# Supplementary material for: A Genome-Wide Integrative Association Study of DNA Methylation and Gene Expression Data and Later Life Cognitive Functioning in Monozygotic Twins
Source: Front Neurosci. 2020 Apr 9;14:233. doi: 10.3389/fnins.2020.00233 (PMC7160301; doi:10.3389/fnins.2020.00233)
Supplement: Supplementary file 1 [file Data_Sheet_1.xlsx]

## Sheet: Content of Sup. Information
Tab	Content	Supplementary_material file number
Sup. table 1	532-gene overlap (p<0.05)	1
Sup. table 2	25-gene overlap (p<0.01)	1
Sup. table 3	Results of epigenome-wide association study (EWAS)	2+3
Sup. table 4	Results of transcriptome-wide association study (TWAS)	4
Sup. table 5	All KEGG pathway analysis results p<0.05	1
Sup. table 6	All Reactome pathway analysis results p<0.05	1
Sup. table 7	The 11 gene Keypathwayminer output (the 25-gene overlap as input)	1
Sup. table 8	The 236 Keypathwayminer output (the 532-gene overlap as input)	1
Sup. table 9	The 236 Keypathwayminer output (the 532-gene overlap as input) grouped by connection to APP and/or NRF1	1
Sup. table 10	Post-hoc gene set enrichment analysis of the 236 genes identified via Keypathwayminer (the 532-gene overlap as input)	1
Sup. table 11	Post -hoc gene set enrichment analysis of the 57 genes conneted to APP identified via Keypathwayminer (the 532-gene overlap as input)	1
Sup. table 12	Genes found to overlap i permutation analyses	1
Sup. table 13	Gene set enrichment analyses for permutation genes	1
Sup. table 14	Keypathwayminer output (permutation genes as input)	1
Sup. Figure 1	Heatmap of the correlation matrix for the DNA methylation data and co-variates (principle component analysis (PCA))	1
Sup. Figure 2	The proportation of variance explained by the principle components 1-10 (PCA)	1
Sup. Figure 3	Basic script	1

## Sheet: Sup. Table 1
Gene symbol	Gene name	Entrez gene
ABCA7	ATP binding cassette subfamily A member 7	10347
ABCC5	ATP binding cassette subfamily C member 5	10057
ACBD5	acyl-CoA binding domain containing 5	91452
ACOX2	acyl-CoA oxidase 2	8309
ADAM22	ADAM metallopeptidase domain 22	53616
ADAM32	ADAM metallopeptidase domain 32	203102
ADAM33	ADAM metallopeptidase domain 33	80332
ADAMTS8	ADAM metallopeptidase with thrombospondin type 1 motif 8	11095
ADRA1D	adrenoceptor alpha 1D	146
AFF1	AF4/FMR2 family member 1	4299
AFF2	AF4/FMR2 family member 2	2334
AGPAT1	1-acylglycerol-3-phosphate O-acyltransferase 1	10554
AGPS	alkylglycerone phosphate synthase	8540
AHCTF1	AT-hook containing transcription factor 1	25909
AIG1	androgen induced 1	51390
AJAP1	adherens junctions associated protein 1	55966
ALDH2	aldehyde dehydrogenase 2 family (mitochondrial)	217
ALKBH4	alkB homolog 4, lysine demethylase	54784
AMPD2	adenosine monophosphate deaminase 2	271
ANGPT4	angiopoietin 4	51378
ANKHD1-EIF4EBP3	ANKHD1-EIF4EBP3 readthrough	404734
ANKRD11	ankyrin repeat domain 11	29123
ANKRD23	ankyrin repeat domain 23	200539
ANKRD30A	ankyrin repeat domain 30A	91074
APLP2	amyloid beta precursor like protein 2	334
ARAP3	ArfGAP with RhoGAP domain, ankyrin repeat and PH domain 3	64411
ARHGEF10	Rho guanine nucleotide exchange factor 10	9639
ARHGEF2	Rho/Rac guanine nucleotide exchange factor 2	9181
ARHGEF7	Rho guanine nucleotide exchange factor 7	8874
ARID5B	AT-rich interaction domain 5B	84159
ARMC5	armadillo repeat containing 5	79798
ATAD3B	ATPase family, AAA domain containing 3B	83858
ATM	ATM serine/threonine kinase	472
ATP1A1	ATPase Na+/K+ transporting subunit alpha 1	476
ATP2A2	ATPase sarcoplasmic/endoplasmic reticulum Ca2+ transporting 2	488
ATP2A3	ATPase sarcoplasmic/endoplasmic reticulum Ca2+ transporting 3	489
ATP6AP2	ATPase H+ transporting accessory protein 2	10159
ATXN2	ataxin 2	6311
AVL9	AVL9 cell migration associated	23080
B3GNT3	UDP-GlcNAc:betaGal beta-1,3-N-acetylglucosaminyltransferase 3	10331
BAIAP2	BAI1 associated protein 2	10458
BCAS3	BCAS3, microtubule associated cell migration factor	54828
BCL11A	B-cell CLL/lymphoma 11A	53335
BDKRB2	bradykinin receptor B2	624
BECN1	beclin 1	8678
BHMT	betaine--homocysteine S-methyltransferase	635
BMPER	BMP binding endothelial regulator	168667
BNIP3	BCL2 interacting protein 3	664
BNIPL	BCL2 interacting protein like	149428
BTBD11	BTB domain containing 11	121551
BTBD19	BTB domain containing 19	149478
BTBD8	BTB domain containing 8	284697
C10orf53	chromosome 10 open reading frame 53	282966
C11orf49	chromosome 11 open reading frame 49	79096
C17orf64	chromosome 17 open reading frame 64	124773
C1orf226	chromosome 1 open reading frame 226	400793
C1orf228 (ARMH1)	chromosome 1 open reading frame 228	339541
C8G	complement C8 gamma chain	733
C8orf37	chromosome 8 open reading frame 37	157657
C8orf86	chromosome 8 open reading frame 86	389649
C9	complement C9	735
C9orf139	chromosome 9 open reading frame 139	401563
C9orf3	chromosome 9 open reading frame 3	84909
CA12	carbonic anhydrase 12	771
CABIN1	calcineurin binding protein 1	23523
CACHD1	cache domain containing 1	57685
CACNA2D1	calcium voltage-gated channel auxiliary subunit alpha2delta 1	781
CALCOCO1	calcium binding and coiled-coil domain 1	57658
CASP8	caspase 8	841
CBR1	carbonyl reductase 1	873
CCDC113	coiled-coil domain containing 113	29070
CCDC157	coiled-coil domain containing 157	550631
CCDC40	coiled-coil domain containing 40	55036
CCDC83	coiled-coil domain containing 83	220047
CCDC88B	coiled-coil domain containing 88B	283234
CD247	CD247 molecule	919
CD4	CD4 molecule	920
CD81	CD81 molecule	975
CDC20B	cell division cycle 20B	166979
CDX1	caudal type homeobox 1	1044
CEP120	centrosomal protein 120	153241
CH25H	cholesterol 25-hydroxylase	9023
CHD8	chromodomain helicase DNA binding protein 8	57680
CHDH	choline dehydrogenase	55349
CHRNA10	cholinergic receptor nicotinic alpha 10 subunit	57053
CHTF8	chromosome transmission fidelity factor 8	54921
CIT	citron rho-interacting serine/threonine kinase	11113
CIZ1	CDKN1A interacting zinc finger protein 1	25792
CLEC5A	C-type lectin domain family 5 member A	23601
CMKLR1	chemerin chemokine-like receptor 1	1240
CMTM1	CKLF like MARVEL transmembrane domain containing 1	113540
CNOT3	CCR4-NOT transcription complex subunit 3	4849
CNTN1	contactin 1	1272
COBL	cordon-bleu WH2 repeat protein	23242
COG4	component of oligomeric golgi complex 4	25839
COL23A1	collagen type XXIII alpha 1 chain	91522
CP	ceruloplasmin	1356
CPLX1	complexin 1	10815
CRBN	cereblon	51185
CRHR1	corticotropin releasing hormone receptor 1	1394
CRHR2	corticotropin releasing hormone receptor 2	1395
CRISPLD2	cysteine rich secretory protein LCCL domain containing 2	83716
CRK	CRK proto-oncogene, adaptor protein	1398
CRYBB2	crystallin beta B2	1415
CRYBB3	crystallin beta B3	1417
CRYBG3	crystallin beta-gamma domain containing 3	131544
CSNK1G2	casein kinase 1 gamma 2	1455
CSNK2B	casein kinase 2 beta	1460
CSRP1	cysteine and glycine rich protein 1	1465
CTNNBIP1	catenin beta interacting protein 1	56998
CXXC1	CXXC finger protein 1	30827
CYB5R2	cytochrome b5 reductase 2	51700
CYP11A1	cytochrome P450 family 11 subfamily A member 1	1583
CYP2C9	cytochrome P450 family 2 subfamily C member 9	1559
CYP4F3	cytochrome P450 family 4 subfamily F member 3	4051
CYTH1	cytohesin 1	9267
CYTH2	cytohesin 2	9266
DAB1	DAB1, reelin adaptor protein	1600
DAPK3	death associated protein kinase 3	1613
DAXX	death domain associated protein	1616
DAZAP1	DAZ associated protein 1	26528
DCDC2	doublecortin domain containing 2	51473
DCLK2	doublecortin like kinase 2	166614
DDC	dopa decarboxylase	1644
DDX54	DEAD-box helicase 54	79039
DDX58	DExD/H-box helicase 58	23586
DEAF1	DEAF1, transcription factor	10522
DENND1B	DENN domain containing 1B	163486
DEPDC1	DEP domain containing 1	55635
DIS3L2	DIS3 like 3'-5' exoribonuclease 2	129563
DLG2	discs large MAGUK scaffold protein 2	1740
DNAH12	dynein axonemal heavy chain 12	201625
DNAJB5	DnaJ heat shock protein family (Hsp40) member B5	25822
DNAJC3	DnaJ heat shock protein family (Hsp40) member C3	5611
DNM3	dynamin 3	26052
DOCK2	dedicator of cytokinesis 2	1794
DPEP2	dipeptidase 2	64174
DPYSL5	dihydropyrimidinase like 5	56896
DSC3	desmocollin 3	1825
DST	dystonin	667
DUSP7	dual specificity phosphatase 7	1849
DVL3	dishevelled segment polarity protein 3	1857
EDEM1	ER degradation enhancing alpha-mannosidase like protein 1	9695
EIF2B3	eukaryotic translation initiation factor 2B subunit gamma	8891
EIF3D	eukaryotic translation initiation factor 3 subunit D	8664
EIF4E	eukaryotic translation initiation factor 4E	1977
EIF4EBP2	eukaryotic translation initiation factor 4E binding protein 2	1979
ELAVL3	ELAV like RNA binding protein 3	1995
ELK4	ELK4, ETS transcription factor	2005
EPHB1	EPH receptor B1	2047
ERBB3	erb-b2 receptor tyrosine kinase 3	2065
ERCC2	ERCC excision repair 2, TFIIH core complex helicase subunit	2068
ETNK2	ethanolamine kinase 2	55224
ETS1	ETS proto-oncogene 1, transcription factor	2113
EXOC3	exocyst complex component 3	11336
FAIM2	Fas apoptotic inhibitory molecule 2	23017
FAM102B	family with sequence similarity 102 member B	284611
FAM122C	family with sequence similarity 122C	159091
FAM185A	family with sequence similarity 185 member A	222234
FAM9C	family with sequence similarity 9 member C	171484
FANCC	Fanconi anemia complementation group C	2176
FBLN7	fibulin 7	129804
FBXL6	F-box and leucine rich repeat protein 6	26233
FBXO24	F-box protein 24	26261
FILIP1	filamin A interacting protein 1	27145
FKBP9	FK506 binding protein 9	11328
FOXF1	forkhead box F1	2294
FRMD4A	FERM domain containing 4A	55691
FUT10	fucosyltransferase 10	84750
GABRQ	gamma-aminobutyric acid type A receptor theta subunit	55879
GAP43	growth associated protein 43	2596
GBP6	guanylate binding protein family member 6	163351
GGA1	golgi associated, gamma adaptin ear containing, ARF binding protein 1	26088
GIT1	GIT ArfGAP 1	28964
GMIP	GEM interacting protein	51291
GNA11	G protein subunit alpha 11	2767
GNB3	G protein subunit beta 3	2784
GNRHR2	gonadotropin releasing hormone receptor 2 (pseudogene)	114814
GON4L	gon-4 like	54856
GPR162	G protein-coupled receptor 162	27239
GPX6	glutathione peroxidase 6	257202
GRK6	G protein-coupled receptor kinase 6	2870
GSN	gelsolin	2934
GSTT1	glutathione S-transferase theta 1	2952
GUCA2A	guanylate cyclase activator 2A	2980
HBP1	HMG-box transcription factor 1	26959
HERC3	HECT and RLD domain containing E3 ubiquitin protein ligase 3	8916
HGS	hepatocyte growth factor-regulated tyrosine kinase substrate	9146
HIF1A	hypoxia inducible factor 1 alpha subunit	3091
HLA-DPB2	major histocompatibility complex, class II, DP beta 2 (pseudogene)	3116
HLA-L	major histocompatibility complex, class I, L (pseudogene)	3139
HMBOX1	homeobox containing 1	79618
HMOX2	heme oxygenase 2	3163
HNF1B	HNF1 homeobox B	6928
HOXB3	homeobox B3	3213
HSPA2	heat shock protein family A (Hsp70) member 2	3306
HULC	hepatocellular carcinoma up-regulated long non-coding RNA	728655
HYI	hydroxypyruvate isomerase (putative)	81888
HYLS1	HYLS1, centriolar and ciliogenesis associated	219844
IER3	immediate early response 3	8870
IGFL1	IGF like family member 1	374918
IGLON5	IgLON family member 5	402665
IGSF8	immunoglobulin superfamily member 8	93185
INS	insulin	3630
INTS4	integrator complex subunit 4	92105
INTU	inturned planar cell polarity protein	27152
ISPD	isoprenoid synthase domain containing	729920
ISYNA1	inositol-3-phosphate synthase 1	51477
ITGA3	integrin subunit alpha 3	3675
ITGAX	integrin subunit alpha X	3687
ITPKB	inositol-trisphosphate 3-kinase B	3707
KANK4	KN motif and ankyrin repeat domains 4	163782
KATNB1	katanin regulatory subunit B1	10300
KCNH2	potassium voltage-gated channel subfamily H member 2	3757
KCNJ13	potassium voltage-gated channel subfamily J member 13	3769
KCNS3	potassium voltage-gated channel modifier subfamily S member 3	3790
KCNT1	potassium sodium-activated channel subfamily T member 1	57582
KCTD10	potassium channel tetramerization domain containing 10	83892
KIF16B	kinesin family member 16B	55614
KIF23	kinesin family member 23	9493
KIF3C	kinesin family member 3C	3797
KIF5B	kinesin family member 5B	3799
KIAA1217	KIAA1217	56243
KLF6	Kruppel like factor 6	1316
KLHL15	kelch like family member 15	80311
KLHL35	kelch like family member 35	283212
KLK7	kallikrein related peptidase 7	5650
KRT13	keratin 13	3860
KRT9	keratin 9	3857
LGALS2	galectin 2	3957
LGI3	leucine rich repeat LGI family member 3	203190
LIPF	lipase F, gastric type	8513
LMF2	lipase maturation factor 2	91289
LOC100126784	uncharacterized LOC100126784	100126784
LOC283856	uncharacterized LOC283856	283856
LOC284379	solute carrier family 7 member 3 pseudogene	284379
LPIN1	lipin 1	23175
LRP5L	LDL receptor related protein 5 like	91355
LRRC7	leucine rich repeat containing 7	57554
LRRFIP1	LRR binding FLII interacting protein 1	9208
LTBP1	latent transforming growth factor beta binding protein 1	4052
LUZP1	leucine zipper protein 1	7798
LUZP2	leucine zipper protein 2	338645
LYRM4	LYR motif containing 4	57128
LZTFL1	leucine zipper transcription factor like 1	54585
MACROD1	MACRO domain containing 1	28992
MAGI3	membrane associated guanylate kinase, WW and PDZ domain containing 3	260425
MANBAL	mannosidase beta like	63905
MAP6	microtubule associated protein 6	4135
MAPK8IP3	mitogen-activated protein kinase 8 interacting protein 3	23162
MAPK9	mitogen-activated protein kinase 9	5601
MARVELD3	MARVEL domain containing 3	91862
MAST1	microtubule associated serine/threonine kinase 1	22983
MAST3	microtubule associated serine/threonine kinase 3	23031
MATN2	matrilin 2	4147
MCM10	minichromosome maintenance 10 replication initiation factor	55388
MCM7	minichromosome maintenance complex component 7	4176
MGAT1	mannosyl (alpha-1,3-)-glycoprotein beta-1,2-N-acetylglucosaminyltransferase	4245
MGRN1	mahogunin ring finger 1	23295
MIA2	melanoma inhibitory activity 2	4253
MKL1	megakaryoblastic leukemia (translocation) 1	57591
MLXIP	MLX interacting protein	22877
MMACHC	methylmalonic aciduria (cobalamin deficiency) cblC type, with homocystinuria	25974
MON1A	MON1 homolog A, secretory trafficking associated	84315
MPZL1	myelin protein zero like 1	9019
MRGPRF	MAS related GPR family member F	116535
MRPL39	mitochondrial ribosomal protein L39	54148
MRPS5	mitochondrial ribosomal protein S5	64969
MSL1	male specific lethal 1 homolog	339287
MTFR1	mitochondrial fission regulator 1	9650
MTMR12	myotubularin related protein 12	54545
MTNR1B	melatonin receptor 1B	4544
MTSS1L	MTSS1L, I-BAR domain containing	92154
MUC12	mucin 12, cell surface associated	10071
MYCBP2	MYC binding protein 2, E3 ubiquitin protein ligase	23077
MYO3B	myosin IIIB	140469
MYO9B	myosin IXB	4650
MYOCD	myocardin	93649
N4BP2L1	NEDD4 binding protein 2 like 1	90634
NACC2	NACC family member 2	138151
NCAPH2	non-SMC condensin II complex subunit H2	29781
NCLN	nicalin	56926
NCOA2	nuclear receptor coactivator 2	10499
NCOA4	nuclear receptor coactivator 4	8031
NDE1	nudE neurodevelopment protein 1	54820
NEDD9	neural precursor cell expressed, developmentally down-regulated 9	4739
NGF	nerve growth factor	4803
NLRC5	NLR family CARD domain containing 5	84166
NLRP1	NLR family pyrin domain containing 1	22861
NMUR2	neuromedin U receptor 2	56923
NOL10	nucleolar protein 10	79954
NOS1	nitric oxide synthase 1	4842
NOS2	nitric oxide synthase 2	4843
NRXN1	neurexin 1	9378
NRXN2	neurexin 2	9379
NSUN5	NOP2/Sun RNA methyltransferase family member 5	55695
NT5E	5'-nucleotidase ecto	4907
NXF1	nuclear RNA export factor 1	10482
NAALADL2	N-acetylated alpha-linked acidic dipeptidase like 2	254827
OR2C3	olfactory receptor family 2 subfamily C member 3	81472
OSBPL1A	oxysterol binding protein like 1A	114876
OSBPL2	oxysterol binding protein like 2	9885
OSR2	odd-skipped related transciption factor 2	116039
OXR1	oxidation resistance 1	55074
P2RX5	purinergic receptor P2X 5	5026
P4HA3	prolyl 4-hydroxylase subunit alpha 3	283208
PAPOLA	poly(A) polymerase alpha	10914
PARP3	poly(ADP-ribose) polymerase family member 3	10039
PART1	prostate androgen-regulated transcript 1 (non-protein coding)	25859
PBX1	PBX homeobox 1	5087
PCDHA6	protocadherin alpha 6	56142
PCDHGA5	protocadherin gamma subfamily A, 5	56110
PCNX2	pecanex homolog 2 (Drosophila)	80003
PCSK6	proprotein convertase subtilisin/kexin type 6	5046
PCYT1B	phosphate cytidylyltransferase 1, choline, beta	9468
PDE11A	phosphodiesterase 11A	50940
PDE1A	phosphodiesterase 1A	5136
PDE4D	phosphodiesterase 4D	5144
PDE4DIP	phosphodiesterase 4D interacting protein	9659
PDLIM1	PDZ and LIM domain 1	9124
PDPK1	3-phosphoinositide dependent protein kinase 1	5170
PDS5A	PDS5 cohesin associated factor A	23244
PDSS2	decaprenyl diphosphate synthase subunit 2	57107
PEX7	peroxisomal biogenesis factor 7	5191
PFN1	profilin 1	5216
PGAP1	post-GPI attachment to proteins 1	80055
PHLDA1	pleckstrin homology like domain family A member 1	22822
PIK3R5	phosphoinositide-3-kinase regulatory subunit 5	23533
PIKFYVE	phosphoinositide kinase, FYVE-type zinc finger containing	200576
PKD1	polycystin 1, transient receptor potential channel interacting	5310
PKD1L2	polycystin 1 like 2 (gene/pseudogene)	114780
PKHD1	polycystic kidney and hepatic disease 1 (autosomal recessive)	5314
PLCB1	phospholipase C beta 1	23236
PLCH1	phospholipase C eta 1	23007
PLCXD3	phosphatidylinositol specific phospholipase C X domain containing 3	345557
PLEKHG6	pleckstrin homology and RhoGEF domain containing G6	55200
PLXNA4	plexin A4	91584
PMEPA1	prostate transmembrane protein, androgen induced 1	56937
PNCK	pregnancy up-regulated nonubiquitous CaM kinase	139728
POLG	DNA polymerase gamma, catalytic subunit	5428
POLM	DNA polymerase mu	27434
POM121L8P	POM121 transmembrane nucleoporin like 8, pseudogene	29797
PPARD	peroxisome proliferator activated receptor delta	5467
PPP1R12B	protein phosphatase 1 regulatory subunit 12B	4660
PRKAR1A	protein kinase cAMP-dependent type I regulatory subunit alpha	5573
PRKG1	protein kinase, cGMP-dependent, type I	5592
PRR19	proline rich 19	284338
PRR5-ARHGAP8	PRR5-ARHGAP8 readthrough	553158
PRTFDC1	phosphoribosyl transferase domain containing 1	56952
PSD4	pleckstrin and Sec7 domain containing 4	23550
PSEN1	presenilin 1	5663
PSENEN	presenilin enhancer gamma-secretase subunit	55851
PSMD11	proteasome 26S subunit, non-ATPase 11	5717
PSMD2	proteasome 26S subunit, non-ATPase 2	5708
PSMD8	proteasome 26S subunit, non-ATPase 8	5714
PSMG4	proteasome assembly chaperone 4	389362
PTGDS	prostaglandin D2 synthase	5730
PTP4A1	protein tyrosine phosphatase type IVA, member 1	7803
PTPN11	protein tyrosine phosphatase, non-receptor type 11	5781
PTPN14	protein tyrosine phosphatase, non-receptor type 14	5784
PTPN18	protein tyrosine phosphatase, non-receptor type 18	26469
PYGB	glycogen phosphorylase B	5834
PYGM	glycogen phosphorylase, muscle associated	5837
RAB37	RAB37, member RAS oncogene family	326624
RABIF	RAB interacting factor	5877
RASGRP2	RAS guanyl releasing protein 2	10235
RASSF2	Ras association domain family member 2	9770
RASSF4	Ras association domain family member 4	83937
RBBP9	RB binding protein 9, serine hydrolase	10741
RBM33	RNA binding motif protein 33	155435
RBM47	RNA binding motif protein 47	54502
RD3	retinal degeneration 3	343035
RDM1	RAD52 motif containing 1	201299
RDX	radixin	5962
REG4	regenerating family member 4	83998
RGL2	ral guanine nucleotide dissociation stimulator like 2	5863
RHBDD3	rhomboid domain containing 3	25807
RHOB	ras homolog family member B	388
RHOJ	ras homolog family member J	57381
RHOT1	ras homolog family member T1	55288
RHOT2	ras homolog family member T2	89941
RIN2	Ras and Rab interactor 2	54453
RIN3	Ras and Rab interactor 3	79890
RNF130	ring finger protein 130	55819
RNF166	ring finger protein 166	115992
RXRG	retinoid X receptor gamma	6258
S100B	S100 calcium binding protein B	6285
SAP25	Sin3A associated protein 25	100316904
SASH3	SAM and SH3 domain containing 3	54440
SCAP	SREBF chaperone	22937
SCARB1	scavenger receptor class B member 1	949
SCNN1B	sodium channel epithelial 1 beta subunit	6338
SCYL3	SCY1 like pseudokinase 3	57147
SDHA	succinate dehydrogenase complex flavoprotein subunit A	6389
SEBOX	SEBOX homeobox	645832
SEH1L	SEH1 like nucleoporin	81929
SEL1L	SEL1L ERAD E3 ligase adaptor subunit	6400
SEPT8	septin 8	23176
SEPT9	septin 9	10801
SERPINA12	serpin family A member 12	145264
SERPINB8	serpin family B member 8	5271
SF1	splicing factor 1	7536
SFMBT2	Scm-like with four mbt domains 2	57713
SH3BGRL3	SH3 domain binding glutamate rich protein like 3	83442
SH3BP2	SH3 domain binding protein 2	6452
SH3PXD2A	SH3 and PX domains 2A	9644
SHE	Src homology 2 domain containing E	126669
SHQ1	SHQ1, H/ACA ribonucleoprotein assembly factor	55164
SIN3B	SIN3 transcription regulator family member B	23309
SKI	SKI proto-oncogene	6497
SKP2	S-phase kinase associated protein 2	6502
SLC19A1	solute carrier family 19 member 1	6573
SLC20A2	solute carrier family 20 member 2	6575
SLC22A23	solute carrier family 22 member 23	63027
SLC24A3	solute carrier family 24 member 3	57419
SLC2A5	solute carrier family 2 member 5	6518
SLC30A2	solute carrier family 30 member 2	7780
SLC35E1	solute carrier family 35 member E1	79939
SLC37A2	solute carrier family 37 member 2	219855
SLC39A10	solute carrier family 39 member 10	57181
SLC44A2	solute carrier family 44 member 2	57153
SLC45A4	solute carrier family 45 member 4	57210
SLC5A6	solute carrier family 5 member 6	8884
SMAD7	SMAD family member 7	4092
SMAGP	small cell adhesion glycoprotein	57228
SNX29	sorting nexin 29	92017
SP2	Sp2 transcription factor	6668
SPATA21	spermatogenesis associated 21	374955
SPC25	SPC25, NDC80 kinetochore complex component	57405
SPEF1	sperm flagellar 1	25876
SPIRE1	spire type actin nucleation factor 1	56907
SSBP2	single stranded DNA binding protein 2	23635
SSU72	SSU72 homolog, RNA polymerase II CTD phosphatase	29101
STAG1	stromal antigen 1	10274
STIM1	stromal interaction molecule 1	6786
STIP1	stress induced phosphoprotein 1	10963
STK32C	serine/threonine kinase 32C	282974
SUGT1P1	SGT1 homolog, MIS12 kinetochore complex assembly cochaperone pseudogene 1	441394
SYCE1L	synaptonemal complex central element protein 1 like	100130958
SYNRG	synergin gamma	11276
TAOK3	TAO kinase 3	51347
TAS1R2	taste 1 receptor member 2	80834
TCF25	transcription factor 25	22980
TDRD9	tudor domain containing 9	122402
TFIP11	tuftelin interacting protein 11	24144
TG	thyroglobulin	7038
TGFB1	transforming growth factor beta 1	7040
THAP7	THAP domain containing 7	80764
THAP9	THAP domain containing 9	79725
THNSL2	threonine synthase like 2	55258
THRAP3	thyroid hormone receptor associated protein 3	9967
TIAM2	T-cell lymphoma invasion and metastasis 2	26230
TIPIN	TIMELESS interacting protein	54962
TIRAP	TIR domain containing adaptor protein	114609
TMC8	transmembrane channel like 8	147138
TMEM132D	transmembrane protein 132D	121256
TMEM150A	transmembrane protein 150A	129303
TMEM164	transmembrane protein 164	84187
TMEM175	transmembrane protein 175	84286
TMEM185A	transmembrane protein 185A	84548
TMEM214	transmembrane protein 214	54867
TMEM52	transmembrane protein 52	339456
TMEM8A	transmembrane protein 8A	58986
TMOD3	tropomodulin 3	29766
TMX4	thioredoxin related transmembrane protein 4	56255
TNPO3	transportin 3	23534
TPD52L3	tumor protein D52 like 3	89882
TPM3	tropomyosin 3	7170
TRA2A	transformer 2 alpha homolog	29896
TRERF1	transcriptional regulating factor 1	55809
TRIM26	tripartite motif containing 26	7726
TRIM72	tripartite motif containing 72	493829
TRIO	trio Rho guanine nucleotide exchange factor	7204
TROAP	trophinin associated protein	10024
TRPM3	transient receptor potential cation channel subfamily M member 3	80036
TSC2	tuberous sclerosis 2	7249
TSHR	thyroid stimulating hormone receptor	7253
TSPAN14	tetraspanin 14	81619
TSPAN32	tetraspanin 32	10077
TSSK2	testis specific serine kinase 2	23617
TSSK6	testis specific serine kinase 6	83983
TTYH2	tweety family member 2	94015
TUBA4A	tubulin alpha 4a	7277
TUBGCP3	tubulin gamma complex associated protein 3	10426
TUFM	Tu translation elongation factor, mitochondrial	7284
TXNRD1	thioredoxin reductase 1	7296
TYK2	tyrosine kinase 2	7297
UBE2J1	ubiquitin conjugating enzyme E2 J1	51465
UBE2L3	ubiquitin conjugating enzyme E2 L3	7332
UBN1	ubinuclein 1	29855
UBQLN1	ubiquilin 1	29979
UBR2	ubiquitin protein ligase E3 component n-recognin 2	23304
UNC13D	unc-13 homolog D	201294
UPF2	UPF2 regulator of nonsense transcripts homolog (yeast)	26019
USP19	ubiquitin specific peptidase 19	10869
VAC14	Vac14, PIKFYVE complex component	55697
VGLL3	vestigial like family member 3	389136
VGLL4	vestigial like family member 4	9686
VIT	vitrin	5212
VPS41	VPS41, HOPS complex subunit	27072
WDR6	WD repeat domain 6	11180
WDR64	WD repeat domain 64	128025
WDR82	WD repeat domain 82	80335
WDTC1	WD and tetratricopeptide repeats 1	23038
WDYHV1	WDYHV motif containing 1	55093
WFDC1	WAP four-disulfide core domain 1	58189
WHSC1 (NSD2)	nuclear receptor binding SET domain protein 2	7468
WIPF1	WAS/WASL interacting protein family member 1	7456
WIPI2	WD repeat domain, phosphoinositide interacting 2	26100
WNT3	Wnt family member 3	7473
YJEFN3	YjeF N-terminal domain containing 3	374887
YWHAZ	tyrosine 3-monooxygenase/tryptophan 5-monooxygenase activation protein zeta	7534
ZC3H3	zinc finger CCCH-type containing 3	23144
ZCCHC13	zinc finger CCHC-type containing 13	389874
ZDHHC19	zinc finger DHHC-type containing 19	131540
ZFP36L2	ZFP36 ring finger protein like 2	678
ZNF185	zinc finger protein 185 (LIM domain)	7739
ZNF2	zinc finger protein 2	7549
ZNF225	zinc finger protein 225	7768
ZNF236	zinc finger protein 236	7776
ZNF280A	zinc finger protein 280A	129025
ZNF530	zinc finger protein 530	348327
ZNF551	zinc finger protein 551	90233
ZNF746	zinc finger protein 746	155061
ZNF788	zinc finger family member 788	388507
ZNF808	zinc finger protein 808	388558
ZP3	zona pellucida glycoprotein 3	7784
ZRSR2	zinc finger CCCH-type, RNA binding motif and serine/arginine rich 2	8233
ZSWIM6	zinc finger SWIM-type containing 6	57688
ZZEF1	zinc finger ZZ-type and EF-hand domain containing 1	23140
AAK1	AP2 associated kinase 1	22848
AASDH	aminoadipate-semialdehyde dehydrogenase	132949

## Sheet: Sup. Table 2
Gene symbol	Gene name	Entrez gene
AJAP1	adherens junctions associated protein 1	55966
ATXN2	ataxin 2	6311
BTBD19	BTB domain containing 19	149478
CHRNA10	cholinergic receptor nicotinic alpha 10 subunit	57053
CRHR1	corticotropin releasing hormone receptor 1	1394
EXOC3	exocyst complex component 3	11336
FAM102B	family with sequence similarity 102 member B	284611
IER3	immediate early response 3	8870
MTMR12	myotubularin related protein 12	54545
NMUR2	neuromedin U receptor 2	56923
NOS2	nitric oxide synthase 2	4843
NRXN2	neurexin 2	9379
PBX1	PBX homeobox 1	5087
PCDHA6	protocadherin alpha 6	56142
PCSK6	proprotein convertase subtilisin/kexin type 6	5046
PLCB1	phospholipase C beta 1	23236
RHOJ	ras homolog family member J	57381
RIN3	Ras and Rab interactor 3	79890
SCYL3	SCY1 like pseudokinase 3	57147
SEL1L	SEL1L ERAD E3 ligase adaptor subunit	6400
SSU72	SSU72 homolog, RNA polymerase II CTD phosphatase	29101
TSPAN14	tetraspanin 14	81619
VGLL3	vestigial like family member 3	389136
YJEFN3	YjeF N-terminal domain containing 3	374887
ZNF185	zinc finger protein 185 (LIM domain)	7739

## Sheet: Sup. Table 5
Hierarchy (BRITE)		Gene Set Name	KEGG ID	Description	No. genes in gene set (K) /in overlap (k)	k/K	p-value	q-value	Genes in overlap
Cellular Processes	Cell growth and death	KEGG_APOPTOSIS	hsa04210	Apoptosis	88/5	0.0568	0.00363	0.0294	PIK3R5,CASP8,NGF,PRKAR1A,ATM
		KEGG_CELL_CYCLE	hsa04110	Cell cycle	128/6	0.0469	0.00387	0.03	ATM,TGFB1,SKP2,YWHAZ,MCM7,STAG1
	Cell motility	KEGG_REGULATION_OF_ACTIN__CYTOSKELETON	hsa04810	Regulation of actin cytoskeleton	216/14	0.0648	2.79e-07	3.47e-05	PIK3R5,CRK,ITGA3,BDKRB2,INS,PIKFYVE,GIT1,GSN,TIAM2,BAIAP2,ITGAX,PFN1,RDX,ARHGEF7
	Transport and catabolism	KEGG_ENDOCYTOSIS	hsa04144	Endocytosis	183/9	0.0492	0.000307	0.00519	HSPA2,ERBB3,PIKFYVE,GIT1,DNM3,GRK6,PSD4,ARAP3,HGS
Environmental Information Processing	Signal transduction	KEGG_CALCIUM_SIGNALING	hsa04020	Calcium signaling pathway	178/12	0.0674	1.3e-06	8.08e-05	NOS2,BDKRB2,PLCB1,ERBB3,NOS1,ATP2A2,ATP2A3,GNA11,ADRA1D,P2RX5,PDE1A,ITPKB
		KEGG_MTOR_SIGNALING	hsa04150	mTOR signaling pathway	52/6	0.1154	3.03e-05	0.00113	PIK3R5,INS,PDPK1,TSC2,EIF4E,HIF1A
		KEGG_WNT_SIGNALING	hsa04310	Wnt signaling pathway	151/9	0.0596	7.2e-05	0.00203	MAPK9,PLCB1,PPARD,DVL3,WNT3,PSEN1,CSNK2B,CTNNBIP1,CHD8
		KEGG_MAPK_SIGNALING	hsa04010	MAPK signaling pathway	267/12	0.0449	7.63e-05	0.00203	MAPK9,CRK,TGFB1,NGF,HSPA2,RASGRP2,CACNA2D1,DAXX,DUSP7,ELK4,MAPK8IP3,TAOK3
	Signaling molecules and interaction	KEGG_NEUROACTIVE_LIGAND_RECEPTOR_INTERACTION	hsa04080	Neuroactive ligand-receptor interaction	272/10	0.0368	0.00139	0.0162	CRHR1,BDKRB2,ADRA1D,P2RX5,TSHR,CRHR2,MTNR1B,GABRQ,NMUR2,CHRNA10
Human Diseases	Cancers: Overview	KEGG_PATHWAYS_IN_CANCER	hsa05200	Pathways in cancer	328/17	0.0518	3.73e-07	3.47e-05	PIK3R5,CRK,ITGA3,NOS2,MAPK9,HIF1A,PPARD,DVL3,WNT3,TGFB1,ETS1,CASP8,SKP2,RXRG,TPM3,NCOA4,DAPK3
	Cancers: Specific types	KEGG_RENAL_CELL_CARCINOMA	hsa05211	Renal cell carcinoma	70/6	0.0857	0.000164	0.00305	PIK3R5,CRK,PTPN11, TGFB1,HIF1A,ETS1
		KEGG_SMALL_CELL_LUNG_CANCER	hsa05222	Small cell lung cancer	84/5	0.0595	0.00297	0.0291	PIK3R5,NOS2,ITGA3,SKP2,RXRG
		KEGG_THYROID_CANCER	hsa05216	Thyroid cancer	29/3	0.1034	0.00451	0.0322	TPM3,RXRG,NCOA4
	Cardiovascular diseases	KEGG_HYPERTROPHIC_CARDIOMYOPATHY_HCM	hsa05410	Hypertrophic cardiomyopathy (HCM)	85/5	0.0588	0.00313	0.0291	ITGA3,ATP2A2,TGFB1,CACNA2D1,TPM3
		KEGG_DILATED_CARDIOMYOPATHY	hsa05414	Dilated cardiomyopathy	92/5	0.0543	0.0044	0.0322	TGFB1,ITGA3,ATP2A2,CACNA2D1,TPM3
	Neurodegenerative diseases	KEGG_ALZHEIMERS_DISEASE	hsa05010	Alzheimer's disease	169/8	0.0473	0.000841	0.012	PSEN1,PLCB1,NOS1,ATP2A2,ATP2A3,CASP8,PSENENSDHA
Metabolism	Amino acid metabolism	KEGG_ARGININE_AND_PROLINE_METABOLISM	hsa00330	Arginine and proline metabolism	54/4	0.0741	0.00355	0.0294	NOS2,NOS1,ALDH2,P4HA3
	Carbohydrate metabolism	KEGG_INOSITOL_PHOSPHATE_METABOLISM	hsa00562	Inositol phosphate metabolism	54/4	0.0741	0.00355	0.0294	PLCB1,PIKFYVE,ITPKB,ISYNA1
	Lipid metabolism	KEGG_ARACHIDONIC_ACID_METABOLISM	hsa00590	Arachidonic acid metabolism	58/5	0.0862	0.000564	0.00874	GPX6,CYP2C9,CYP4F3,PTGDS,CBR1
Organismal Systems	Endocrine system	KEGG_INSULIN_SIGNALING	hsa04910	Insulin signaling pathway	137/10	0.073	4.9e-06	0.000228	PIK3R5,CRK,MAPK9,INS,PDPK1,TSC2,EIF4E,PRKAR1A,PYGB,PYGM
	Excretory system	KEGG_ALDOSTERONE_REGULATED_SODIUM_REABSORPTION	hsa04960	Aldosterone-regulated sodium reabsorption	42/5	0.119	0.000122	0.00252	PIK3R5,PDPK1,INS,SCNN1B,ATP1A1
	Immune system	KEGG_FC_GAMMA_R_MEDIATED_PHAGOCYTOSIS	hsa04666	Fc gamma R-mediated phagocytosis	97/6	0.0619	0.00095	0.0126	PIKFYVE,DNM3,PIK3R5,CRK,GSN,DOCK2
		KEGG_CHEMOKINE_SIGNALING	hsa04062	Chemokine signaling pathway	190/8	0.0421	0.00177	0.0194	PLCB1,PIK3R5,CRK,DOCK2,GRK6RASGRP2,TIAM2,GNB3
	Nervous system	KEGG_LONG_TERM_DEPRESSION	hsa04730	Long-term depression	70/5	0.0714	0.00133	0.0162	PLCB1,NOS1,GNA11,CRHR1,PRKG1
		KEGG_NEUROTROPHIN_SIGNALING	hsa04722	Neurotrophin signaling pathway	126/8	0.0635	0.000116	0.00252	MAPK9,CRK,NGF,PSEN1,PIK3R5,PDPK1,PTPN11,YWHAZ
	Sensory system	KEGG_TASTE_TRANSDUCTION	hsa04742	Taste transduction	52/4	0.0769	0.0031	0.0291	GNB3,SCNN1B,PDE1A,TAS1R2

## Sheet: Sup. Table 6
Event Hierarchy	Reactome ID	Gene Set Name	# Genes in Gene Set (K)	Description	# Genes in Overlap (k)	k/K	p-value	FDR q-value	Genes in overlap
Cell Cycle	REACT_152*	REACTOME_CELL_CYCLE_MITOTIC	325	Genes involved in Cell Cycle, Mitotic	13	0.04	0.000125	0.00604	SEH1L	KIF23	PSMD2	PSMD8	PSMD11	MCM7	MCM10	STAG1	AHCTF1	SPC25	TUBA4A	SKP2	TUBGCP3
Cell Cycle	REACT_115566*	REACTOME_CELL_CYCLE	421	Genes involved in Cell Cycle	15	0.0356	0.00014	0.00631	SEH1L	KIF23	PSMD2	PSMD8	PSMD11	MCM7	MCM10	STAG1	AHCTF1	SPC25	TUBA4A	SKP2	TUBGCP3	ATM	HSPA2
Cell Cycle	REACT_1783*	REACTOME_G1_S_TRANSITION	112	Genes involved in G1/S Transition	6	0.0536	0.00199	0.034	PSMD2	PSMD8	PSMD11	MCM7	MCM10	SKP2
Cell Cycle	REACT_20549*	REACTOME_AUTODEGRADATION_OF_THE_E3_UBIQUITIN_LIGASE_COP1	51	Genes involved in Autodegradation of the E3 ubiquitin ligase COP1	4	0.0784	0.00289	0.038	PSMD2	PSMD8	PSMD11	ATM
Cell Cycle	REACT_1208*	REACTOME_P53_INDEPENDENT_G1_S_DNA_DAMAGE_CHECKPOINT	51	Genes involved in p53-Independent G1/S DNA damage checkpoint	4	0.0784	0.00289	0.038	PSMD2	PSMD8	PSMD11	ATM
Cell Cycle	REACT_1538*	REACTOME_CELL_CYCLE_CHECKPOINTS	124	Genes involved in Cell Cycle Checkpoints	6	0.0484	0.00331	0.0406	PSMD2	PSMD8	PSMD11	ATM	MCM7	MCM10
Cell Cycle	REACT_9003*	REACTOME_SCFSKP2_MEDIATED_DEGRADATION_OF_P27_P21	56	Genes involved in SCF(Skp2)-mediated degradation of p27/p21	4	0.0714	0.00405	0.0443	PSMD2	PSMD8	PSMD11	SKP2
Cell Cycle	REACT_1625*	REACTOME_P53_DEPENDENT_G1_DNA_DAMAGE_RESPONSE	57	Genes involved in p53-Dependent G1 DNA Damage Response	4	0.0702	0.00432	0.0462	PSMD2	PSMD8	PSMD11	ATM
NA	REACT_21300*	REACTOME_MITOTIC_M_M_G1_PHASES	172	Genes involved in Mitotic M-M/G1 phases	10	0.0581	3.57e-05	0.00219	SEH1L	KIF23	PSMD2	PSMD8	PSMD11	MCM7	MCM10	STAG1	AHCTF1	SPC25
NA	REACT_1725*	REACTOME_M_G1_TRANSITION	81	Genes involved in M/G1 Transition	5	0.0617	0.00254	0.038	PSMD2	PSMD8	PSMD11	MCM7	MCM10
Developmental biology	REACT_111045	REACTOME_DEVELOPMENTAL_BIOLOGY	396	Genes involved in Developmental Biology	13	0.0328	0.000819	0.0197	INS	TRIO	RHOB	CNTN1	TGFB1	PFN1	NCOA2	PCSK6	CSNK2B	RDX	STIP1	DPYSL5	HNF1B
Disease	REACT_6288*	REACTOME_HOST_INTERACTIONS_OF_HIV_FACTORS	132	Genes involved in Host Interactions of HIV factors	7	0.053	0.00091	0.0209	CD4	SEH1L	PSMD2	PSMD8	PSMD11	CD247	DOCK2
Disease	REACT_6185*	REACTOME_HIV_INFECTION	207	Genes involved in HIV Infection	8	0.0386	0.00301	0.0383	PSMD2	PSMD8	PSMD11	SEH1L	CD4	CD247	DOCK2	ERCC2
Disease	REACT_6835	REACTOME_THE_ROLE_OF_NEF_IN_HIV1_REPLICATION_AND_DISEASE_PATHOGENESIS	28	Genes involved in The role of Nef in HIV-1 replication and disease pathogenesis	3	0.1071	0.00408	0.0443	CD4	CD247	DOCK2
NA	REACT_15380	REACTOME_DIABETES_PATHWAYS	133	Genes involved in Diabetes pathways	6	0.0451	0.00466	0.0483	INS	KIF5B	EXOC3	EDEM1	DNAJC3	CXXC1
DNA replication	REACT_383*	REACTOME_DNA_REPLICATION	192	Genes involved in DNA Replication	10	0.0521	8.99e-05	0.00466	SEH1L	KIF23	PSMD2	PSMD8	PSMD11	MCM7	MCM10	STAG1	AHCTF1	SPC25
Extracellular matrix organization	REACT_13552	REACTOME_INTEGRIN_CELL_SURFACE_INTERACTIONS	79	Genes involved in Integrin cell surface interactions	5	0.0633	0.00228	0.0352	RASGRP2	PDPK1	CRK	ITGA3	ITGAX
Hemostasis	REACT_604	REACTOME_HEMOSTASIS	466	Genes involved in Hemostasis	27	0.0579	1.17e-11	7.91e-09	PRKG1	STIM1	PDPK1	CRK	RASGRP2	YWHAZ	KIF23	KIF5B	KIF3C	RHOB	PDE1A	GNB3	ATP2A2	ATP2A3	PDE11A	NOS1	NOS2	PRKAR1A	PIK3R5	TUBA4A	GNA11	TGFB1	PFN1	DOCK2	ITGA3	ITGAX	ANGPT4
Hemostasis	REACT_23876	REACTOME_PLATELET_HOMEOSTASIS	78	Genes involved in Platelet homeostasis	9	0.1154	3.13e-07	5.28e-05	PRKG1	STIM1	PDE1A	GNB3	ATP2A2	ATP2A3	PDE11A	NOS1	NOS2
Hemostasis	REACT_23862	REACTOME_NITRIC_OXIDE_STIMULATES_GUANYLATE_CYCLASE	25	Genes involved in Nitric oxide stimulates guanylate cyclase	5	0.2	8.95e-06	0.000754	PRKG1	PDE1A	PDE11A	NOS1	NOS2
Hemostasis	REACT_798	REACTOME_PLATELET_ACTIVATION_SIGNALING_AND_AGGREGATION	208	Genes involved in Platelet activation, signaling and aggregation	11	0.0529	3.52e-05	0.00219	PIK3R5	GNB3	PDPK1	RASGRP2	YWHAZ	CRK	RHOB	TUBA4A	GNA11	TGFB1	PFN1
Hemostasis	REACT_23905	REACTOME_PLATELET_CALCIUM_HOMEOSTASIS	18	Genes involved in Platelet calcium homeostasis	3	0.1667	0.00111	0.0231	ATP2A2	ATP2A3	STIM1
Hemostasis	REACT_23767	REACTOME_CGMP_EFFECTS	19	Genes involved in cGMP effects	3	0.1579	0.0013	0.0255	PDE1A	PRKG1	PDE11A
Hemostasis	REACT_25201	REACTOME_KINESINS	24	Genes involved in Kinesins	3	0.125	0.00261	0.038	KIF5B	KIF23	KIF3C
Hemostasis and Signal transduction	REACT_15523	REACTOME_INTEGRIN_ALPHAIIB_BETA3_SIGNALING	27	Genes involved in Integrin alphaIIb beta3 signaling	3	0.1111	0.00367	0.0419	PDPK1	CRK	RASGRP2
Immune system	REACT_6900	REACTOME_IMMUNE_SYSTEM	933	Genes involved in Immune System	35	0.0375	1.73e-09	5.84e-07	PRKG1	STIM1	PDPK1	CRK	RASGRP2	YWHAZ	KIF23	KIF5B	KIF3C	TSC2	DUSP7	PSMD2	PSMD8	PSMD11	SKP2	CD4	CD247	UBR2	UBE2J1	UBE2L3	OSBPL1A	CD81	SEH1L	S100B	CASP8	DDX58	NLRC5	MAPK9	TIRAP	C8G	C9	NLRP1	EIF4E	TYK2	GBP6
Immune system	REACT_75774	REACTOME_ADAPTIVE_IMMUNE_SYSTEM	539	Genes involved in Adaptive Immune System	20	0.0371	6.41e-06	0.00072	PDPK1	TSC2	PRKG1	STIM1	RASGRP2	YWHAZ	KIF23	KIF5B	KIF3C	PSMD2	PSMD8	PSMD11	SKP2	CD4	CD247	UBR2	UBE2J1	UBE2L3	OSBPL1A	CD81
Immune system	REACT_6802*	REACTOME_INNATE_IMMUNE_SYSTEM	279	Genes involved in Innate Immune System	11	0.0394	0.00046	0.0155	CD4	DUSP7	S100B	CASP8	DDX58	NLRC5	MAPK9	TIRAP	C8G	C9	NLRP1
Immune system	REACT_23898	REACTOME_RAP1_SIGNALLING	17	Genes involved in Rap1 signalling	3	0.1765	0.00093	0.0209	RASGRP2	YWHAZ	PRKG1
Immune system	REACT_118773	REACTOME_SIGNALING_BY_THE_B_CELL_RECEPTOR_BCR	126	Genes involved in Signaling by the B Cell Receptor (BCR)	6	0.0476	0.00358	0.0419	PDPK1	TSC2	PSMD2	PSMD8	PSMD11	STIM1
Metabolism	REACT_22258	REACTOME_METABOLISM_OF_LIPIDS_AND_LIPOPROTEINS	478	Genes involved in Metabolism of lipids and lipoproteins	18	0.0377	1.51e-05	0.00113	SLC44A2	TIAM2	PIK3R5	AGPAT1	LPIN1	PCYT1B	ETNK2	PIKFYVE	VAC14	CSNK1G2	NCOA2	CYP11A1	TXNRD1	SIN3B	ACOX2	CH25H	AGPS	SCARB1
Metabolism	REACT_1505	REACTOME_INTEGRATION_OF_ENERGY_METABOLISM	120	Genes involved in Integration of energy metabolism	7	0.0583	0.000517	0.016	GNB3	PLCB1	GNA11	AGPAT1	PRKAR1A	INS	KCNS3
Metabolism	REACT_120870	REACTOME_PHOSPHOLIPID_METABOLISM	198	Genes involved in Phospholipid metabolism	9	0.0455	0.000544	0.016	AGPAT1	PIK3R5	SLC44A2	LPIN1	PCYT1B	ETNK2	PIKFYVE	VAC14	CSNK1G2
Metabolism	REACT_18325	REACTOME_REGULATION_OF_INSULIN_SECRETION	93	Genes involved in Regulation of Insulin Secretion	6	0.0645	0.000762	0.0193	GNB3	PLCB1	GNA11	PRKAR1A	INS	KCNS3
Metabolism	REACT_121238	REACTOME_SYNTHESIS_OF_PC	18	Genes involved in Synthesis of PC	3	0.1667	0.00111	0.0231	SLC44A2	LPIN1	PCYT1B
Metabolism	REACT_121401	REACTOME_GLYCEROPHOSPHOLIPID_BIOSYNTHESIS	82	Genes involved in Glycerophospholipid biosynthesis	5	0.061	0.00268	0.038	SLC44A2	LPIN1	PCYT1B	AGPAT1	ETNK2
Metabolism of proteins	REACT_15550	REACTOME_INSULIN_SYNTHESIS_AND_PROCESSING	21	Genes involved in Insulin Synthesis and Processing	3	0.1429	0.00176	0.0312	INS	KIF5B	EXOC3
Programmed cell death	REACT_13648	REACTOME_REGULATION_OF_APOPTOSIS	58	Genes involved in Regulation of Apoptosis	4	0.069	0.0046	0.0483	PSMD2	PSMD8	PSMD11	DAPK3
Signal transduction	REACT_11044	REACTOME_SIGNALING_BY_RHO_GTPASES	113	Genes involved in Signaling by Rho GTPases	11	0.0973	9.07e-08	2.04e-05	RHOB	TIAM2	TRIO	ARHGEF2	MYO9B	GMIP	RHOT1	PRR5-ARHGAP8	RHOJ	ARAP3	RHOT2
Signal transduction	REACT_11061	REACTOME_SIGNALLING_BY_NGF	217	Genes involved in Signalling by NGF	13	0.0599	1.79e-06	0.000241	PDE1A	TIAM2	TRIO	ARHGEF2	PDPK1	CRK	TSC2	DUSP7	PRKAR1A	PSENEN	PSEN1	NGF	PCSK6
Signal transduction	REACT_13720	REACTOME_CELL_DEATH_SIGNALLING_VIA_NRAGE_NRIF_AND_NADE	60	Genes involved in Cell death signalling via NRAGE, NRIF and NADE	6	0.1	6.9e-05	0.00387	TIAM2	TRIO	ARHGEF2	PSENEN	PSEN1	NGF
Signal transduction	REACT_299*	REACTOME_SIGNALING_BY_NOTCH	103	Genes involved in Signaling by NOTCH	7	0.068	0.000204	0.00858	PSENEN	PSEN1	ATP2A2	ATP2A3	SEL1L	CNTN1	HIF1A
Signal transduction	REACT_18407	REACTOME_G_ALPHA1213_SIGNALLING_EVENTS	74	Genes involved in G alpha (12/13) signalling events	6	0.0811	0.000223	0.00883	TIAM2	TRIO	ARHGEF2	GNB3	RHOB	ADRA1D
Signal transduction	REACT_19388	REACTOME_G_PROTEIN_BETA_GAMMA_SIGNALLING	28	Genes involved in G-protein beta:gamma signalling	4	0.1429	0.000292	0.0109	GNB3	PIK3R5	PDPK1	PLCB1
Signal transduction	REACT_13776	REACTOME_P75_NTR_RECEPTOR_MEDIATED_SIGNALLING	81	Genes involved in p75 NTR receptor-mediated signalling	6	0.0741	0.000365	0.0129	TIAM2	TRIO	ARHGEF2	PSENEN	PSEN1	NGF
Signal transduction	REACT_14797	REACTOME_SIGNALING_BY_GPCR	920	Genes involved in Signaling by GPCR	23	0.025	0.000547	0.016	PIK3R5	GNB3	PLCB1	GNA11	PRKAR1A	TIAM2	TRIO	ARHGEF2	PDPK1	RHOB	ADRA1D	RASGRP2	PDE1A	PDE11A	NMUR2	BDKRB2	PDE4D	CRHR2	TSHR	MTNR1B	OR2C3	WNT3	TAS1R2
Signal transduction	REACT_13643	REACTOME_NRIF_SIGNALS_CELL_DEATH_FROM_THE_NUCLEUS	15	Genes involved in NRIF signals cell death from the nucleus	3	0.2	0.000633	0.0173	PSENEN	PSEN1	NGF
Signal transduction	REACT_115596	REACTOME_SIGNALING_BY_ERBB4	90	Genes involved in Signaling by ERBB4	6	0.0667	0.000641	0.0173	PSENEN	PSEN1	PDPK1	S100B	TSC2	ERBB3
Signal transduction	REACT_118798	REACTOME_PRE_NOTCH_PROCESSING_IN_GOLGI	16	Genes involved in Pre-NOTCH Processing in Golgi	3	0.1875	0.000772	0.0193	ATP2A2	ATP2A3	SEL1L
Signal transduction	REACT_12056	REACTOME_NGF_SIGNALLING_VIA_TRKA_FROM_THE_PLASMA_MEMBRANE	137	Genes involved in NGF signalling via TRKA from the plasma membrane	7	0.0511	0.00113	0.0231	PRKAR1A	PDPK1	TSC2	NGF	PDE1A	DUSP7	CRK
Signal transduction	REACT_19184	REACTOME_GPCR_DOWNSTREAM_SIGNALING	805	Genes involved in GPCR downstream signaling	20	0.0248	0.00132	0.0255	PDE1A	PDE11A	PDPK1	RASGRP2	TRIO	RHOB	GNB3	PLCB1	GNA11	PIK3R5	TIAM2	ARHGEF2	ADRA1D	NMUR2	BDKRB2	PDE4D	CRHR2	TSHR	MTNR1B	OR2C3
Signal transduction	REACT_18283	REACTOME_G_ALPHA_Q_SIGNALLING_EVENTS	184	Genes involved in G alpha (q) signalling events	8	0.0435	0.00145	0.0272	RASGRP2	TRIO	GNB3	PLCB1	GNA11	ADRA1D	NMUR2	BDKRB2
Signal transduction	REACT_13638	REACTOME_NRAGE_SIGNALS_DEATH_THROUGH_JNK	43	Genes involved in NRAGE signals death through JNK	4	0.093	0.00153	0.0279	TRIO	TIAM2	ARHGEF2	NGF
Signal transduction	REACT_15295	REACTOME_OPIOID_SIGNALLING	78	Genes involved in Opioid Signalling	5	0.0641	0.00215	0.0345	GNB3	PLCB1	PDE1A	PDE4D	PRKAR1A
Signal transduction	REACT_120727	REACTOME_DOWNREGULATION_OF_TGF_BETA_RECEPTOR_SIGNALING	23	Genes involved in Downregulation of TGF-beta receptor signaling	3	0.1304	0.0023	0.0352	TGFB1	SMAD7	PMEPA1
Signal transduction	REACT_120966	REACTOME_GASTRIN_CREB_SIGNALLING_PATHWAY_VIA_PKC_AND_MAPK	205	Genes involved in Gastrin-CREB signalling pathway via PKC and MAPK	8	0.039	0.00284	0.038	RASGRP2	GNB3	PLCB1	TRIO	GNA11	ADRA1D	NMUR2	BDKRB2
Signal transduction	REACT_19327	REACTOME_G_ALPHA_S_SIGNALLING_EVENTS	121	Genes involved in G alpha (s) signalling events	6	0.0496	0.00293	0.038	GNB3	PDE1A	PDE4D	PDE11A	CRHR2	TSHR
Signal transduction	REACT_19290	REACTOME_G_BETA_GAMMA_SIGNALLING_THROUGH_PI3KGAMMA	25	Genes involved in G beta:gamma signalling through PI3Kgamma	3	0.12	0.00294	0.038	GNB3	PDPK1	PIK3R5
Signal transduction	REACT_120850	REACTOME_TGF_BETA_RECEPTOR_SIGNALING_ACTIVATES_SMADS	26	Genes involved in TGF-beta receptor signaling activates SMADs	3	0.1154	0.00329	0.0406	TGFB1	SMAD7	PMEPA1
Signal transduction	REACT_1195	REACTOME_INSULIN_RECEPTOR_SIGNALLING_CASCADE	87	Genes involved in Insulin receptor signalling cascade	5	0.0575	0.00346	0.0417	PDPK1	CRK	INS	TSC2	EIF4E
Signal transduction	REACT_118614	REACTOME_ACTIVATED_NOTCH1_TRANSMITS_SIGNAL_TO_THE_NUCLEUS	27	Genes involved in Activated NOTCH1 Transmits Signal to the Nucleus	3	0.1111	0.00367	0.0419	CNTN1	PSENEN	PSEN1
Transport of small molecules	REACT_15518	REACTOME_TRANSMEMBRANE_TRANSPORT_OF_SMALL_MOLECULES	413	Genes involved in Transmembrane transport of small molecules	17	0.0412	8.33e-06	0.000754	PRKAR1A	GNB3	ATP2A2	ATP2A3	SEH1L	SLC44A2	SLC39A10	SLC30A2	CP	SLC2A5	SLC5A6	SLC24A3	SLC20A2	ATP1A1	ABCC5	ABCA7	HMOX2
Transport of small molecules	REACT_20547	REACTOME_METAL_ION_SLC_TRANSPORTERS	22	Genes involved in Metal ion SLC transporters	3	0.1364	0.00202	0.034	SLC39A10	SLC30A2	CP
Transport of small molecules	REACT_19118	REACTOME_SLC_MEDIATED_TRANSMEMBRANE_TRANSPORT	241	Genes involved in SLC-mediated transmembrane transport	9	0.0373	0.00214	0.0345	SLC39A10	SLC30A2	CP	SLC44A2	SEH1L	SLC2A5	SLC5A6	SLC24A3	SLC20A2
Transport of small molecules	REACT_19305	REACTOME_TRANSPORT_OF_GLUCOSE_AND_OTHER_SUGARS_BILE_SALTS_AND_ORGANIC_ACIDS_METAL_IONS_AND_AMINE_COMPOUNDS	89	Genes involved in Transport of glucose and other sugars, bile salts and organic acids, metal ions and amine compounds	5	0.0562	0.00382	0.0429	SLC44A2	SLC39A10	SLC30A2	CP	SLC2A5
*: also reported by Nygaard et al. Neurobiol Aging. 2019 Aug 26;84:141-147 (doi: 10.1016/j.neurobiolaging.2019.08.019)

## Sheet: Sup. Table 7
Gene symbol	Gene name	Entrez gene	Exception node
ATXN2	ataxin 2	6311	No
CRK	CRK proto-oncogene, adaptor protein	1398	Yes
EGFR	epidermal growth factor receptor	1956	Yes
ELAVL1	ELAV like RNA binding protein 1	1994	Yes
EXOC3	exocyst complex component 3	11336	No
FAM102B	family with sequence similarity 102 member B	284611	No
IER3	immediate early response 3	8870	No
MAPK1	mitogen-activated protein kinase 1	5594	Yes
NOS2	nitric oxide synthase 2	4843	No
PBX1	PBX homeobox 1	5087	No
PCDHA6	protocadherin alpha 6	56142	No
PLCB1	phospholipase C beta 1	23236	No
RIN3	Ras and Rab interactor 3	79890	No
SEL1L	SEL1L ERAD E3 ligase adaptor subunit	6400	No
TSPAN14	tetraspanin 14	81619	No

## Sheet: Sup. Table 8
Gene symbol	Gene name	Entrez gene	Exception node
AAK1	AP2 associated kinase 1	22848	No
ADAM22	ADAM metallopeptidase domain 22	53616	No
ADRA1D	adrenoceptor alpha 1D	146	No
AFF2	AF4/FMR2 family member 2	2334	No
AGPAT1	1-acylglycerol-3-phosphate O-acyltransferase 1	10554	No
AHCTF1	AT-hook containing transcription factor 1	25909	No
ALDH2	aldehyde dehydrogenase 2 family (mitochondrial)	217	No
ALKBH4	alkB homolog 4, lysine demethylase	54784	No
AMPD2	adenosine monophosphate deaminase 2	271	No
ANKHD1-EIF4EBP3	ANKHD1-EIF4EBP3 readthrough	404734	No
ANKRD11	ankyrin repeat domain 11	29123	No
APLP2	amyloid beta precursor like protein 2	334	No
APP	amyloid beta precursor protein	351	Yes
ARHGEF10	Rho guanine nucleotide exchange factor 10	9639	No
ARHGEF2	Rho/Rac guanine nucleotide exchange factor 2	9181	No
ARHGEF7	Rho guanine nucleotide exchange factor 7	8874	No
ATAD3B	ATPase family, AAA domain containing 3B	83858	No
ATM	ATM serine/threonine kinase	472	No
ATP1A1	ATPase Na+/K+ transporting subunit alpha 1	476	No
ATP2A2	ATPase sarcoplasmic/endoplasmic reticulum Ca2+ transporting 2	488	No
ATP2A3	ATPase sarcoplasmic/endoplasmic reticulum Ca2+ transporting 3	489	No
BAIAP2	BAI1 associated protein 2	10458	No
BCL11A	B-cell CLL/lymphoma 11A	53335	No
BDKRB2	bradykinin receptor B2	624	No
BECN1	beclin 1	8678	No
BNIP3	BCL2 interacting protein 3	664	No
BTBD8	BTB domain containing 8	284697	No
C1orf228 (ARMH1)	chromosome 1 open reading frame 228	339541	No
C8orf37	chromosome 8 open reading frame 37	157657	No
C9	complement C9	735	No
CA12	carbonic anhydrase 12	771	No
CALCOCO1	calcium binding and coiled-coil domain 1	57658	No
CASP8	caspase 8	841	No
CBR1	carbonyl reductase 1	873	No
CCDC113	coiled-coil domain containing 113	29070	No
CCDC40	coiled-coil domain containing 40	55036	No
CD4	CD4 molecule	920	No
CD81	CD81 molecule	975	No
CEP120	centrosomal protein 120	153241	No
CHTF8	chromosome transmission fidelity factor 8	54921	No
CIT	citron rho-interacting serine/threonine kinase	11113	No
CIZ1	CDKN1A interacting zinc finger protein 1	25792	No
COG4	component of oligomeric golgi complex 4	25839	No
CPLX1	complexin 1	10815	No
CRHR2	corticotropin releasing hormone receptor 2	1395	No
CRK	CRK proto-oncogene, adaptor protein	1398	No
CSNK1G2	casein kinase 1 gamma 2	1455	No
CSNK2B	casein kinase 2 beta	1460	No
CSRP1	cysteine and glycine rich protein 1	1465	No
CTNNBIP1	catenin beta interacting protein 1	56998	No
CXXC1	CXXC finger protein 1	30827	No
CYP2C9	cytochrome P450 family 2 subfamily C member 9	1559	No
CYTH1	cytohesin 1	9267	No
CYTH2	cytohesin 2	9266	No
DAB1	DAB1, reelin adaptor protein	1600	No
DAPK3	death associated protein kinase 3	1613	No
DAXX	death domain associated protein	1616	No
DAZAP1	DAZ associated protein 1	26528	No
DCDC2	doublecortin domain containing 2	51473	No
DDX54	DEAD-box helicase 54	79039	No
DDX58	DExD/H-box helicase 58	23586	No
DLG2	discs large MAGUK scaffold protein 2	1740	No
DNAJB5	DnaJ heat shock protein family (Hsp40) member B5	25822	No
DNAJC3	DnaJ heat shock protein family (Hsp40) member C3	5611	No
DNM3	dynamin 3	26052	No
DVL3	dishevelled segment polarity protein 3	1857	No
EDEM1	ER degradation enhancing alpha-mannosidase like protein 1	9695	No
EIF3D	eukaryotic translation initiation factor 3 subunit D	8664	No
EIF4E	eukaryotic translation initiation factor 4E	1977	No
EIF4EBP2	eukaryotic translation initiation factor 4E binding protein 2	1979	No
ELAVL3	ELAV like RNA binding protein 3	1995	No
ERBB3	erb-b2 receptor tyrosine kinase 3	2065	No
ERCC2	ERCC excision repair 2, TFIIH core complex helicase subunit	2068	No
ETS1	ETS proto-oncogene 1, transcription factor	2113	No
EXOC3	exocyst complex component 3	11336	No
FILIP1	filamin A interacting protein 1	27145	No
GGA1	golgi associated, gamma adaptin ear containing, ARF binding protein 1	26088	No
GIT1	GIT ArfGAP 1	28964	No
GNA11	G protein subunit alpha 11	2767	No
GON4L	gon-4 like	54856	No
GRK6	G protein-coupled receptor kinase 6	2870	No
GSN	gelsolin	2934	No
HBP1	HMG-box transcription factor 1	26959	No
HERC3	HECT and RLD domain containing E3 ubiquitin protein ligase 3	8916	No
HGS	hepatocyte growth factor-regulated tyrosine kinase substrate	9146	No
HIF1A	hypoxia inducible factor 1 alpha subunit	3091	No
HMBOX1	homeobox containing 1	79618	No
HMOX2	heme oxygenase 2	3163	No
HSPA2	heat shock protein family A (Hsp70) member 2	3306	No
HYLS1	HYLS1, centriolar and ciliogenesis associated	219844	No
IER3	immediate early response 3	8870	No
IGSF8	immunoglobulin superfamily member 8	93185	No
INS	insulin	3630	No
INTS4	integrator complex subunit 4	92105	No
ITGA3	integrin subunit alpha 3	3675	No
KCNH2	potassium voltage-gated channel subfamily H member 2	3757	No
KCTD10	potassium channel tetramerization domain containing 10	83892	No
KIF16B	kinesin family member 16B	55614	No
KIF23	kinesin family member 23	9493	No
KIF5B	kinesin family member 5B	3799	No
KLF6	Kruppel like factor 6	1316	No
KLHL35	kelch like family member 35	283212	No
KLK7	kallikrein related peptidase 7	5650	No
KRT13	keratin 13	3860	No
KRT9	keratin 9	3857	No
LGALS2	galectin 2	3957	No
LRP5L	LDL receptor related protein 5 like	91355	No
LTBP1	latent transforming growth factor beta binding protein 1	4052	No
MANBAL	mannosidase beta like	63905	No
MAST1	microtubule associated serine/threonine kinase 1	22983	No
MATN2	matrilin 2	4147	No
MCM10	minichromosome maintenance 10 replication initiation factor	55388	No
MCM7	minichromosome maintenance complex component 7	4176	No
MGAT1	mannosyl (alpha-1,3-)-glycoprotein beta-1,2-N-acetylglucosaminyltransferase	4245	No
MPZL1	myelin protein zero like 1	9019	No
MRPS5	mitochondrial ribosomal protein S5	64969	No
MYCBP2	MYC binding protein 2, E3 ubiquitin protein ligase	23077	No
NCOA2	nuclear receptor coactivator 2	10499	No
NEDD9	neural precursor cell expressed, developmentally down-regulated 9	4739	No
NLRC5	NLR family CARD domain containing 5	84166	No
NOL10	nucleolar protein 10	79954	No
NOS1	nitric oxide synthase 1	4842	No
NOS2	nitric oxide synthase 2	4843	No
NRF1	nuclear respiratory factor 1	4899	Yes
NXF1	nuclear RNA export factor 1	10482	No
NAALADL2	N-acetylated alpha-linked acidic dipeptidase like 2	254827	No
P4HA3	prolyl 4-hydroxylase subunit alpha 3	283208	No
PARP3	poly(ADP-ribose) polymerase family member 3	10039	No
PBX1	PBX homeobox 1	5087	No
PCDHA6	protocadherin alpha 6	56142	No
PCYT1B	phosphate cytidylyltransferase 1, choline, beta	9468	No
PDE1A	phosphodiesterase 1A	5136	No
PDE4D	phosphodiesterase 4D	5144	No
PDE4DIP	phosphodiesterase 4D interacting protein	9659	No
PDPK1	3-phosphoinositide dependent protein kinase 1	5170	No
PDS5A	PDS5 cohesin associated factor A	23244	No
PDSS2	decaprenyl diphosphate synthase subunit 2	57107	No
PFN1	profilin 1	5216	No
PGAP1	post-GPI attachment to proteins 1	80055	No
PHLDA1	pleckstrin homology like domain family A member 1	22822	No
PIK3R5	phosphoinositide-3-kinase regulatory subunit 5	23533	No
PIKFYVE	phosphoinositide kinase, FYVE-type zinc finger containing	200576	No
PKD1	polycystin 1, transient receptor potential channel interacting	5310	No
PLCB1	phospholipase C beta 1	23236	No
PPARD	peroxisome proliferator activated receptor delta	5467	No
PPP1R12B	protein phosphatase 1 regulatory subunit 12B	4660	No
PRKAR1A	protein kinase cAMP-dependent type I regulatory subunit alpha	5573	No
PRKG1	protein kinase, cGMP-dependent, type I	5592	No
PSEN1	presenilin 1	5663	No
PSENEN	presenilin enhancer gamma-secretase subunit	55851	No
PSMD11	proteasome 26S subunit, non-ATPase 11	5717	No
PSMD2	proteasome 26S subunit, non-ATPase 2	5708	No
PSMD8	proteasome 26S subunit, non-ATPase 8	5714	No
PTP4A1	protein tyrosine phosphatase type IVA, member 1	7803	No
PTPN11	protein tyrosine phosphatase, non-receptor type 11	5781	No
PTPN14	protein tyrosine phosphatase, non-receptor type 14	5784	No
PYGM	glycogen phosphorylase, muscle associated	5837	No
RABIF	RAB interacting factor	5877	No
RASGRP2	RAS guanyl releasing protein 2	10235	No
RASSF2	Ras association domain family member 2	9770	No
RD3	retinal degeneration 3	343035	No
RDM1	RAD52 motif containing 1	201299	No
RHOB	ras homolog family member B	388	No
RHOT2	ras homolog family member T2	89941	No
RIN3	Ras and Rab interactor 3	79890	No
RNF130	ring finger protein 130	55819	No
RXRG	retinoid X receptor gamma	6258	No
SAP25	Sin3A associated protein 25	100316904	No
SASH3	SAM and SH3 domain containing 3	54440	No
SCAP	SREBF chaperone	22937	No
SCARB1	scavenger receptor class B member 1	949	No
SDHA	succinate dehydrogenase complex flavoprotein subunit A	6389	No
SEH1L	SEH1 like nucleoporin	81929	No
SEL1L	SEL1L ERAD E3 ligase adaptor subunit	6400	No
SEPT8	septin 8	23176	No
SEPT9	septin 9	10801	No
SF1	splicing factor 1	7536	No
SFMBT2	Scm-like with four mbt domains 2	57713	No
SH3BGRL3	SH3 domain binding glutamate rich protein like 3	83442	No
SHQ1	SHQ1, H/ACA ribonucleoprotein assembly factor	55164	No
SIN3B	SIN3 transcription regulator family member B	23309	No
SKI	SKI proto-oncogene	6497	No
SKP2	S-phase kinase associated protein 2	6502	No
SLC44A2	solute carrier family 44 member 2	57153	No
SMAD7	SMAD family member 7	4092	No
SP2	Sp2 transcription factor	6668	No
SPC25	SPC25, NDC80 kinetochore complex component	57405	No
STAG1	stromal antigen 1	10274	No
STIM1	stromal interaction molecule 1	6786	No
STIP1	stress induced phosphoprotein 1	10963	No
SYNRG	synergin gamma	11276	No
TAOK3	TAO kinase 3	51347	No
TCF25	transcription factor 25	22980	No
TFIP11	tuftelin interacting protein 11	24144	No
TGFB1	transforming growth factor beta 1	7040	No
THAP7	THAP domain containing 7	80764	No
THRAP3	thyroid hormone receptor associated protein 3	9967	No
TIPIN	TIMELESS interacting protein	54962	No
TIRAP	TIR domain containing adaptor protein	114609	No
TMEM175	transmembrane protein 175	84286	No
TMEM52	transmembrane protein 52	339456	No
TMX4	thioredoxin related transmembrane protein 4	56255	No
TNPO3	transportin 3	23534	No
TPD52L3	tumor protein D52 like 3	89882	No
TPM3	tropomyosin 3	7170	No
TRA2A	transformer 2 alpha homolog	29896	No
TRIO	trio Rho guanine nucleotide exchange factor	7204	No
TSC2	tuberous sclerosis 2	7249	No
TSHR	thyroid stimulating hormone receptor	7253	No
TSPAN14	tetraspanin 14	81619	No
TSSK2	testis specific serine kinase 2	23617	No
TSSK6	testis specific serine kinase 6	83983	No
TUBA4A	tubulin alpha 4a	7277	No
TUFM	Tu translation elongation factor, mitochondrial	7284	No
TXNRD1	thioredoxin reductase 1	7296	No
TYK2	tyrosine kinase 2	7297	No
UBE2J1	ubiquitin conjugating enzyme E2 J1	51465	No
UBE2L3	ubiquitin conjugating enzyme E2 L3	7332	No
UBQLN1	ubiquilin 1	29979	No
UBR2	ubiquitin protein ligase E3 component n-recognin 2	23304	No
UPF2	UPF2 regulator of nonsense transcripts homolog (yeast)	26019	No
USP19	ubiquitin specific peptidase 19	10869	No
VAC14	Vac14, PIKFYVE complex component	55697	No
VPS41	VPS41, HOPS complex subunit	27072	No
WDR82	WD repeat domain 82	80335	No
WDTC1	WD and tetratricopeptide repeats 1	23038	No
WDYHV1	WDYHV motif containing 1	55093	No
WHSC1 (NSD2)	nuclear receptor binding SET domain protein 2	7468	No
WIPI2	WD repeat domain, phosphoinositide interacting 2	26100	No
YWHAZ	tyrosine 3-monooxygenase/tryptophan 5-monooxygenase activation protein zeta	7534	No
ZC3H3	zinc finger CCCH-type containing 3	23144	No
ZNF185	zinc finger protein 185 (LIM domain)	7739	No
ZNF2	zinc finger protein 2	7549	No
ZNF551	zinc finger protein 551	90233	No
ZNF746	zinc finger protein 746	155061	No
ZNF808	zinc finger protein 808	388558	No
ZP3	zona pellucida glycoprotein 3	7784	No
ZRSR2	zinc finger CCCH-type, RNA binding motif and serine/arginine rich 2	8233	No

## Sheet: Sup. Table 9
APP interaction partners	Gene name	Entrez gene		NRF1 interaction partners	Gene name	Entrez gene		Interaction partners with both APP and NRF1	Gene name	Entrez gene				Not interacting with APP or NRF1	Gene name	Entrez gene
ALDH2	aldehyde dehydrogenase 2 family (mitochondrial)	217		AGPAT1	1-acylglycerol-3-phosphate O-acyltransferase 1	10554		CSNK1G2	casein kinase 1 gamma 2	1455				ADAM22	ADAM metallopeptidase domain 22	53616
BAIAP2	BAI1 associated protein 2	10458		ALKBH4	alkB homolog 4, lysine demethylase	54784		EIF4E	eukaryotic translation initiation factor 4E	1977				ADRA1D	adrenoceptor alpha 1D	146
BCL11A	B-cell CLL/lymphoma 11A	53335		ARHGEF10	Rho guanine nucleotide exchange factor 10	9639		HGS	hepatocyte growth factor-regulated tyrosine kinase substrate	9146				AFF2	AF4/FMR2 family member 2	2334
CALCOCO1	calcium binding and coiled-coil domain 1	57658		ATAD3B	ATPase family, AAA domain containing 3B	83858		PARP3	poly(ADP-ribose) polymerase family member 3	10039				AHCTF1	AT-hook containing transcription factor 1	25909
CASP8	caspase 8	841		ATM	ATM serine/threonine kinase	472		PIKFYVE	phosphoinositide kinase, FYVE-type zinc finger containing	200576				AMPD2	adenosine monophosphate deaminase 2	271
CCDC40	coiled-coil domain containing 40	55036		BNIP3	BCL2 interacting protein 3	664		THAP7	THAP domain containing 7	80764				ANKHD1-EIF4EBP3	ANKHD1-EIF4EBP3 readthrough	404734
CRHR2	corticotropin releasing hormone receptor 2	1395		C1orf228 (ARMH1)	chromosome 1 open reading frame 228	339541		TMEM175	transmembrane protein 175	84286				ANKRD11	ankyrin repeat domain 11	29123
CSRP1	cysteine and glycine rich protein 1	1465		C8orf37	chromosome 8 open reading frame 37	157657		YWHAZ	tyrosine 3-monooxygenase/tryptophan 5-monooxygenase activation protein zeta	7534				APLP2	amyloid beta precursor like protein 2	334
DAB1	DAB1, reelin adaptor protein	1600		CBR1	carbonyl reductase 1	873		ZNF2	zinc finger protein 2	7549				ARHGEF2	Rho/Rac guanine nucleotide exchange factor 2	9181
DCDC2	doublecortin domain containing 2	51473		CEP120	centrosomal protein 120	153241		ZRSR2	zinc finger CCCH-type, RNA binding motif and serine/arginine rich 2	8233				ARHGEF7	Rho guanine nucleotide exchange factor 7	8874
DDX54	DEAD-box helicase 54	79039		CHTF8	chromosome transmission fidelity factor 8	54921								ATP1A1	ATPase Na+/K+ transporting subunit alpha 1	476
ETS1	ETS proto-oncogene 1, transcription factor	2113		CIZ1	CDKN1A interacting zinc finger protein 1	25792								ATP2A2	ATPase sarcoplasmic/endoplasmic reticulum Ca2+ transporting 2	488
EXOC3	exocyst complex component 3	11336		CRK	CRK proto-oncogene, adaptor protein	1398								ATP2A3	ATPase sarcoplasmic/endoplasmic reticulum Ca2+ transporting 3	489
FILIP1	filamin A interacting protein 1	27145		CSNK2B	casein kinase 2 beta	1460								BDKRB2	bradykinin receptor B2	624
GGA1	golgi associated, gamma adaptin ear containing, ARF binding protein 1	26088		CTNNBIP1	catenin beta interacting protein 1	56998								BECN1	beclin 1	8678
GSN	gelsolin	2934		CXXC1	CXXC finger protein 1	30827								BTBD8	BTB domain containing 8	284697
HMBOX1	homeobox containing 1	79618		CYTH1	cytohesin 1	9267								C9	complement C9	735
HMOX2	heme oxygenase 2	3163		CYTH2	cytohesin 2	9266								CA12	carbonic anhydrase 12	771
HSPA2	heat shock protein family A (Hsp70) member 2	3306		DAZAP1	DAZ associated protein 1	26528								CCDC113	coiled-coil domain containing 113	29070
IER3	immediate early response 3	8870		DNAJC3	DnaJ heat shock protein family (Hsp40) member C3	5611								CD4	CD4 molecule	920
INS	insulin	3630		DNM3	dynamin 3	26052								CD81	CD81 molecule	975
KLF6	Kruppel like factor 6	1316		ERCC2	ERCC excision repair 2, TFIIH core complex helicase subunit	2068								CIT	citron rho-interacting serine/threonine kinase	11113
KLK7	kallikrein related peptidase 7	5650		GIT1	GIT ArfGAP 1	28964								COG4	component of oligomeric golgi complex 4	25839
LGALS2	galectin 2	3957		GON4L	gon-4 like	54856								CPLX1	complexin 1	10815
MAST1	microtubule associated serine/threonine kinase 1	22983		HBP1	HMG-box transcription factor 1	26959								CYP2C9	cytochrome P450 family 2 subfamily C member 9	1559
MCM10	minichromosome maintenance 10 replication initiation factor	55388		HYLS1	HYLS1, centriolar and ciliogenesis associated	219844								DAPK3	death associated protein kinase 3	1613
MCM7	minichromosome maintenance complex component 7	4176		KIF16B	kinesin family member 16B	55614								DAXX	death domain associated protein	1616
NEDD9	neural precursor cell expressed, developmentally down-regulated 9	4739		KIF5B	kinesin family member 5B	3799								DDX58	DExD/H-box helicase 58	23586
NAALADL2	N-acetylated alpha-linked acidic dipeptidase like 2	254827		KLHL35	kelch like family member 35	283212								DLG2	discs large MAGUK scaffold protein 2	1740
PCYT1B	phosphate cytidylyltransferase 1, choline, beta	9468		MGAT1	mannosyl (alpha-1,3-)-glycoprotein beta-1,2-N-acetylglucosaminyltransferase	4245								DNAJB5	DnaJ heat shock protein family (Hsp40) member B5	25822
PDE1A	phosphodiesterase 1A	5136		MYCBP2	MYC binding protein 2, E3 ubiquitin protein ligase	23077								DVL3	dishevelled segment polarity protein 3	1857
PDE4D	phosphodiesterase 4D	5144		PFN1	profilin 1	5216								EDEM1	ER degradation enhancing alpha-mannosidase like protein 1	9695
PDPK1	3-phosphoinositide dependent protein kinase 1	5170		PGAP1	post-GPI attachment to proteins 1	80055								EIF3D	eukaryotic translation initiation factor 3 subunit D	8664
PDSS2	decaprenyl diphosphate synthase subunit 2	57107		PKD1	polycystin 1, transient receptor potential channel interacting	5310								EIF4EBP2	eukaryotic translation initiation factor 4E binding protein 2	1979
PHLDA1	pleckstrin homology like domain family A member 1	22822		PSENEN	presenilin enhancer gamma-secretase subunit	55851								ELAVL3	ELAV like RNA binding protein 3	1995
PIK3R5	phosphoinositide-3-kinase regulatory subunit 5	23533		RABIF	RAB interacting factor	5877								ERBB3	erb-b2 receptor tyrosine kinase 3	2065
PSEN1	presenilin 1	5663		RDM1	RAD52 motif containing 1	201299								GNA11	G protein subunit alpha 11	2767
PSMD11	proteasome 26S subunit, non-ATPase 11	5717		RNF130	ring finger protein 130	55819								GRK6	G protein-coupled receptor kinase 6	2870
PTP4A1	protein tyrosine phosphatase type IVA, member 1	7803		SCAP	SREBF chaperone	22937								HERC3	HECT and RLD domain containing E3 ubiquitin protein ligase 3	8916
RASGRP2	RAS guanyl releasing protein 2	10235		SDHA	succinate dehydrogenase complex flavoprotein subunit A	6389								HIF1A	hypoxia inducible factor 1 alpha subunit	3091
RD3	retinal degeneration 3	343035		SEH1L	SEH1 like nucleoporin	81929								IGSF8	immunoglobulin superfamily member 8	93185
SASH3	SAM and SH3 domain containing 3	54440		SFMBT2	Scm-like with four mbt domains 2	57713								INTS4	integrator complex subunit 4	92105
SEPT9	septin 9	10801		SIN3B	SIN3 transcription regulator family member B	23309								ITGA3	integrin subunit alpha 3	3675
SH3BGRL3	SH3 domain binding glutamate rich protein like 3	83442		SLC44A2	solute carrier family 44 member 2	57153								KCNH2	potassium voltage-gated channel subfamily H member 2	3757
SP2	Sp2 transcription factor	6668		STAG1	stromal antigen 1	10274								KCTD10	potassium channel tetramerization domain containing 10	83892
STIP1	stress induced phosphoprotein 1	10963		TAOK3	TAO kinase 3	51347								KIF23	kinesin family member 23	9493
TGFB1	transforming growth factor beta 1	7040		TCF25	transcription factor 25	22980								KRT13	keratin 13	3860
TIPIN	TIMELESS interacting protein	54962		TMEM52	transmembrane protein 52	339456								KRT9	keratin 9	3857
TIRAP	TIR domain containing adaptor protein	114609		TMX4	thioredoxin related transmembrane protein 4	56255								LRP5L	LDL receptor related protein 5 like	91355
TPD52L3	tumor protein D52 like 3	89882		TRIO	trio Rho guanine nucleotide exchange factor	7204								LTBP1	latent transforming growth factor beta binding protein 1	4052
TSSK2	testis specific serine kinase 2	23617		TSPAN14	tetraspanin 14	81619								MANBAL	mannosidase beta like	63905
TSSK6	testis specific serine kinase 6	83983		UPF2	UPF2 regulator of nonsense transcripts homolog (yeast)	26019								MATN2	matrilin 2	4147
UBQLN1	ubiquilin 1	29979		WDTC1	WD and tetratricopeptide repeats 1	23038								MPZL1	myelin protein zero like 1	9019
VAC14	Vac14, PIKFYVE complex component	55697		WIPI2	WD repeat domain, phosphoinositide interacting 2	26100								MRPS5	mitochondrial ribosomal protein S5	64969
VPS41	VPS41, HOPS complex subunit	27072		ZC3H3	zinc finger CCCH-type containing 3	23144								NCOA2	nuclear receptor coactivator 2	10499
WHSC1 (NSD2)	nuclear receptor binding SET domain protein 2	7468		ZNF551	zinc finger protein 551	90233								NLRC5	NLR family CARD domain containing 5	84166
AAK1	AP2 associated kinase 1	22848		ZP3	zona pellucida glycoprotein 3	7784								NOL10	nucleolar protein 10	79954
														NOS1	nitric oxide synthase 1	4842
														NOS2	nitric oxide synthase 2	4843
														NXF1	nuclear RNA export factor 1	10482
														P4HA3	prolyl 4-hydroxylase subunit alpha 3	283208
														PBX1	PBX homeobox 1	5087
														PCDHA6	protocadherin alpha 6	56142
														PDE4DIP	phosphodiesterase 4D interacting protein	9659
														PDS5A	PDS5 cohesin associated factor A	23244
														PLCB1	phospholipase C beta 1	23236
														PPARD	peroxisome proliferator activated receptor delta	5467
														PPP1R12B	protein phosphatase 1 regulatory subunit 12B	4660
														PRKAR1A	protein kinase cAMP-dependent type I regulatory subunit alpha	5573
														PRKG1	protein kinase, cGMP-dependent, type I	5592
														PSMD2	proteasome 26S subunit, non-ATPase 2	5708
														PSMD8	proteasome 26S subunit, non-ATPase 8	5714
														PTPN11	protein tyrosine phosphatase, non-receptor type 11	5781
														PTPN14	protein tyrosine phosphatase, non-receptor type 14	5784
														PYGM	glycogen phosphorylase, muscle associated	5837
														RASSF2	Ras association domain family member 2	9770
														RHOB	ras homolog family member B	388
														RHOT2	ras homolog family member T2	89941
														RIN3	Ras and Rab interactor 3	79890
														RXRG	retinoid X receptor gamma	6258
														SAP25	Sin3A associated protein 25	100316904
														SCARB1	scavenger receptor class B member 1	949
														SEL1L	SEL1L ERAD E3 ligase adaptor subunit	6400
														SEPT8	septin 8	23176
														SF1	splicing factor 1	7536
														SHQ1	SHQ1, H/ACA ribonucleoprotein assembly factor	55164
														SKI	SKI proto-oncogene	6497
														SKP2	S-phase kinase associated protein 2	6502
														SMAD7	SMAD family member 7	4092
														SPC25	SPC25, NDC80 kinetochore complex component	57405
														STIM1	stromal interaction molecule 1	6786
														SYNRG	synergin gamma	11276
														TFIP11	tuftelin interacting protein 11	24144
														THRAP3	thyroid hormone receptor associated protein 3	9967
														TNPO3	transportin 3	23534
														TPM3	tropomyosin 3	7170
														TRA2A	transformer 2 alpha homolog	29896
														TSC2	tuberous sclerosis 2	7249
														TSHR	thyroid stimulating hormone receptor	7253
														TUBA4A	tubulin alpha 4a	7277
														TUFM	Tu translation elongation factor, mitochondrial	7284
														TXNRD1	thioredoxin reductase 1	7296
														TYK2	tyrosine kinase 2	7297
														UBE2J1	ubiquitin conjugating enzyme E2 J1	51465
														UBE2L3	ubiquitin conjugating enzyme E2 L3	7332
														UBR2	ubiquitin protein ligase E3 component n-recognin 2	23304
														USP19	ubiquitin specific peptidase 19	10869
														WDR82	WD repeat domain 82	80335
														WDYHV1	WDYHV motif containing 1	55093
														ZNF185	zinc finger protein 185 (LIM domain)	7739
														ZNF746	zinc finger protein 746	155061
														ZNF808	zinc finger protein 808	388558

## Sheet: Sup. Table 10
KEGG ID	# Genes in Gene Set (K)	Description	# Genes in Overlap (k)	k/K	p-value	FDR q-value	Genes in overlap
KEGG_PATHWAYS_IN_CANCER	325	Pathways in cancer	14	0.0431	1.95e-08	3.63e-06	PIK3R5	CRK	ITGA3	NOS2	HIF1A	TGFB1	ETS1	CASP8	SKP2	RXRG	DVL3	PPARD	TPM3	DAPK3
KEGG_REGULATION_OF_ACTIN_CYTOSKELETON	213	Regulation of actin cytoskeleton	11	0.0516	1.09e-07	1.01e-05	PIK3R5	CRK	ITGA3	BDKRB2	INS	PIKFYVE	GIT1	GSN	BAIAP2	PFN1	ARHGEF7
KEGG_CALCIUM_SIGNALING_PATHWAY	177	Calcium signaling pathway	10	0.0565	1.81e-07	1.12e-05	BDKRB2	NOS2	NOS1	PLCB1	ATP2A2	ATP2A3	ERBB3	GNA11	ADRA1D	PDE1A
KEGG_MTOR_SIGNALING_PATHWAY	52	mTOR signaling pathway	6	0.1154	8.56e-07	3.98e-05	PIK3R5	INS	HIF1A	PDPK1	TSC2	EIF4E
KEGG_INSULIN_SIGNALING_PATHWAY	137	Insulin signaling pathway	8	0.0584	2.44e-06	9.08e-05	PIK3R5	INS	PDPK1	TSC2	EIF4E	CRK	PRKAR1A	PYGM
KEGG_RENAL_CELL_CARCINOMA	70	Renal cell carcinoma	6	0.0857	5.02e-06	0.000156	PIK3R5	CRK	HIF1A	TGFB1	ETS1	PTPN11
KEGG_ALZHEIMERS_DISEASE	165	Alzheimer's disease	8	0.0485	9.66e-06	0.000257	NOS1	PLCB1	ATP2A2	ATP2A3	CASP8	PSEN1	PSENEN	SDHA
KEGG_CELL_CYCLE	124	Cell cycle	6	0.0484	0.00013	0.00246	TGFB1	SKP2	YWHAZ	ATM	MCM7	STAG1
KEGG_ALDOSTERONE_REGULATED_SODIUM_REABSORPTION	42	Aldosterone-regulated sodium reabsorption	4	0.0952	0.000134	0.00246	PIK3R5	INS	PDPK1	ATP1A1
KEGG_NEUROTROPHIN_SIGNALING_PATHWAY	126	Neurotrophin signaling pathway	6	0.0476	0.000141	0.00246	PIK3R5	PDPK1	YWHAZ	PSEN1	CRK	PTPN11
KEGG_ENDOCYTOSIS	181	Endocytosis	7	0.0387	0.000145	0.00246	DNM3	ERBB3	GIT1	GRK6	HGS	HSPA2	PIKFYVE
KEGG_SMALL_CELL_LUNG_CANCER	84	Small cell lung cancer	5	0.0595	0.000182	0.00282	ITGA3	NOS2	PIK3R5	RXRG	SKP2
KEGG_FC_GAMMA_R_MEDIATED_PHAGOCYTOSIS	96	Fc gamma R-mediated phagocytosis	5	0.0521	0.00034	0.0045	CRK	DNM3	GSN	PIK3R5	PIKFYVE
KEGG_ARGININE_AND_PROLINE_METABOLISM	54	Arginine and proline metabolism	4	0.0741	0.000358	0.0045	ALDH2	NOS1	NOS2	P4HA3
KEGG_WNT_SIGNALING_PATHWAY	150	Wnt signaling pathway	6	0.04	0.000363	0.0045	CSNK2B	CTNNBIP1	DVL3	PLCB1	PPARD	PSEN1
KEGG_VASCULAR_SMOOTH_MUSCLE_CONTRACTION	115	Vascular smooth muscle contraction	5	0.0435	0.000775	0.00901	ADRA1D	GNA11	PLCB1	PPP1R12B	PRKG1
KEGG_LONG_TERM_DEPRESSION	70	Long-term depression	4	0.0571	0.000959	0.0105	GNA11	NOS1	PLCB1	PRKG1
KEGG_CHRONIC_MYELOID_LEUKEMIA	73	Chronic myeloid leukemia	4	0.0548	0.00112	0.0116	CRK	PIK3R5	PTPN11	TGFB1
KEGG_HYPERTROPHIC_CARDIOMYOPATHY_HCM	83	Hypertrophic cardiomyopathy (HCM)	4	0.0482	0.00181	0.0177	ATP2A2	ITGA3	TGFB1	TPM3
KEGG_APOPTOSIS	87	Apoptosis	4	0.046	0.00215	0.02	ATM	CASP8	PIK3R5	PRKAR1A
KEGG_DILATED_CARDIOMYOPATHY	90	Dilated cardiomyopathy	4	0.0444	0.00243	0.0205	ATP2A2	ITGA3	TGFB1	TPM3
KEGG_GAP_JUNCTION	90	Gap junction	4	0.0444	0.00243	0.0205	GNA11	PLCB1	PRKG1	TUBA4A
KEGG_PROTEASOME	46	Proteasome	3	0.0652	0.00294	0.0237	PSMD11	PSMD2	PSMD8
KEGG_NOTCH_SIGNALING_PATHWAY	47	Notch signaling pathway	3	0.0638	0.00312	0.0242	DVL3	PSEN1	PSENEN
KEGG_NON_SMALL_CELL_LUNG_CANCER	54	Non-small cell lung cancer	3	0.0556	0.00463	0.0344	PIK3R5	PDPK1	RXRG
KEGG_PATHOGENIC_ESCHERICHIA_COLI_INFECTION	56	Pathogenic Escherichia coli infection	3	0.0536	0.00512	0.0367	TUBA4A	YWHAZ	ARHGEF2
KEGG_MAPK_SIGNALING_PATHWAY	267	MAPK signaling pathway	6	0.0225	0.00665	0.0443	CRK	RASGRP2	TGFB1	HSPA2	DAXX	TAOK3
KEGG_CHEMOKINE_SIGNALING_PATHWAY	189	Chemokine signaling pathway	5	0.0265	0.00666	0.0443	CRK	RASGRP2	PIK3R5	PLCB1	GRK6
Reactome ID (top 100)	# Genes in Gene Set (K)	Description	# Genes in Overlap (k)	k/K	p-value	FDR q-value	Genes in overlap
REACTOME_HEMOSTASIS	674	Hemostasis	24	0.0356	7.77e-12	1.16e-08	TUBA4A	YWHAZ	PDPK1	KIF5B	PFN1	RHOB	AC027237.1	PTPN11	RASGRP2	NOS2	NOS1	CRK	PRKG1	STIM1	ATP2A2	ATP2A3	PDE1A	TGFB1	APLP2	PIK3R5	GNA11	KIF16B	PRKAR1A	ITGA3
REACTOME_SIGNALING_BY_RHO_GTPASES	450	Signaling by Rho GTPases	19	0.0422	7.5e-11	5.62e-08	TUBA4A	YWHAZ	PDPK1	KIF5B	PFN1	RHOB	SEH1L	AHCTF1	SPC25	PPP1R12B	BAIAP2	NCOA2	DVL3	CIT	ARHGEF7	TRIO	ARHGEF2	ARHGEF10	RHOT2
REACTOME_CELL_CYCLE	642	Cell Cycle	20	0.0312	4.54e-09	2.27e-06	TUBA4A	YWHAZ	AC027237.1	SEH1L	AHCTF1	SPC25	PPP1R12B	PSMD2	PSMD11	PSMD8	CSNK2B	SKP2	ATM	HSPA2	STAG1	MCM7	MCM10	PDS5A	PHLDA1	NSD2
REACTOME_INNATE_IMMUNE_SYSTEM	1104	Innate Immune System	26	0.0236	7.11e-09	2.66e-06	PDPK1	PTPN11	RASGRP2	NOS2	NOS1	CRK	BAIAP2	PSMD2	PSMD11	PSMD8	CSNK2B	DNM3	CD4	TIRAP	CD81	PSEN1	DDX58	DNAJC3	SLC44A2	CASP8	GSN	TSPAN14	HMOX2	ATAD3B	NLRC5	C9
REACTOME_ADAPTIVE_IMMUNE_SYSTEM	811	Adaptive Immune System	22	0.0271	9.18e-09	2.75e-06	TUBA4A	YWHAZ	PDPK1	KIF5B	AC027237.1	PTPN11	RASGRP2	PRKG1	STIM1	PSMD2	PSMD11	PSMD8	SKP2	DNM3	CD4	TIRAP	CD81	UBE2L3	UBR2	UBE2J1	RNF130	HERC3
REACTOME_RHO_GTPASE_EFFECTORS	321	RHO GTPase Effectors	14	0.0436	1.67e-08	4.18e-06	TUBA4A	YWHAZ	PDPK1	KIF5B	PFN1	RHOB	SEH1L	AHCTF1	SPC25	PPP1R12B	BAIAP2	NCOA2	DVL3	CIT
REACTOME_PLATELET_HOMEOSTASIS	86	Platelet homeostasis	8	0.093	6.8e-08	1.46e-05	PTPN11	NOS2	NOS1	PRKG1	STIM1	ATP2A2	ATP2A3	PDE1A
REACTOME_PLATELET_ACTIVATION_SIGNALING_AND_AGGREGATION	260	Platelet activation, signaling and aggregation	12	0.0462	9.74e-08	1.82e-05	TUBA4A	YWHAZ	PDPK1	PFN1	RHOB	PTPN11	RASGRP2	CRK	TGFB1	APLP2	PIK3R5	GNA11
REACTOME_DEVELOPMENTAL_BIOLOGY	1104	Developmental Biology	24	0.0217	1.23e-07	2.05e-05	TUBA4A	PFN1	RHOB	PTPN11	TGFB1	NCOA2	ARHGEF7	TRIO	PSMD2	PSMD11	PSMD8	CSNK2B	DNM3	PSEN1	INS	PSENEN	PBX1	GIT1	UPF2	DAB1	THRAP3	KRT9	KRT13	ADAM22
REACTOME_VESICLE_MEDIATED_TRANSPORT	723	Vesicle-mediated transport	19	0.0263	1.6e-07	2.4e-05	TUBA4A	YWHAZ	KIF5B	AC027237.1	KIF16B	DNM3	CD4	INS	TSC2	HGS	COG4	CYTH2	CYTH1	GGA1	EXOC3	AAK1	UBQLN1	SCARB1	RIN3
REACTOME_CELLULAR_RESPONSES_TO_EXTERNAL_STIMULI	535	Cellular responses to external stimuli	16	0.0299	2.88e-07	3.62e-05	TUBA4A	SEH1L	PSMD2	PSMD11	PSMD8	CSNK2B	ATM	HSPA2	TSC2	HIF1A	BECN1	TXNRD1	STIP1	ETS1	WIPI2	CSRP1
REACTOME_CELL_CYCLE_MITOTIC	536	Cell Cycle, Mitotic	16	0.0299	2.95e-07	3.62e-05	TUBA4A	AC027237.1	SEH1L	AHCTF1	SPC25	PPP1R12B	PSMD2	PSMD11	PSMD8	CSNK2B	SKP2	STAG1	MCM7	MCM10	PDS5A	PHLDA1
REACTOME_POST_TRANSLATIONAL_PROTEIN_MODIFICATION	1429	Post-translational protein modification	27	0.0189	3.14e-07	3.62e-05	TUBA4A	TGFB1	APLP2	SEH1L	NCOA2	PSMD2	PSMD11	PSMD8	SKP2	STAG1	DDX58	DNAJC3	UBE2L3	INS	HGS	COG4	HIF1A	BECN1	SEL1L	SMAD7	USP19	DAXX	WDTC1	EDEM1	LTBP1	MGAT1	PGAP1
REACTOME_SIGNALING_BY_NOTCH	244	Signaling by NOTCH	11	0.0451	4.24e-07	4.54e-05	YWHAZ	ATP2A2	ATP2A3	PSMD2	PSMD11	PSMD8	PSEN1	PSENEN	PBX1	HIF1A	SEL1L
REACTOME_AXON_GUIDANCE	554	Axon guidance	16	0.0289	4.57e-07	4.54e-05	TUBA4A	PFN1	RHOB	PTPN11	ARHGEF7	TRIO	PSMD2	PSMD11	PSMD8	CSNK2B	DNM3	PSEN1	PSENEN	GIT1	UPF2	DAB1
REACTOME_INTRACELLULAR_SIGNALING_BY_SECOND_MESSENGERS	302	Intracellular signaling by second messengers	12	0.0397	4.85e-07	4.54e-05	PDPK1	PTPN11	PDE1A	PRKAR1A	PSMD2	PSMD11	PSMD8	CSNK2B	INS	TSC2	ERBB3	IER3
REACTOME_UB_SPECIFIC_PROCESSING_PROTEASES	221	Ub-specific processing proteases	10	0.0452	1.38e-06	0.000122	PSMD2	PSMD11	PSMD8	SKP2	DDX58	HGS	HIF1A	BECN1	SMAD7	USP19
REACTOME_CELL_CYCLE_CHECKPOINTS	291	Cell Cycle Checkpoints	11	0.0378	2.37e-06	0.000197	YWHAZ	SEH1L	AHCTF1	SPC25	PSMD2	PSMD11	PSMD8	ATM	MCM7	MCM10	NSD2
REACTOME_GENERIC_TRANSCRIPTION_PATHWAY	1218	Generic Transcription Pathway	23	0.0189	2.51e-06	0.000198	YWHAZ	PDPK1	PTPN11	TGFB1	PSMD2	PSMD11	PSMD8	CSNK2B	SKP2	ATM	INS	TSC2	TXNRD1	SMAD7	DAXX	SIN3B	PPARD	ERCC2	SKI	RXRG	ZNF746	ZNF2	ZNF551
REACTOME_DEUBIQUITINATION	298	Deubiquitination	11	0.0369	2.98e-06	0.000223	TGFB1	PSMD2	PSMD11	PSMD8	SKP2	DDX58	HGS	HIF1A	BECN1	SMAD7	USP19
REACTOME_MITOTIC_METAPHASE_AND_ANAPHASE	201	Mitotic Metaphase and Anaphase	9	0.0448	5.11e-06	0.000365	TUBA4A	SEH1L	AHCTF1	SPC25	PSMD2	PSMD11	PSMD8	STAG1	PDS5A
REACTOME_GENE_EXPRESSION_TRANSCRIPTION	1486	Gene expression (Transcription)	25	0.0168	6.81e-06	0.000464	YWHAZ	PDPK1	PTPN11	TGFB1	SEH1L	PSMD2	PSMD11	PSMD8	CSNK2B	SKP2	ATM	INS	TSC2	TXNRD1	SMAD7	DAXX	SIN3B	PPARD	ERCC2	SKI	RXRG	ZNF746	ZNF2	ZNF551	INTS4
REACTOME_SIGNALING_BY_WNT	327	Signaling by WNT	11	0.0336	7.18e-06	0.000468	YWHAZ	PFN1	PRKG1	DVL3	PSMD2	PSMD11	PSMD8	CSNK2B	CSNK1G2	PLCB1	CTNNBIP1
REACTOME_CYTOKINE_SIGNALING_IN_IMMUNE_SYSTEM	856	Cytokine Signaling in Immune system	18	0.021	7.78e-06	0.000486	YWHAZ	PDPK1	PTPN11	NOS2	CRK	TGFB1	SEH1L	PSMD2	PSMD11	PSMD8	CD4	DDX58	HIF1A	ERBB3	DLG2	TYK2	PTPN14	EIF4E
REACTOME_CELL_DEATH_SIGNALLING_VIA_NRAGE_NRIF_AND_NADE	76	Cell death signalling via NRAGE, NRIF and NADE	6	0.0789	8.12e-06	0.000487	ARHGEF7	TRIO	ARHGEF2	ARHGEF10	PSEN1	PSENEN
REACTOME_NITRIC_OXIDE_STIMULATES_GUANYLATE_CYCLASE	22	Nitric oxide stimulates guanylate cyclase	4	0.1818	9.66e-06	0.000557	NOS2	NOS1	PRKG1	PDE1A
REACTOME_G_ALPHA_12_13_SIGNALLING_EVENTS	80	G alpha (12/13) signalling events	6	0.075	1.09e-05	0.000569	RHOB	ARHGEF7	TRIO	ARHGEF2	ARHGEF10	ADRA1D
REACTOME_SIGNALING_BY_INTERLEUKINS	631	Signaling by Interleukins	15	0.0238	1.1e-05	0.000569	YWHAZ	PDPK1	PTPN11	NOS2	CRK	TGFB1	PSMD2	PSMD11	PSMD8	CD4	HIF1A	ERBB3	DLG2	TYK2	PTPN14
REACTOME_G2_M_CHECKPOINTS	168	G2/M Checkpoints	8	0.0476	1.1e-05	0.000569	YWHAZ	PSMD2	PSMD11	PSMD8	ATM	MCM7	MCM10	NSD2
REACTOME_SIGNALING_BY_NOTCH4	82	Signaling by NOTCH4	6	0.0732	1.26e-05	0.00063	YWHAZ	PSMD2	PSMD11	PSMD8	PSEN1	PSENEN
REACTOME_METABOLISM_OF_LIPIDS	738	Metabolism of lipids	16	0.0217	1.74e-05	0.00084	PIK3R5	NCOA2	CSNK2B	SLC44A2	THRAP3	TXNRD1	SIN3B	PPARD	CSNK1G2	AGPAT1	PCYT1B	PIKFYVE	VAC14	CYP2C9	SCAP	CBR1
REACTOME_ION_HOMEOSTASIS	54	Ion homeostasis	5	0.0926	2.17e-05	0.00102	NOS1	STIM1	ATP2A2	ATP2A3	ATP1A1
REACTOME_ACTIVATION_OF_NMDA_RECEPTORS_AND_POSTSYNAPTIC_EVENTS	92	Activation of NMDA receptors and postsynaptic events	6	0.0652	2.44e-05	0.00111	TUBA4A	PDPK1	PRKAR1A	ARHGEF7	GIT1	DLG2
REACTOME_RHO_GTPASES_ACTIVATE_FORMINS	139	RHO GTPases Activate Formins	7	0.0504	2.75e-05	0.00121	TUBA4A	PFN1	RHOB	SEH1L	AHCTF1	SPC25	DVL3
REACTOME_DEATH_RECEPTOR_SIGNALLING	141	Death Receptor Signalling	7	0.0496	3.01e-05	0.00129	ARHGEF7	TRIO	ARHGEF2	ARHGEF10	PSEN1	CASP8	PSENEN
REACTOME_P75_NTR_RECEPTOR_MEDIATED_SIGNALLING	97	p75 NTR receptor-mediated signalling	6	0.0619	3.29e-05	0.00135	ARHGEF7	TRIO	ARHGEF2	ARHGEF10	PSEN1	PSENEN
REACTOME_DISEASES_OF_SIGNAL_TRANSDUCTION	386	Diseases of signal transduction	11	0.0285	3.33e-05	0.00135	PDPK1	PTPN11	TGFB1	PSMD2	PSMD11	PSMD8	PSEN1	PSENEN	TSC2	SEL1L	ERBB3
REACTOME_BETA_CATENIN_INDEPENDENT_WNT_SIGNALING	145	Beta-catenin independent WNT signaling	7	0.0483	3.61e-05	0.00142	PFN1	PRKG1	DVL3	PSMD2	PSMD11	PSMD8	PLCB1
REACTOME_NOTCH4_ACTIVATION_AND_TRANSMISSION_OF_SIGNAL_TO_THE_NUCLEUS	11	NOTCH4 Activation and Transmission of Signal to the Nucleus	3	0.2727	3.75e-05	0.00143	YWHAZ	PSEN1	PSENEN
REACTOME_M_PHASE	392	M Phase	11	0.0281	3.82e-05	0.00143	TUBA4A	AC027237.1	SEH1L	AHCTF1	SPC25	PSMD2	PSMD11	PSMD8	CSNK2B	STAG1	PDS5A
REACTOME_SIGNALING_BY_RECEPTOR_TYROSINE_KINASES	468	Signaling by Receptor Tyrosine Kinases	12	0.0256	4.09e-05	0.0015	ARHGEF7	BAIAP2	CRK	DNM3	ERBB3	HGS	INS	ITGA3	PDPK1	PSEN1	PSENEN	PTPN11
REACTOME_TRANSMISSION_ACROSS_CHEMICAL_SYNAPSES	269	Transmission across Chemical Synapses	9	0.0335	5.13e-05	0.00183	TUBA4A	PDPK1	PRKAR1A	ARHGEF7	GIT1	PLCB1	DLG2	ALDH2	CPLX1
REACTOME_GPVI_MEDIATED_ACTIVATION_CASCADE	35	GPVI-mediated activation cascade	4	0.1143	6.49e-05	0.00226	PDPK1	RHOB	PTPN11	PIK3R5
REACTOME_S_PHASE	161	S Phase	7	0.0435	7e-05	0.00239	PSMD2	PSMD11	PSMD8	SKP2	STAG1	MCM7	PDS5A
REACTOME_MITOTIC_TELOPHASE_CYTOKINESIS	14	Mitotic Telophase/Cytokinesis	3	0.2143	8.15e-05	0.00267	AC027237.1	STAG1	PDS5A
REACTOME_ORC1_REMOVAL_FROM_CHROMATIN	71	Orc1 removal from chromatin	5	0.0704	8.2e-05	0.00267	PSMD2	PSMD11	PSMD8	SKP2	MCM7
REACTOME_OTHER_INTERLEUKIN_SIGNALING	288	Other interleukin signaling	9	0.0312	8.64e-05	0.00276	PDPK1	PTPN11	PSMD2	PSMD11	PSMD8	CD4	ERBB3	DLG2	TYK2
REACTOME_CELLULAR_RESPONSES_TO_STRESS	440	Cellular responses to stress	11	0.025	0.000107	0.00333	TUBA4A	SEH1L	PSMD2	PSMD11	PSMD8	ATM	HSPA2	HIF1A	TXNRD1	STIP1	ETS1
REACTOME_TCF_DEPENDENT_SIGNALING_IN_RESPONSE_TO_WNT	232	TCF dependent signaling in response to WNT	8	0.0345	0.000109	0.00333	YWHAZ	DVL3	PSMD2	PSMD11	PSMD8	CSNK2B	CSNK1G2	CTNNBIP1
REACTOME_CLASS_I_MHC_MEDIATED_ANTIGEN_PROCESSING_PRESENTATION	370	Class I MHC mediated antigen processing & presentation	10	0.027	0.000117	0.00351	PSMD2	PSMD11	PSMD8	SKP2	TIRAP	UBE2L3	UBR2	UBE2J1	RNF130	HERC3
REACTOME_RAP1_SIGNALLING	16	Rap1 signalling	3	0.1875	0.000124	0.00365	YWHAZ	RASGRP2	PRKG1
REACTOME_PROGRAMMED_CELL_DEATH	178	Programmed Cell Death	7	0.0393	0.000131	0.00378	YWHAZ	PSMD2	PSMD11	PSMD8	CASP8	GSN	DAPK3
REACTOME_RESOLUTION_OF_SISTER_CHROMATID_COHESION	125	Resolution of Sister Chromatid Cohesion	6	0.048	0.000135	0.00383	TUBA4A	SEH1L	AHCTF1	SPC25	STAG1	PDS5A
REACTOME_ANTIGEN_PROCESSING:_UBIQUITINATION_PROTEASOME_DEGRADATION	308	Antigen processing: Ubiquitination & Proteasome degradation	9	0.0292	0.000143	0.00395	PSMD2	PSMD11	PSMD8	SKP2	UBE2L3	UBR2	UBE2J1	RNF130	HERC3
REACTOME_DISEASE	1075	Disease	18	0.0167	0.000147	0.00395	PDPK1	PTPN11	TGFB1	SEH1L	PSMD2	PSMD11	PSMD8	CD4	TIRAP	PSEN1	DNAJC3	PSENEN	TSC2	HGS	TXNRD1	SEL1L	ERBB3	ERCC2
REACTOME_DNA_REPLICATION	127	DNA Replication	6	0.0472	0.000148	0.00395	PSMD2	PSMD11	PSMD8	SKP2	MCM7	MCM10
REACTOME_INFECTIOUS_DISEASE	382	Infectious disease	10	0.0262	0.000151	0.00398	TGFB1	SEH1L	PSMD2	PSMD11	PSMD8	CD4	DNAJC3	HGS	TXNRD1	ERCC2
REACTOME_PRE_NOTCH_PROCESSING_IN_GOLGI	18	Pre-NOTCH Processing in Golgi	3	0.1667	0.000179	0.00464	ATP2A2	ATP2A3	SEL1L
REACTOME_DNA_REPLICATION_PRE_INITIATION	85	DNA Replication Pre-Initiation	5	0.0588	0.000193	0.00489	PSMD2	PSMD11	PSMD8	MCM7	MCM10
REACTOME_RHO_GTPASES_ACTIVATE_CIT	19	RHO GTPases activate CIT	3	0.1579	0.000212	0.0053	RHOB	PPP1R12B	CIT
REACTOME_CARDIAC_CONDUCTION	139	Cardiac conduction	6	0.0432	0.000241	0.00583	NOS1	STIM1	ATP2A2	ATP2A3	ATP1A1	KCNH2
REACTOME_RHO_GTPASE_CYCLE	139	Rho GTPase cycle	6	0.0432	0.000241	0.00583	RHOB	ARHGEF7	TRIO	ARHGEF2	ARHGEF10	RHOT2
REACTOME_SWITCHING_OF_ORIGINS_TO_A_POST_REPLICATIVE_STATE	90	Switching of origins to a post-replicative state	5	0.0556	0.000252	0.0059	PSMD2	PSMD11	PSMD8	SKP2	MCM7
REACTOME_MITOTIC_PROMETAPHASE	198	Mitotic Prometaphase	7	0.0354	0.000252	0.0059	TUBA4A	SEH1L	AHCTF1	SPC25	CSNK2B	STAG1	PDS5A
REACTOME_NEURONAL_SYSTEM	411	Neuronal System	10	0.0243	0.000272	0.00624	TUBA4A	PDPK1	PRKAR1A	ARHGEF7	GIT1	PLCB1	DLG2	ALDH2	CPLX1	KCNH2
REACTOME_PCP_CE_PATHWAY	92	PCP/CE pathway	5	0.0543	0.000279	0.00624	PFN1	DVL3	PSMD2	PSMD11	PSMD8
REACTOME_RHO_GTPASES_ACTIVATE_PKNS	92	RHO GTPases activate PKNs	5	0.0543	0.000279	0.00624	YWHAZ	PDPK1	RHOB	PPP1R12B	NCOA2
REACTOME_INTRA_GOLGI_AND_RETROGRADE_GOLGI_TO_ER_TRAFFIC	202	Intra-Golgi and retrograde Golgi-to-ER traffic	7	0.0347	0.000284	0.00627	TUBA4A	KIF5B	AC027237.1	KIF16B	COG4	CYTH2	CYTH1
REACTOME_NEUROTRANSMITTER_RECEPTORS_AND_POSTSYNAPTIC_SIGNAL_TRANSMISSION	204	Neurotransmitter receptors and postsynaptic signal transmission	7	0.0343	0.000302	0.00656	TUBA4A	PDPK1	PRKAR1A	ARHGEF7	GIT1	PLCB1	DLG2
REACTOME_MUSCLE_CONTRACTION	207	Muscle contraction	7	0.0338	0.00033	0.00706	NOS1	STIM1	ATP2A2	ATP2A3	ATP1A1	KCNH2	TPM3
REACTOME_MITOTIC_G1_G1_S_PHASES	149	Mitotic G1-G1/S phases	6	0.0403	0.00035	0.00739	PSMD2	PSMD11	PSMD8	SKP2	MCM7	MCM10
REACTOME_NEGATIVE_REGULATION_OF_NOTCH4_SIGNALING	54	Negative regulation of NOTCH4 signaling	4	0.0741	0.000358	0.00744	YWHAZ	PSMD2	PSMD11	PSMD8
REACTOME_SIGNALING_BY_HEDGEHOG	150	Signaling by Hedgehog	6	0.04	0.000363	0.00745	TUBA4A	PRKAR1A	PSMD2	PSMD11	PSMD8	SEL1L
REACTOME_PHOSPHOLIPID_METABOLISM	211	Phospholipid metabolism	7	0.0332	0.00037	0.00749	PIK3R5	CSNK2B	SLC44A2	AGPAT1	PCYT1B	PIKFYVE	VAC14
REACTOME_REGULATION_OF_RUNX3_EXPRESSION_AND_ACTIVITY	55	Regulation of RUNX3 expression and activity	4	0.0727	0.000384	0.00767	TGFB1	PSMD2	PSMD11	PSMD8
REACTOME_CLEC7A_DECTIN_1_SIGNALING	100	CLEC7A (Dectin-1) signaling	5	0.05	0.00041	0.00809	PDPK1	PSMD2	PSMD11	PSMD8	CASP8
REACTOME_SIGNALING_BY_GPCR	1174	Signaling by GPCR	18	0.0153	0.000423	0.00824	PDPK1	RHOB	RASGRP2	PDE1A	PIK3R5	GNA11	PRKAR1A	ARHGEF7	TRIO	ARHGEF2	ARHGEF10	PLCB1	ADRA1D	PDE4D	CRHR2	BDKRB2	TSHR	GRK6
REACTOME_DOWNSTREAM_TCR_SIGNALING	101	Downstream TCR signaling	5	0.0495	0.000429	0.00825	PDPK1	PSMD2	PSMD11	PSMD8	CD4
REACTOME_DEGRADATION_OF_DVL	57	Degradation of DVL	4	0.0702	0.00044	0.00825	DVL3	PSMD2	PSMD11	PSMD8
REACTOME_STABILIZATION_OF_P53	57	Stabilization of p53	4	0.0702	0.00044	0.00825	PSMD2	PSMD11	PSMD8	ATM
REACTOME_UCH_PROTEINASES	102	UCH proteinases	5	0.049	0.000449	0.00831	TGFB1	PSMD2	PSMD11	PSMD8	SMAD7
REACTOME_NRAGE_SIGNALS_DEATH_THROUGH_JNK	59	NRAGE signals death through JNK	4	0.0678	0.000502	0.00918	ARHGEF7	TRIO	ARHGEF2	ARHGEF10
REACTOME_KINESINS	60	Kinesins	4	0.0667	0.000536	0.00956	TUBA4A	KIF5B	AC027237.1	KIF16B
REACTOME_SCF_SKP2_MEDIATED_DEGRADATION_OF_P27_P21	60	SCF(Skp2)-mediated degradation of p27/p21	4	0.0667	0.000536	0.00956	PSMD2	PSMD11	PSMD8	SKP2
REACTOME_AMYLOID_FIBER_FORMATION	107	Amyloid fiber formation	5	0.0467	0.000559	0.00986	GSN	TSPAN14	INS	PSENEN	GGA1
REACTOME_DEFECTIVE_CFTR_CAUSES_CYSTIC_FIBROSIS	61	Defective CFTR causes cystic fibrosis	4	0.0656	0.00057	0.00994	PSMD2	PSMD11	PSMD8	SEL1L
REACTOME_INTEGRATION_OF_ENERGY_METABOLISM	108	Integration of energy metabolism	5	0.0463	0.000583	0.01	GNA11	PRKAR1A	INS	PLCB1	AGPAT1
REACTOME_INSULIN_PROCESSING	27	Insulin processing	3	0.1111	0.000617	0.0104	KIF5B	INS	EXOC3
REACTOME_INTEGRIN_SIGNALING	27	Integrin signaling	3	0.1111	0.000617	0.0104	PDPK1	RASGRP2	CRK
REACTOME_PLATELET_CALCIUM_HOMEOSTASIS	28	Platelet calcium homeostasis	3	0.1071	0.000688	0.0113	STIM1	ATP2A2	ATP2A3
REACTOME_SYNTHESIS_OF_PC	28	Synthesis of PC	3	0.1071	0.000688	0.0113	CSNK2B	SLC44A2	PCYT1B
REACTOME_HEDGEHOG_OFF_STATE	113	Hedgehog 'off' state	5	0.0442	0.000716	0.0117	TUBA4A	PRKAR1A	PSMD2	PSMD11	PSMD8
REACTOME_HEDGEHOG_LIGAND_BIOGENESIS	65	Hedgehog ligand biogenesis	4	0.0615	0.000726	0.0117	PSMD2	PSMD11	PSMD8	SEL1L
REACTOME_ACTIVATION_OF_RAC1_DOWNSTREAM_OF_NMDARS	7	Activation of RAC1 downstream of NMDARs	2	0.2857	0.000788	0.0126	ARHGEF7	GIT1
REACTOME_ASSEMBLY_OF_THE_PRE_REPLICATIVE_COMPLEX	68	Assembly of the pre-replicative complex	4	0.0588	0.00086	0.0134	PSMD2	PSMD11	PSMD8	MCM7
REACTOME_G1_S_DNA_DAMAGE_CHECKPOINTS	68	G1/S DNA Damage Checkpoints	4	0.0588	0.00086	0.0134	PSMD2	PSMD11	PSMD8	ATM
REACTOME_NEUTROPHIL_DEGRANULATION	478	Neutrophil degranulation	10	0.0209	0.000874	0.0135	PSMD2	PSMD11	CSNK2B	PSEN1	DNAJC3	SLC44A2	GSN	TSPAN14	HMOX2	ATAD3B
REACTOME_REGULATION_OF_PTEN_STABILITY_AND_ACTIVITY	69	Regulation of PTEN stability and activity	4	0.058	0.000909	0.0139	PSMD2	PSMD11	PSMD8	CSNK2B
REACTOME_TCR_SIGNALING	122	TCR signaling	5	0.041	0.00101	0.0152	PDPK1	PSMD2	PSMD11	PSMD8	CD4
REACTOME_G_PROTEIN_BETA:GAMMA_SIGNALLING	32	G-protein beta:gamma signalling	3	0.0938	0.00102	0.0152	PDPK1	PIK3R5	PLCB1

## Sheet: Sup. Table 11
NRF1 interacting genes
Reactome ID	Description	# Genes in Gene Set (K)	# Genes in Overlap (k)	k/K	p-value	FDR q-value	Genes in overlap
REACTOME_AXON_GUIDANCE	Axon guidance	554	7	0.0126	1.88 e-5	2.82 e-2	TRIO	PSENEN	PFN1	CSNK2B	DNM3	GIT1	UPF2
APP interacting genes
KEGG ID	Description	# Genes in Gene Set (K)	# Genes in Overlap (k)	k/K	p-value	FDR q-value	Genes in overlap
KEGG_ALDOSTERONE_REGULATED_SODIUM_REABSORPTION	Aldosterone-regulated sodium reabsorption	42	3	0.0714	3.51e-05	0.00622	PIK3R5	INS	PDPK1
KEGG_MTOR_SIGNALING_PATHWAY	mTOR signaling pathway	52	3	0.0577	6.68e-05	0.00622	PIK3R5	INS	PDPK1
KEGG_RENAL_CELL_CARCINOMA	Renal cell carcinoma	70	3	0.0429	0.000162	0.0101	PIK3R5	TGFB1	ETS1
KEGG_REGULATION_OF_ACTIN_CYTOSKELETON	Regulation of actin cytoskeleton	213	4	0.0188	0.000299	0.0123	PIK3R5	GSN	INS	BAIAP2
KEGG_PROSTATE_CANCER	Prostate cancer	89	3	0.0337	0.00033	0.0123	PIK3R5	INS	PDPK1
KEGG_TOLL_LIKE_RECEPTOR_SIGNALING_PATHWAY	Toll-like receptor signaling pathway	102	3	0.0294	0.000492	0.0153	PIK3R5	CASP8	TIRAP
KEGG_NEUROTROPHIN_SIGNALING_PATHWAY	Neurotrophin signaling pathway	126	3	0.0238	0.00091	0.0242	PIK3R5	PDPK1	PSEN1
KEGG_INSULIN_SIGNALING_PATHWAY	Insulin signaling pathway	137	3	0.0219	0.00116	0.0269	PIK3R5	INS	PDPK1
KEGG_PATHWAYS_IN_CANCER	Pathways in cancer	325	4	0.0123	0.00144	0.0299	PIK3R5	TGFB1	CASP8	ETS1
KEGG_LYSINE_DEGRADATION	Lysine degradation	44	2	0.0455	0.002	0.0372	ALDH2	NSD2
KEGG_TYPE_II_DIABETES_MELLITUS	Type II diabetes mellitus	47	2	0.0426	0.00228	0.0386	PIK3R5	INS
KEGG_ENDOMETRIAL_CANCER	Endometrial cancer	52	2	0.0385	0.00279	0.0429	PIK3R5	PDPK1
KEGG_NON_SMALL_CELL_LUNG_CANCER	Non-small cell lung cancer	54	2	0.037	0.003	0.0429	PIK3R5	PDPK1

[truncated: 6 more sheets: Sup. Table 12, Sup. Table 13, Sup. Table 14, Sup. Figure 1, Sup. Figure 2, Sup. Figure 3]
