# Supplementary material for: A Genome-Wide Integrative Association Study of DNA Methylation and Gene Expression Data and Later Life Cognitive Functioning in Monozygotic Twins
Source: Front Neurosci. 2020 Apr 9;14:233. doi: 10.3389/fnins.2020.00233 (PMC7160301; doi:10.3389/fnins.2020.00233)
Supplement: Supplementary file 2 [file Data_Sheet_2.xlsx]

## Sheet: Content of Sup. Information
Tab	Content	Supplementary_material file number
Sup. table 1	532-gene overlap (p<0.05)	1
Sup. table 2	25-gene overlap (p<0.01)	1
Sup. table 3	Results of epigenome-wide association study (EWAS)	2+3
Sup. table 4	Results of transcriptome-wide association study (TWAS)	4
Sup. table 5	All KEGG pathway analysis results p<0.05	1
Sup. table 6	All Reactome pathway analysis results p<0.05	1
Sup. table 7	The 11 gene Keypathwayminer output (the 25-gene overlap as input)	1
Sup. table 8	The 236 Keypathwayminer output (the 532-gene overlap as input)	1
Sup. table 9	The 236 Keypathwayminer output (the 532-gene overlap as input) grouped by connection to APP and/or NRF1	1
Sup. table 10	Post-hoc gene set enrichment analysis of the 236 genes identified via Keypathwayminer (the 532-gene overlap as input)	1
Sup. table 11	Post -hoc gene set enrichment analysis of the 57 genes conneted to APP identified via Keypathwayminer (the 532-gene overlap as input)	1
Sup. table 12	Genes found to overlap i permutation analyses	1
Sup. table 13	Gene set enrichment analyses for permutation genes	1
Sup. table 14	Keypathwayminer output (permutation genes as input)	1
Sup. Figure 1	Heatmap of the correlation matrix for the DNA methylation data and co-variates (principle component analysis (PCA))	1
Sup. Figure 2	The proportation of variance explained by the principle components 1-10 (PCA)	1
Sup. Figure 3	Basic script	1

## Sheet: Sup. Table 3a
CpG	Estimate	Std. Error	t value	p-value	p.adj
cg04010165	-0.0182067	0.00364939	-4.98896	1.25096e-06	0.533871
cg13218906	0.0162758	0.0033556	4.85034	2.3571e-06	0.533871
cg23841763	0.0270896	0.00605792	4.47176	1.25312e-05	0.999993
cg26210447	0.0586029	0.013187	4.444	1.41666e-05	0.999993
cg07558275	0.0246264	0.00554637	4.44009	1.43451e-05	0.999993
cg11415753	0.0242948	0.00552211	4.39956	1.70362e-05	0.999993
cg02238526	0.0166712	0.00387278	4.30471	2.53572e-05	0.999993
ch.2.79384614F	0.0156996	0.00368625	4.25896	3.06471e-05	0.999993
cg16542929	0.0120436	0.00285042	4.22522	3.52085e-05	0.999993
cg06350176	0.0151464	0.00359501	4.21317	3.70527e-05	0.999993
cg01167924	0.0138875	0.0032987	4.21	3.74733e-05	0.999993
cg20693209	0.0143529	0.00343956	4.1729	4.35897e-05	0.999993
cg19312085	0.0281689	0.00675251	4.17162	4.38162e-05	0.999993
cg23291900	0.0213004	0.00514724	4.13821	5.01616e-05	0.999993
cg00326842	0.0124379	0.0030096	4.13275	5.12788e-05	0.999993
cg27578381	-0.0162462	0.00393703	-4.12652	5.25837e-05	0.999993
cg11093762	-0.0136416	0.00332509	-4.10262	5.7883e-05	0.999993
cg25403174	0.0203225	0.0049542	4.10207	5.80116e-05	0.999993
cg18238763	-0.0132184	0.00322752	-4.09555	5.9548e-05	0.999993
cg16170490	0.0133707	0.00326572	4.09427	5.98531e-05	0.999993
cg02255454	-0.0132476	0.00325227	-4.07335	6.51692e-05	0.999993
cg26170930	-0.0205032	0.00505222	-4.05827	6.90991e-05	0.999993
cg03546879	-0.021073	0.00519642	-4.05529	7.00241e-05	0.999993
cg01972071	0.0115326	0.00284614	4.05202	7.08355e-05	0.999993
cg07531860	0.0172815	0.00426673	4.0503	7.19704e-05	0.999993
cg15353061	0.0150584	0.00372085	4.04703	7.22516e-05	0.999993
cg26956007	0.0124112	0.00308435	4.02393	7.91734e-05	0.999993
cg00964137	0.00821219	0.00204805	4.00977	8.37211e-05	0.999993
cg09191563	0.0117395	0.00293775	3.99608	8.83566e-05	0.999993
cg26197037	-0.0191352	0.00480488	-3.98246	9.3206e-05	0.999993
cg22825780	-0.0135336	0.0033985	-3.98224	9.32872e-05	0.999993
cg15428792	-0.0120794	0.00304293	-3.96966	9.79975e-05	0.999993
cg23397015	0.0166616	0.00419785	3.96908	9.82193e-05	0.999993
cg14275235	0.0121218	0.00305861	3.96318	0.000100508	0.999993
cg03069638	0.0142446	0.00360123	3.95549	0.000103709	0.999993
cg09399850	0.0152148	0.00384884	3.95309	0.000104545	0.999993
cg17220116	0.0101143	0.00256541	3.94258	0.000108911	0.999993
cg08483834	0.0127473	0.00323376	3.94195	0.000109325	0.999993
cg02902415	0.0145605	0.00370177	3.9334	0.000112864	0.999993
cg15189015	-0.0390524	0.00995215	-3.92401	0.000117205	0.999993
cg13313295	0.0120749	0.00307829	3.92262	0.000117686	0.999993
cg11991806	0.0123936	0.00316262	3.91877	0.000119453	0.999993
cg26270746	-0.0122979	0.00314073	-3.9156	0.000120925	0.999993
cg20962532	0.0173971	0.00444309	3.91554	0.000121111	0.999993
cg06616755	-0.0156715	0.00400947	-3.90862	0.000124236	0.999993
cg02200584	0.013722	0.00351609	3.90262	0.000127144	0.999993
cg10721706	0.0114969	0.00295197	3.89467	0.000131105	0.999993
cg04060275	0.0128868	0.00330971	3.89364	0.000131624	0.999993
cg24079381	0.0163528	0.00420227	3.89142	0.000132758	0.999993
cg17353057	0.00953121	0.00245786	3.87785	0.000139865	0.999993
cg04181542	0.0164666	0.00424734	3.87692	0.000140368	0.999993
cg10533331	-0.0175704	0.00454547	-3.86547	0.000147039	0.999993
cg20754305	0.00976193	0.00252732	3.86256	0.000148312	0.999993
cg15378926	0.0193551	0.00501751	3.8575	0.000151213	0.999993
cg12104984	0.0183422	0.00476423	3.84997	0.000155626	0.999993
cg25537962	0.0164806	0.0042914	3.84038	0.000161426	0.999993
cg15427234	0.0100706	0.00262727	3.83309	0.000165969	0.999993
cg16760971	0.0234912	0.00613773	3.82735	0.000169842	0.999993
cg18944144	0.0119782	0.00313929	3.81558	0.000177391	0.999993
cg23879721	-0.0117779	0.00308811	-3.81395	0.000178488	0.999993
cg03341413	0.0113916	0.00299898	3.79851	0.000189232	0.999993
cg04954615	-0.0116172	0.00307759	-3.77477	0.000206955	0.999993
cg12514789	0.0136619	0.00362021	3.77379	0.000207721	0.999993
cg01554410	0.0234283	0.00621413	3.77016	0.000210568	0.999993
cg12779438	0.014227	0.00377855	3.7652	0.000214528	0.999993
cg07763967	0.0125214	0.00332592	3.76478	0.000214867	0.999993
cg09333471	-0.01544	0.00410318	-3.76293	0.000216365	0.999993
cg20369763	0.019831	0.00527126	3.7621	0.00021704	0.999993
cg13871187	-0.0187649	0.00500071	-3.75244	0.000225046	0.999993
cg14673267	0.017231	0.00459649	3.74873	0.00022845	0.999993
cg16409795	0.0094309	0.0025187	3.74435	0.000231964	0.999993
cg19244029	-0.0138946	0.00371223	-3.74291	0.000233208	0.999993
cg19270309	-0.0110551	0.00295529	-3.74078	0.000235072	0.999993
cg09263118	0.0192325	0.00514611	3.73729	0.000238155	0.999993
cg13700000	0.0174702	0.00468215	3.73122	0.000243611	0.999993
cg22379212	-0.0228693	0.0061375	-3.72616	0.000248253	0.999993
cg15832292	0.0123095	0.0033045	3.72507	0.000249257	0.999993
cg19227561	-0.0178144	0.00478933	-3.7196	0.000254386	0.999993
cg05867245	0.0159102	0.00428122	3.71629	0.000257537	0.999993
cg04732324	-0.0162003	0.00435904	-3.71649	0.000257623	0.999993
cg11798976	0.0256648	0.00690976	3.71428	0.000259466	0.999993
cg09856590	0.0154925	0.00417293	3.71263	0.000261629	0.999993
cg13758221	-0.0115573	0.00311406	-3.71133	0.000262605	0.999993
cg13047380	-0.0145391	0.00391954	-3.7094	0.000264206	0.999993
cg19432297	0.00848328	0.00228921	3.70578	0.000267785	0.999993
cg02073511	-0.0143203	0.00386556	-3.7046	0.000268956	0.999993
cg21439231	0.0167312	0.00452094	3.70081	0.000272756	0.999993
cg13686863	0.00938849	0.00254043	3.69564	0.000278035	0.999993
cg25389374	0.0215749	0.00583846	3.6953	0.000278381	0.999993
cg23344452	0.0273898	0.00741649	3.6931	0.000280661	0.999993
cg16087441	0.0101507	0.00274893	3.69261	0.000281165	0.999993
cg06809298	-0.028311	0.00766701	-3.69257	0.000281206	0.999993
cg19268720	0.0154118	0.00417419	3.69217	0.000281627	0.999993
cg17633683	0.0131475	0.00356377	3.68922	0.00028471	0.999993
cg15617640	0.0203949	0.00552954	3.68836	0.000285621	0.999993
cg20839991	-0.0103048	0.00279474	-3.68721	0.00028683	0.999993
cg20789464	0.0155499	0.00422058	3.68431	0.000289925	0.999993
cg18102633	-0.0212268	0.00576661	-3.68098	0.000293815	0.999993
cg22367250	0.00994765	0.00270415	3.67867	0.000296023	0.999993
cg00264754	0.0107483	0.00292258	3.67767	0.000297114	0.999993
cg14019951	-0.0143267	0.00389658	-3.67674	0.000298138	0.999993
cg17529435	0.0340968	0.0092846	3.67241	0.000302931	0.999993
cg26256630	0.0169203	0.0046064	3.67321	0.000302983	0.999993
cg01088561	0.0144073	0.00392641	3.66934	0.000306371	0.999993
cg19404692	0.0120578	0.0032888	3.66631	0.0003098	0.999993
cg17261234	-0.0161787	0.00442355	-3.6574	0.000320117	0.999993
cg21083709	0.0123107	0.00336618	3.65717	0.000320384	0.999993
cg04238038	0.0176649	0.00483252	3.65543	0.00032344	0.999993
cg06186820	-0.0127825	0.00349851	-3.65369	0.000324506	0.999993
cg15805337	0.0116437	0.00318754	3.65288	0.000325468	0.999993
cg04450456	0.0289257	0.00792161	3.6515	0.000327124	0.999993
cg08849514	0.0160827	0.00440936	3.6474	0.00033241	0.999993
cg14833160	0.00845192	0.0023179	3.64638	0.000333321	0.999993
cg09534232	0.0122342	0.00335556	3.64596	0.000333835	0.999993
cg10169462	-0.0175048	0.00480629	-3.64205	0.000338639	0.999993
cg15899053	0.0117858	0.00323744	3.64046	0.000340615	0.999993
cg02478118	-0.0161815	0.00444604	-3.63953	0.000341779	0.999993
cg17059694	0.0132646	0.00364684	3.63729	0.00034459	0.999993
cg25942178	0.0146577	0.00402994	3.6372	0.000344708	0.999993
cg12276506	0.0103415	0.0028434	3.63701	0.000344941	0.999993
cg19015654	0.0112068	0.00308204	3.63616	0.000346009	0.999993
cg22000577	-0.0185746	0.00510811	-3.6363	0.000346883	0.999993
cg08624472	0.0126458	0.00348042	3.63342	0.000349495	0.999993
cg00223867	-0.0116916	0.00321886	-3.63223	0.000351024	0.999993
cg15371541	0.00747048	0.00205689	3.63193	0.000351399	0.999993
cg06283478	-0.0111971	0.00308422	-3.63043	0.000353334	0.999993
cg18190832	-0.00957996	0.00264014	-3.62858	0.000355721	0.999993
cg09983051	-0.0186508	0.00514068	-3.62807	0.000356386	0.999993
cg24179445	-0.0165696	0.00456786	-3.62744	0.000357211	0.999993
cg10469181	0.0217464	0.00599499	3.62742	0.000357235	0.999993
cg21609808	0.0128924	0.00355677	3.62474	0.000360737	0.999993
cg04607679	0.0151572	0.00419266	3.61518	0.000373888	0.999993
cg10125291	0.022644	0.00625926	3.61767	0.000374766	0.999993
cg00783525	0.00940156	0.00260291	3.61195	0.000377942	0.999993
cg10166090	-0.0269126	0.00745324	-3.61086	0.000379812	0.999993
cg21783749	-0.00982829	0.00272365	-3.6085	0.000382711	0.999993
cg11315153	0.0127519	0.00353509	3.60724	0.000384833	0.999993
cg03631331	-0.0291131	0.00807506	-3.60531	0.000387164	0.999993
cg25383615	0.012495	0.00348103	3.58945	0.000410078	0.999993
cg25616762	0.0140952	0.00392739	3.58896	0.000411591	0.999993
cg19254691	0.0110325	0.0030755	3.58721	0.000413413	0.999993
cg19504496	0.00804448	0.00224257	3.58716	0.000413479	0.999993
cg18112295	0.0101394	0.00282885	3.58427	0.000417829	0.999993
cg17357161	0.0172821	0.00482377	3.58269	0.00042022	0.999993
cg07349094	-0.0113591	0.00317138	-3.58174	0.000422068	0.999993
cg08235984	0.0160635	0.00448652	3.5804	0.000423714	0.999993
cg06615659	0.0122679	0.00343027	3.57637	0.000429919	0.999993
cg01234379	-0.0118062	0.00330446	-3.5728	0.000435487	0.999993
cg18053846	0.0126416	0.00354048	3.57058	0.000438988	0.999993
cg06501070	0.0146512	0.00410465	3.56941	0.000440852	0.999993
cg14125542	-0.0115372	0.00323309	-3.56846	0.00044236	0.999993
cg05127821	-0.0236974	0.00664338	-3.56707	0.000444578	0.999993
cg12579866	0.0143815	0.0040328	3.56614	0.000446064	0.999993
cg02703701	0.0092145	0.00258461	3.56514	0.000448096	0.999993
cg00401463	0.0226359	0.00634993	3.56475	0.000448722	0.999993
cg00599601	0.013584	0.00381103	3.56439	0.000448884	0.999993
cg10824725	0.00910554	0.00255654	3.56166	0.000453312	0.999993
cg24723465	-0.0123054	0.0034569	-3.55967	0.000456567	0.999993
cg02376097	0.0133281	0.00374544	3.5585	0.000458489	0.999993
cg06778429	-0.0173943	0.00488886	-3.55794	0.000459425	0.999993
cg27373591	0.013035	0.00366405	3.55753	0.000460094	0.999993
cg14237301	-0.0122062	0.00343234	-3.55624	0.000462227	0.999993
cg24455236	-0.0379237	0.0106625	-3.55674	0.00046227	0.999993
cg19676227	0.0116197	0.00327021	3.5532	0.000467732	0.999993
cg20436458	-0.0122084	0.00343644	-3.55262	0.000468709	0.999993
cg02851435	-0.0131969	0.00371925	-3.54829	0.000475621	0.999993
cg12559031	-0.00694219	0.00195752	-3.54643	0.000478801	0.999993
cg24339512	0.00818109	0.00230746	3.5455	0.000480393	0.999993
cg14691388	-0.0130023	0.00366748	-3.54529	0.000481188	0.999993
cg18795127	-0.0175101	0.00494016	-3.54444	0.000482229	0.999993
cg04785461	0.00711096	0.00200697	3.54314	0.00048448	0.999993
ch.14.25359861F	0.0149974	0.00423335	3.54269	0.00048526	0.999993
cg04109092	-0.0110062	0.00310847	-3.54072	0.000488687	0.999993
cg25728174	-0.0227676	0.0064339	-3.5387	0.000492237	0.999993
cg22428541	0.01267	0.00358046	3.53864	0.000492338	0.999993
cg04953015	0.0139952	0.0039565	3.53726	0.000494782	0.999993
cg24294950	0.0084381	0.00238578	3.53684	0.000495529	0.999993
cg01808849	0.0168256	0.00475746	3.53668	0.000495808	0.999993
cg24879782	-0.0192814	0.00545338	-3.53568	0.000497578	0.999993
cg17623879	0.0127506	0.00360869	3.53332	0.000501806	0.999993
cg22829164	-0.0114381	0.00323739	-3.53312	0.000502167	0.999993
cg07091678	0.0282816	0.00801559	3.52833	0.000510836	0.999993
cg04524040	-0.0125578	0.00356202	-3.52548	0.000516053	0.999993
cg25205321	0.0195461	0.00554513	3.52491	0.000517106	0.999993
cg08259313	-0.0257135	0.00729669	-3.524	0.00051878	0.999993
cg25385940	-0.0161193	0.00457591	-3.52264	0.000521299	0.999993
cg11250576	-0.017061	0.00484662	-3.52018	0.0005259	0.999993
cg18786126	0.00795646	0.00226102	3.51897	0.000528174	0.999993
cg05352838	0.0108373	0.00308042	3.51811	0.000529782	0.999993
cg06246224	0.014464	0.00411441	3.51545	0.000534825	0.999993
cg08674093	0.0156037	0.00443891	3.51521	0.000535755	0.999993
cg21223159	0.0117393	0.00334145	3.51324	0.000539538	0.999993
cg09936426	0.0188036	0.00535488	3.51149	0.000542427	0.999993
cg10113589	0.0197456	0.00562369	3.51114	0.00054309	0.999993
cg09439348	0.00923471	0.00263154	3.50924	0.000547262	0.999993
cg27400113	0.0107681	0.00307089	3.5065	0.000552138	0.999993
cg01357370	-0.0123953	0.00353615	-3.5053	0.000555461	0.999993
cg10418044	0.023838	0.00680299	3.50405	0.00055695	0.999993
cg21278129	0.0145762	0.00416556	3.49922	0.00056659	0.999993
cg00712841	-0.017798	0.00509431	-3.4937	0.000577792	0.999993
cg15049101	0.0113059	0.0032371	3.4926	0.000580051	0.999993
cg09938984	0.017249	0.00494004	3.49167	0.000581951	0.999993
cg11345703	0.0125146	0.00358468	3.49114	0.000583047	0.999993
cg23725210	-0.0147682	0.00423232	-3.48939	0.000586668	0.999993
cg22310648	0.0175141	0.00501939	3.48928	0.000586896	0.999993
cg05086314	0.0117019	0.00335425	3.48868	0.00058816	0.999993
cg13336662	0.0125637	0.00360142	3.48854	0.000588441	0.999993
cg24025255	0.0115975	0.00332498	3.48799	0.000589586	0.999993
cg11886260	0.0164816	0.00473428	3.48134	0.000603617	0.999993
cg14855326	0.0265178	0.00762021	3.47994	0.000607662	0.999993
cg11029301	0.0352409	0.0101394	3.47563	0.00061591	0.999993
cg08815286	0.0192033	0.00553323	3.47053	0.000627626	0.999993
cg01184282	0.0115511	0.00333026	3.46851	0.000631575	0.999993
cg21682062	0.0146447	0.00422385	3.46713	0.000634654	0.999993
cg07044548	-0.011821	0.00341004	-3.46652	0.000636018	0.999993
cg20351327	0.0218585	0.006308	3.4652	0.000639513	0.999993
cg24052817	0.0155289	0.00448398	3.46319	0.00064353	0.999993
cg19582115	0.0110325	0.00318642	3.46237	0.000645392	0.999993
cg24009109	0.00754997	0.00218073	3.46214	0.000645915	0.999993
cg13007988	0.013692	0.00395575	3.46129	0.00064784	0.999993
cg23092788	-0.0105174	0.00303879	-3.46105	0.000648391	0.999993
cg05361811	0.00791251	0.00228678	3.46011	0.000650523	0.999993
cg19590858	0.0114174	0.0033001	3.45972	0.000651436	0.999993
cg14079578	0.0156358	0.00451951	3.45963	0.000652185	0.999993
cg04577497	0.0169219	0.00489504	3.45695	0.00065779	0.999993
cg08681869	-0.0142151	0.004113	-3.45613	0.000659691	0.999993
cg25299011	-0.0160831	0.00465546	-3.45467	0.000663082	0.999993
cg06177297	0.015354	0.00444489	3.45431	0.000663928	0.999993
cg14469290	0.0143446	0.00415439	3.45287	0.00066729	0.999993
cg09857273	0.0126181	0.00365617	3.45118	0.000671279	0.999993
cg24601355	-0.0102813	0.00297909	-3.45114	0.00067136	0.999993
cg19880185	0.0159671	0.00463123	3.4477	0.000679516	0.999993
cg09342225	0.0101619	0.00294769	3.44742	0.000680183	0.999993
cg00961617	-0.0172801	0.00501269	-3.44728	0.000680524	0.999993
cg13717532	0.0121083	0.00351282	3.4469	0.000681415	0.999993
cg09677287	-0.0126999	0.00368457	-3.44679	0.000681686	0.999993
cg01908020	0.01103	0.00320071	3.44611	0.000683311	0.999993
cg17470637	-0.0149812	0.0043549	-3.44007	0.000697927	0.999993
cg10261589	-0.0170784	0.0049659	-3.43914	0.000700192	0.999993
cg12113251	0.0105717	0.00307503	3.43794	0.000703163	0.999993
cg01693598	-0.0208027	0.00605385	-3.43627	0.000707263	0.999993
cg12651914	0.0211285	0.00614904	3.43606	0.000707782	0.999993
cg20550790	0.00828561	0.00241162	3.4357	0.000708691	0.999993
cg15679813	-0.0146538	0.00426667	-3.43449	0.000711682	0.999993
cg15648207	0.0133633	0.00389102	3.4344	0.000711923	0.999993
cg19601674	-0.0120906	0.00352079	-3.43407	0.000712743	0.999993
cg02035102	0.00791215	0.00230431	3.43363	0.000713827	0.999993
cg07742843	0.0168416	0.00490667	3.43239	0.00071751	0.999993
cg15007623	0.0102755	0.00299413	3.43189	0.000718192	0.999993
cg19342637	-0.0116329	0.00339092	-3.43059	0.00072146	0.999993
cg07081267	0.0234406	0.00683317	3.43042	0.000723669	0.999993
cg09791883	-0.015162	0.00442342	-3.42766	0.000728873	0.999993
cg03548415	0.0134223	0.00391816	3.42565	0.00073401	0.999993
cg19614504	-0.0165362	0.00482832	-3.42484	0.000736082	0.999993
cg26392051	-0.0145677	0.00425428	-3.42424	0.000738231	0.999993
cg19510970	0.0354483	0.0103528	3.42403	0.000739361	0.999993
cg23379751	-0.0112152	0.00327687	-3.42253	0.00074204	0.999993
cg12840818	0.00962313	0.00281194	3.42224	0.000742807	0.999993
cg08718251	-0.0153685	0.00449069	-3.42231	0.000743198	0.999993
cg12834428	0.012248	0.00357952	3.42169	0.000744212	0.999993
cg20569287	0.0163218	0.00477194	3.42037	0.000747648	0.999993
cg00225623	0.0160779	0.00470115	3.41999	0.000748654	0.999993
cg00510094	0.0112651	0.00329409	3.4198	0.000749135	0.999993
cg12081645	0.0119907	0.00350715	3.41894	0.000751394	0.999993
cg05685643	-0.0138535	0.00405228	-3.4187	0.000752025	0.999993
cg10251744	0.0149247	0.00436812	3.41674	0.000757179	0.999993
cg01587198	-0.0121221	0.00354832	-3.41631	0.000758308	0.999993
cg14086013	-0.0168149	0.00492627	-3.41331	0.000766277	0.999993
cg14866907	0.0172285	0.00504995	3.41161	0.000770814	0.999993
cg01865937	0.0139642	0.0040937	3.41114	0.000772068	0.999993
cg09583036	0.0140146	0.00411364	3.40687	0.000784244	0.999993
cg21911851	0.0096004	0.00281894	3.40567	0.000786896	0.999993
cg13408214	-0.0213674	0.00627609	-3.40457	0.000792435	0.999993
cg01750200	0.0129743	0.00381373	3.402	0.000797002	0.999993
cg11200743	0.0161106	0.00473608	3.40167	0.000798543	0.999993
cg08472222	-0.0203272	0.00597695	-3.40093	0.000803822	0.999993
cg25823142	0.0100297	0.00295148	3.3982	0.00080758	0.999993
cg01449224	0.0128272	0.00377543	3.39754	0.000809425	0.999993
cg10500084	0.0088549	0.0026069	3.39671	0.000811746	0.999993
cg09091823	0.0129096	0.00380121	3.39619	0.000813224	0.999993
cg09678829	0.0094798	0.00279131	3.39618	0.000813236	0.999993
cg01269511	0.00988625	0.00291334	3.39344	0.000820994	0.999993
cg21245936	-0.0188054	0.00554459	-3.39168	0.000826032	0.999993
cg24721056	-0.0138607	0.00408868	-3.39003	0.000831409	0.999993
cg06189855	0.014657	0.00432363	3.38997	0.000831565	0.999993
cg00379266	-0.0149005	0.00439738	-3.38849	0.0008352	0.999993
cg14933159	0.0133982	0.00395606	3.38676	0.000840214	0.999993
cg07723158	0.00976019	0.0028838	3.38449	0.000847485	0.999993
cg15380358	-0.0114356	0.00337906	-3.38425	0.000847526	0.999993
cg20701461	-0.00945375	0.00279623	-3.3809	0.000857416	0.999993
cg10654010	0.00711418	0.00210437	3.38066	0.000858102	0.999993
cg10182734	0.00832404	0.00246335	3.37915	0.000862588	0.999993
cg12356266	-0.0184324	0.00545514	-3.3789	0.000863336	0.999993
cg12820461	-0.0100824	0.00298496	-3.37774	0.000867487	0.999993
cg04227141	0.0117299	0.0034736	3.37686	0.000869454	0.999993
cg14204843	0.0284758	0.00843368	3.37644	0.000870709	0.999993
cg05385100	0.0151074	0.00447444	3.37637	0.000870909	0.999993
cg08699381	0.00861897	0.00255326	3.37567	0.000873017	0.999993
cg05529506	0.0113374	0.00335891	3.37531	0.000874103	0.999993
cg00905746	0.0131112	0.00388432	3.37543	0.000874422	0.999993
cg13747066	0.0212578	0.00630074	3.37386	0.000879167	0.999993
cg03668470	0.0160742	0.00476579	3.37283	0.000882308	0.999993
cg11738198	0.0158646	0.00470429	3.37237	0.00088302	0.999993
cg10583485	0.0100691	0.00298701	3.37097	0.000887283	0.999993
cg06510711	-0.0109213	0.00324013	-3.37065	0.000888281	0.999993
cg08806261	-0.0114915	0.00340937	-3.37055	0.000888568	0.999993
cg00094303	0.0159273	0.00472562	3.37042	0.000888987	0.999993
cg20993966	-0.0131686	0.00390698	-3.37053	0.000889331	0.999993
cg19720565	0.00852559	0.00253064	3.36894	0.000893508	0.999993
cg15199785	0.0227802	0.00676635	3.36669	0.000900464	0.999993
cg11437328	-0.0132157	0.00392554	-3.3666	0.000900739	0.999993
cg02602864	0.011801	0.00350725	3.36475	0.00090651	0.999993
cg17550009	0.0174762	0.00519395	3.36473	0.000906564	0.999993
cg15162869	0.0122234	0.00363455	3.36311	0.000911637	0.999993
cg05158538	0.0177645	0.00528447	3.36165	0.000916232	0.999993
cg27203895	0.0097523	0.00290166	3.36093	0.000918489	0.999993
cg13752974	-0.0096397	0.00287245	-3.35592	0.000934461	0.999993
cg13254934	0.014066	0.00419177	3.35563	0.000935391	0.999993
cg12750031	0.0117877	0.00351317	3.35528	0.000936508	0.999993
cg16557097	-0.00842767	0.00251182	-3.35521	0.000936745	0.999993
cg05745445	0.00966694	0.00288123	3.35514	0.000936943	0.999993
cg10778556	0.0139949	0.00417214	3.35437	0.000939443	0.999993
cg26639076	0.0138182	0.00411966	3.35421	0.000939951	0.999993
cg18770728	-0.017286	0.00515691	-3.35201	0.000947092	0.999993
cg26284544	-0.0233298	0.00696022	-3.35188	0.000947515	0.999993
cg01188303	-0.0166812	0.00497695	-3.3517	0.000948096	0.999993
cg11792075	0.0191794	0.00572374	3.35084	0.000951593	0.999993
cg11251349	-0.00799714	0.00238714	-3.35009	0.000953343	0.999993
cg15866011	-0.0129223	0.00385789	-3.34958	0.00095501	0.999993
cg20202881	0.0171245	0.00511405	3.34852	0.000959199	0.999993
cg06248741	-0.019406	0.00579573	-3.34833	0.000959819	0.999993
cg25689129	0.0156846	0.00468726	3.34622	0.000966067	0.999993
cg00900242	0.00917342	0.00274358	3.34359	0.000974815	0.999993
cg14061069	0.00916517	0.00274139	3.34326	0.000975935	0.999993
cg16510548	0.0177952	0.00532376	3.3426	0.000978141	0.999993
cg11872561	0.023664	0.00708185	3.34151	0.000981798	0.999993
cg05972308	-0.0211426	0.00632645	-3.34193	0.000981817	0.999993
cg01052276	0.0113971	0.0034113	3.34098	0.000983577	0.999993
cg02113971	-0.0147973	0.00442903	-3.34097	0.000983587	0.999993
cg12948123	0.0158439	0.00474281	3.34061	0.000984827	0.999993
cg21507987	-0.00960314	0.00287511	-3.3401	0.000986539	0.999993
cg22885367	0.0368714	0.011039	3.34009	0.000987282	0.999993
cg08185241	0.0225405	0.00675132	3.33868	0.000991357	0.999993
cg19228334	-0.0265437	0.00795125	-3.33831	0.000992607	0.999993
cg09244277	0.0124073	0.00371756	3.33749	0.000995397	0.999993
cg04508739	0.0121698	0.00364628	3.33759	0.000995789	0.999993
cg16004767	0.010771	0.00322827	3.33645	0.000998939	0.999993
cg12448312	0.0127421	0.00381935	3.3362	0.000999799	0.999993
cg01032650	-0.0182752	0.00547966	-3.3351	0.00100355	0.999993
cg16655388	0.0135485	0.00406323	3.33443	0.00100586	0.999993
cg18337622	0.0113485	0.00340381	3.33407	0.00100708	0.999993
cg25970726	0.0140304	0.00420864	3.33372	0.00100904	0.999993
cg05260733	0.0117551	0.00352989	3.33016	0.00102065	0.999993
cg15555712	0.00851481	0.00255854	3.328	0.00102819	0.999993
cg09100940	0.0115652	0.00347516	3.32797	0.00102828	0.999993
cg22744555	0.00955391	0.00287287	3.32556	0.00103677	0.999993
cg11258043	0.0118202	0.0035546	3.32531	0.00103766	0.999993
cg08971867	0.0140513	0.00422565	3.32525	0.00103789	0.999993
cg02037425	0.0106979	0.00321755	3.32486	0.00103926	0.999993
cg18403396	-0.0119019	0.00357971	-3.32482	0.0010394	0.999993
cg18345115	0.0350446	0.0105432	3.32391	0.00104264	0.999993
cg15655935	0.0193624	0.00582766	3.3225	0.00104765	0.999993
cg06603561	0.0140099	0.00421831	3.32121	0.00105226	0.999993
cg17028301	0.0133973	0.00403393	3.32115	0.00105249	0.999993
cg16024133	0.00949624	0.00285942	3.32103	0.00105291	0.999993
cg19285552	0.0106569	0.003209	3.32093	0.00105327	0.999993
cg00647741	0.0146103	0.0043998	3.32066	0.00105424	0.999993
cg24123518	-0.013175	0.00396941	-3.31914	0.00105971	0.999993
cg15881119	0.00887068	0.00267359	3.3179	0.00106422	0.999993
cg05051902	0.0102879	0.00310129	3.31729	0.00106641	0.999993
cg03874720	-0.0125242	0.00377591	-3.31688	0.00106791	0.999993
cg05945622	-0.0105992	0.00319595	-3.31644	0.0010695	0.999993
cg05790863	0.00992544	0.00299299	3.31623	0.00107027	0.999993
cg05139219	-0.0221735	0.00668573	-3.31654	0.00107068	0.999993
cg20708411	0.0108526	0.00327537	3.3134	0.00108061	0.999993
cg20952532	0.0167508	0.00505782	3.31186	0.00108708	0.999993
cg18929217	0.0114845	0.00346909	3.31053	0.00109121	0.999993
cg10534635	0.0196612	0.00593925	3.31038	0.00109178	0.999993
cg22268341	-0.00863346	0.00260828	-3.31003	0.00109309	0.999993
cg14166453	-0.00920966	0.00278298	-3.30928	0.00109588	0.999993
cg10205753	0.0094192	0.00284632	3.30925	0.00109676	0.999993
cg09271065	-0.0163504	0.00494167	-3.30868	0.00109811	0.999993
cg02412346	0.00744733	0.00225117	3.3082	0.00109988	0.999993
cg21818141	0.0113952	0.00344478	3.30796	0.00110077	0.999993
cg03612683	0.00510291	0.00154323	3.30664	0.00110574	0.999993
cg13517516	0.00863243	0.00261048	3.30684	0.00110579	0.999993
cg19818218	0.0172023	0.00520332	3.30601	0.00110809	0.999993
cg24452602	0.0101926	0.0030831	3.30598	0.00110823	0.999993
cg17196448	-0.00647028	0.00195726	-3.30578	0.00110897	0.999993
cg15963499	0.0115597	0.00349806	3.3046	0.00111341	0.999993
cg22148389	-0.0125949	0.00381171	-3.30427	0.00111467	0.999993
cg16543094	0.0208268	0.00630317	3.30418	0.00111501	0.999993
cg00017461	0.0163275	0.00494238	3.30357	0.00111733	0.999993
cg07050602	-0.0194042	0.00587448	-3.30314	0.00111895	0.999993
cg07987843	0.01493	0.00452041	3.3028	0.00112025	0.999993
cg10381113	-0.0108331	0.00328029	-3.30247	0.00112148	0.999993
cg01350767	0.0230458	0.00697895	3.30219	0.00112258	0.999993
cg16764177	0.0121139	0.00366833	3.3023	0.00112294	0.999993
cg05883489	0.0134231	0.00406584	3.30143	0.00112545	0.999993
cg21623771	0.0137311	0.00415938	3.30123	0.00112622	0.999993
cg11713918	-0.0171567	0.00519872	-3.30017	0.00113027	0.999993
cg00474242	-0.0218292	0.00661444	-3.30023	0.00113085	0.999993
cg09313740	0.0113797	0.00344882	3.29959	0.0011325	0.999993
cg05346832	0.00744815	0.00225786	3.29876	0.00113569	0.999993
cg02763803	-0.0136774	0.0041465	-3.29854	0.00113656	0.999993
cg24483689	0.00931821	0.00282514	3.29832	0.00113738	0.999993
cg21027820	0.011657	0.00353457	3.29799	0.00113867	0.999993
cg13813649	-0.0102626	0.00311206	-3.29768	0.00113986	0.999993
cg17465881	0.0105802	0.00320873	3.29732	0.00114125	0.999993
cg23744212	0.00713176	0.00216297	3.29721	0.00114166	0.999993
cg03150753	0.0104604	0.00317376	3.29591	0.00114671	0.999993
cg07362130	0.0100273	0.00304262	3.29563	0.00114782	0.999993
cg13603599	-0.0111885	0.00339578	-3.29482	0.00115094	0.999993
cg01417569	0.0108126	0.00328209	3.29442	0.00115252	0.999993
cg14952457	0.0119387	0.003624	3.29435	0.00115281	0.999993
cg03438417	0.0159956	0.00485552	3.29431	0.00115296	0.999993
cg22057372	0.011972	0.00363501	3.29354	0.00115596	0.999993
cg09333723	0.0128937	0.00391498	3.29342	0.00115644	0.999993
cg07140270	-0.0146175	0.00443852	-3.29332	0.00115684	0.999993
cg08107394	0.012249	0.00372033	3.29245	0.00116024	0.999993
cg11946630	0.021419	0.00650586	3.29226	0.00116096	0.999993
cg00950004	0.0073001	0.00221814	3.29109	0.00116559	0.999993
cg13599062	0.00914638	0.00278053	3.28944	0.00117211	0.999993
cg06578851	0.019229	0.00584621	3.28913	0.00117332	0.999993
cg15927316	-0.0138882	0.00422338	-3.28841	0.00117619	0.999993
cg02214698	0.0114733	0.00348968	3.28777	0.00117873	0.999993
cg08291040	-0.0118625	0.00360841	-3.28747	0.00118075	0.999993
cg11362250	0.00637923	0.00194096	3.28664	0.00118326	0.999993
cg08840836	0.0100902	0.00307027	3.28642	0.00118412	0.999993
cg04678565	0.0115126	0.00350334	3.28617	0.00118513	0.999993
cg04176472	-0.00986495	0.00300241	-3.28568	0.00118712	0.999993
cg03905500	0.0138453	0.00421392	3.2856	0.00118742	0.999993
cg15017067	0.0250947	0.00763864	3.28522	0.00118893	0.999993
cg02579140	-0.0177552	0.00540418	-3.28546	0.00118966	0.999993
cg09163702	0.0234148	0.00712825	3.28479	0.00119067	0.999993
cg16300524	0.0217154	0.00661247	3.28401	0.00119382	0.999993
cg00718400	-0.00967818	0.00294713	-3.28394	0.00119493	0.999993
cg26060583	0.00898915	0.00273754	3.28366	0.00119525	0.999993
cg21293639	0.0107636	0.00327874	3.28286	0.00119847	0.999993
cg13212362	0.0102921	0.00313613	3.28179	0.00120279	0.999993
cg16195804	0.010946	0.00333646	3.28071	0.00120719	0.999993
cg14998567	0.00989569	0.00301659	3.28042	0.00120836	0.999993
cg24786549	0.014319	0.00436573	3.27986	0.00121064	0.999993
cg16284203	-0.0145338	0.00443247	-3.27893	0.0012153	0.999993
cg21156684	-0.011106	0.0033874	-3.27862	0.00121574	0.999993
cg15305343	0.00976923	0.00297972	3.27857	0.00121593	0.999993
cg04241582	-0.011591	0.00353598	-3.27803	0.00121817	0.999993
cg00067518	0.0152221	0.00464373	3.27798	0.00121837	0.999993
cg00336164	0.0186642	0.00569542	3.27706	0.00122216	0.999993
cg09868640	0.0104265	0.00318169	3.27703	0.00122227	0.999993
cg18094330	0.0206369	0.00629756	3.27696	0.00122255	0.999993
cg21692846	-0.0143115	0.00436715	-3.27708	0.00122292	0.999993
cg09944020	-0.0118255	0.00360898	-3.27669	0.00122367	0.999993
cg14482539	0.0128018	0.00390952	3.27452	0.00123266	0.999993
cg06063517	0.00991481	0.00302787	3.27451	0.0012327	0.999993
cg06948435	-0.0176062	0.00537708	-3.2743	0.00123358	0.999993
cg00526163	0.00670396	0.00204844	3.27271	0.0012402	0.999993
cg06495529	-0.0165456	0.00505602	-3.27245	0.00124129	0.999993
cg17969913	0.0131966	0.0040329	3.27223	0.00124221	0.999993
cg09523472	0.0414184	0.0126541	3.27312	0.00124284	0.999993
cg16527794	0.0113561	0.00347062	3.27207	0.00124459	0.999993
cg04805181	0.0209206	0.00639563	3.27108	0.00124704	0.999993
cg00325139	0.0102255	0.00312635	3.27076	0.00124923	0.999993
cg25227803	0.0139201	0.00425621	3.27053	0.00124935	0.999993
cg15847195	0.00797882	0.00244013	3.26984	0.00125227	0.999993
cg23461361	-0.0101131	0.00309291	-3.26978	0.00125251	0.999993
cg25642955	0.00938117	0.00286913	3.26969	0.00125288	0.999993
cg18946117	0.0301722	0.00922925	3.26919	0.00125583	0.999993
cg05945844	-0.00702055	0.00214771	-3.26885	0.00125729	0.999993
cg19753867	0.00694197	0.00212427	3.26793	0.00126033	0.999993
cg25339705	-0.0133915	0.00409844	-3.26746	0.00126232	0.999993
cg08550785	0.011981	0.00366687	3.26737	0.00126358	0.999993
cg25433624	-0.00988959	0.00302729	-3.26681	0.00126509	0.999993
cg03481230	0.014128	0.00432561	3.26613	0.00126796	0.999993
cg00352780	0.0141006	0.00431707	3.26625	0.00126919	0.999993
cg22024876	-0.00728845	0.00223186	-3.26564	0.00127007	0.999993
cg21648425	-0.00771651	0.00236297	-3.2656	0.00127026	0.999993
cg23514417	-0.00843972	0.00258466	-3.26531	0.00127146	0.999993
cg15254238	0.0121844	0.00373167	3.26514	0.00127222	0.999993
cg12486296	0.0092671	0.00283857	3.26471	0.00127404	0.999993
cg01479818	0.00976813	0.0029921	3.26464	0.00127434	0.999993
cg16295401	-0.0183991	0.0056381	-3.26335	0.00127987	0.999993
cg00306532	0.0101368	0.00310636	3.26322	0.0012813	0.999993
cg09852439	0.0109876	0.00336733	3.26301	0.00128136	0.999993
cg03042692	0.0236494	0.00724775	3.263	0.00128139	0.999993
cg22609497	0.0167651	0.00513857	3.26261	0.00128309	0.999993
cg05004855	0.00884245	0.00271064	3.26213	0.00128514	0.999993
cg18208171	0.0228267	0.00699613	3.26277	0.00128592	0.999993
cg16360659	0.0123343	0.00378297	3.26049	0.00129223	0.999993
cg03486010	0.0101782	0.00312355	3.25855	0.00130071	0.999993
cg05078106	0.0278059	0.0085346	3.25802	0.00130301	0.999993
cg04284660	0.0113497	0.00348396	3.25769	0.00130444	0.999993
cg03138955	0.0154097	0.00473024	3.25769	0.00130445	0.999993
cg17898823	0.0205142	0.00629729	3.25763	0.00130561	0.999993
cg19292222	-0.0152961	0.00469625	-3.25708	0.00130713	0.999993
cg11317086	0.00945906	0.00290435	3.25686	0.00130811	0.999993
cg21326301	-0.0111503	0.00342408	-3.25643	0.00131	0.999993
cg15384640	0.0120522	0.00370109	3.25639	0.00131016	0.999993
cg23189639	0.00915338	0.00281179	3.25536	0.00131471	0.999993
cg12912981	0.00966808	0.00297039	3.25482	0.00131708	0.999993
cg19864758	-0.0145367	0.00446871	-3.25299	0.00132518	0.999993
cg06012483	0.0156119	0.00479953	3.2528	0.00132604	0.999993
cg06999799	0.012165	0.00373993	3.25273	0.00132633	0.999993
cg18685330	0.0116894	0.00359412	3.25237	0.00132796	0.999993
cg10708739	0.0147223	0.00452712	3.25202	0.0013304	0.999993
cg02680909	0.00836617	0.00257345	3.25096	0.00133423	0.999993
cg00327669	0.0170832	0.00525523	3.25071	0.00133626	0.999993
cg24663311	0.0136095	0.00418709	3.25035	0.00133696	0.999993
cg15996043	-0.0167873	0.00516657	-3.24921	0.00134208	0.999993
cg03127034	-0.0115446	0.00355316	-3.24911	0.00134345	0.999993
cg04352305	-0.0183279	0.00564128	-3.24889	0.00134353	0.999993
cg11906173	0.00898652	0.00276617	3.24872	0.0013452	0.999993
cg21317524	0.0108545	0.00334211	3.24779	0.00134846	0.999993
cg24374738	0.0330048	0.0101623	3.24777	0.00134856	0.999993
cg07709692	0.0157216	0.00484077	3.24774	0.00134872	0.999993
cg10074513	0.0236024	0.00726647	3.24812	0.00134877	0.999993
cg10313043	-0.0103761	0.00319526	-3.24735	0.00135138	0.999993
cg03570045	-0.00952777	0.00293574	-3.24544	0.00135912	0.999993
cg13917560	-0.0156705	0.0048285	-3.24542	0.00135924	0.999993
cg14738921	-0.00996489	0.00307125	-3.24457	0.0013631	0.999993
cg08350119	0.0178718	0.00550854	3.24439	0.00136393	0.999993
cg26562171	0.00849496	0.0026185	3.24421	0.00136473	0.999993
cg24957704	-0.0146617	0.00452036	-3.24348	0.00136806	0.999993
cg01574903	-0.00836932	0.00258024	-3.24362	0.00136834	0.999993
cg06181784	0.0128273	0.00395517	3.24316	0.00136953	0.999993
cg00022594	-0.0110184	0.00339742	-3.24318	0.00137035	0.999993
cg14502431	0.00939664	0.00289781	3.24266	0.00137272	0.999993
cg02284900	0.0109733	0.003386	3.24078	0.00138049	0.999993
cg16194319	0.0125592	0.00387578	3.24043	0.0013821	0.999993
cg03283124	0.0134745	0.00415849	3.24023	0.00138303	0.999993
cg26696685	0.00818778	0.00252782	3.23907	0.00138839	0.999993
cg20437495	-0.0104213	0.00321732	-3.23912	0.00138908	0.999993
cg06176124	0.00871133	0.00268982	3.23863	0.00139046	0.999993
cg01343045	0.0155221	0.004793	3.23849	0.0013911	0.999993
cg12213209	0.012433	0.00383917	3.23845	0.00139219	0.999993
cg02051290	-0.00597812	0.00184626	-3.23796	0.00139447	0.999993
cg13015710	0.00677709	0.00209316	3.23773	0.00139553	0.999993
cg18751573	-0.0153683	0.00474756	-3.23709	0.00139763	0.999993
cg14820213	0.0139061	0.00429805	3.23545	0.00140527	0.999993
cg12579684	0.00795983	0.00246127	3.23403	0.00141196	0.999993
cg24964110	0.0106192	0.00328411	3.23349	0.0014145	0.999993
cg15686334	0.00600582	0.0018575	3.23328	0.00141548	0.999993
cg23037274	-0.022483	0.00695556	-3.23238	0.00141979	0.999993
cg05216221	0.0094575	0.00292675	3.2314	0.00142441	0.999993
cg16401490	-0.0148362	0.00459138	-3.23132	0.0014248	0.999993
cg03189479	0.00886354	0.00274327	3.23102	0.00142623	0.999993
cg22902564	0.00898869	0.00278229	3.23068	0.00142783	0.999993
cg23911097	-0.0165144	0.00511198	-3.23053	0.00142854	0.999993
cg07279214	-0.0146228	0.00452678	-3.23028	0.00142976	0.999993
cg09806970	0.00958024	0.00296609	3.22993	0.00143143	0.999993
cg19927020	-0.0186999	0.00578984	-3.22978	0.00143215	0.999993
cg02426739	-0.0144503	0.0044748	-3.22926	0.00143464	0.999993
cg25203085	-0.0086074	0.00266551	-3.22917	0.00143502	0.999993
cg17630044	0.0123277	0.00381769	3.2291	0.00143727	0.999993
cg08491221	0.0199879	0.00619188	3.22808	0.00144025	0.999993
cg10147875	-0.00901793	0.0027937	-3.22795	0.0014409	0.999993
cg13340813	-0.0148089	0.00458798	-3.22776	0.00144275	0.999993
cg07281414	0.00993444	0.00307812	3.22744	0.00144427	0.999993
cg20345978	0.00864262	0.00267807	3.22718	0.00144458	0.999993
cg16368059	0.00907436	0.00281344	3.22536	0.00145339	0.999993
cg15696906	0.0135354	0.00419658	3.22533	0.00145351	0.999993
cg23046518	-0.0126864	0.00393362	-3.22512	0.00145456	0.999993
cg17778434	0.0254855	0.00790345	3.22461	0.00145702	0.999993
cg04315646	0.0163206	0.00506152	3.22445	0.00145778	0.999993
cg13222945	-0.0190504	0.00590605	-3.22558	0.00145812	0.999993
cg25828181	0.00896835	0.00278177	3.22398	0.00146008	0.999993
cg11673964	-0.0124248	0.00385533	-3.22275	0.001467	0.999993
cg01723464	-0.00766979	0.00238049	-3.22194	0.00147005	0.999993
cg10266121	0.0103639	0.00321654	3.22206	0.00147038	0.999993
cg11932644	-0.0161846	0.00502368	-3.22165	0.00147143	0.999993
cg23629913	0.0108488	0.00336759	3.22154	0.00147198	0.999993
cg04369958	0.0202922	0.00629891	3.22154	0.001472	0.999993
cg06803573	0.0127509	0.00395956	3.22027	0.0014782	0.999993
cg18769229	0.033318	0.0103449	3.22072	0.00147987	0.999993
cg07164631	0.016306	0.00506546	3.21906	0.00148417	0.999993
cg18465834	0.0111824	0.00347427	3.21863	0.00148633	0.999993
cg19465320	0.00880119	0.00273453	3.21854	0.00148674	0.999993
cg02697781	0.0142881	0.00443974	3.21824	0.00148825	0.999993
cg05506979	-0.0170872	0.00531161	-3.21695	0.00149659	0.999993
cg20559385	0.00971777	0.00302135	3.21637	0.00149754	0.999993
cg22949575	-0.0166825	0.00518751	-3.21589	0.00149988	0.999993
cg17881513	0.0120173	0.00373669	3.21603	0.00150019	0.999993
cg04147272	-0.0108904	0.00338765	-3.21473	0.00150569	0.999993
cg16791528	0.0099822	0.00310536	3.2145	0.00150684	0.999993
cg03238522	0.0143228	0.00445646	3.21393	0.0015097	0.999993
cg26279372	-0.0117632	0.00366074	-3.21335	0.00151263	0.999993
cg01363869	0.0112622	0.00350489	3.21327	0.00151302	0.999993
cg09847027	-0.0124984	0.00388965	-3.21325	0.00151411	0.999993
cg21235874	-0.0157595	0.00490604	-3.21227	0.00151804	0.999993
cg24033224	-0.0166663	0.00518905	-3.21182	0.00152132	0.999993
cg13949903	-0.0199406	0.00620905	-3.21154	0.00152173	0.999993
cg00470044	-0.0112245	0.00349527	-3.21135	0.00152269	0.999993
cg25640096	0.0107377	0.00334585	3.20926	0.00153328	0.999993
cg03628871	-0.0140732	0.00438527	-3.20919	0.00153366	0.999993
cg01505676	0.0118328	0.00368756	3.20883	0.00153549	0.999993
cg13860981	-0.0122696	0.00382493	-3.20781	0.0015407	0.999993
cg08447571	-0.00675514	0.00210603	-3.20753	0.00154213	0.999993
cg12848295	0.0100199	0.00312402	3.20739	0.00154286	0.999993
cg19800407	0.0120223	0.00374986	3.20606	0.00154967	0.999993
cg01414830	-0.0130531	0.00407215	-3.20546	0.00155276	0.999993
cg19244826	-0.0120662	0.00376503	-3.20481	0.00155608	0.999993
cg07813322	0.0122779	0.00383142	3.20453	0.00155852	0.999993
cg23306229	0.0113574	0.00354449	3.20424	0.00155901	0.999993
ch.11.444021F	0.0453536	0.0141553	3.204	0.00156128	0.999993
cg12253315	0.00966227	0.00301655	3.20309	0.001565	0.999993
cg15444735	0.0119306	0.00372547	3.20243	0.00156841	0.999993
cg07264124	0.0100146	0.00312799	3.20162	0.00157261	0.999993
cg05253165	0.0128478	0.00401419	3.20059	0.001578	0.999993
cg17384380	-0.0121146	0.00378545	-3.20029	0.00157955	0.999993
cg00568426	-0.0142754	0.00446174	-3.19952	0.00158363	0.999993
cg04769705	0.0168392	0.00526278	3.19968	0.00158376	0.999993
cg26478303	0.0207361	0.00648154	3.19925	0.001585	0.999993
cg01419788	0.0073611	0.00230111	3.19893	0.00158669	0.999993
cg25277707	0.0110948	0.00346833	3.19889	0.00158693	0.999993
cg05564185	0.00891359	0.00278666	3.19867	0.00158807	0.999993
cg06034238	0.00907932	0.00283862	3.1985	0.00158894	0.999993
cg25456425	-0.00754569	0.00235954	-3.19795	0.00159188	0.999993
cg26996616	0.00923306	0.00288747	3.19763	0.00159354	0.999993
cg21908488	0.0153655	0.0048066	3.19674	0.00159821	0.999993
cg27108452	0.00832844	0.00260592	3.19597	0.00160231	0.999993
cg01242484	0.0086726	0.00271399	3.19552	0.0016047	0.999993
cg13670306	-0.0134495	0.00420928	-3.19521	0.00160633	0.999993
cg10802927	0.0109927	0.00344043	3.19516	0.00160662	0.999993
cg22762180	0.0104694	0.00327697	3.19482	0.0016084	0.999993
cg27291304	0.0166756	0.00522098	3.19396	0.00161299	0.999993
cg22321267	0.00951618	0.0029796	3.19378	0.00161496	0.999993
cg02169026	-0.0146577	0.00459112	-3.19262	0.00162018	0.999993
cg02138124	-0.00826901	0.00259072	-3.19179	0.00162463	0.999993
cg23581186	0.0172905	0.0054176	3.19154	0.00162597	0.999993
cg01449677	-0.013349	0.00418267	-3.19149	0.00162621	0.999993
cg19852204	0.0109008	0.00341631	3.19081	0.00162987	0.999993
cg26733140	-0.0110625	0.00346908	-3.18888	0.00164029	0.999993
cg00237010	0.0117614	0.00369135	3.18621	0.0016548	0.999993
cg19857925	0.0133042	0.00417579	3.18604	0.00165577	0.999993
cg08971562	-0.0127284	0.00399575	-3.18548	0.00165882	0.999993
cg02392248	0.0128665	0.00404018	3.18463	0.00166452	0.999993
cg16576694	-0.0158162	0.00496975	-3.18249	0.00167627	0.999993
cg02135304	0.0146097	0.00459145	3.18194	0.00167829	0.999993
cg27176870	0.0235837	0.00740571	3.18452	0.00167834	0.999993
cg11129008	0.0121187	0.00381019	3.1806	0.00168572	0.999993
cg03724640	0.00777696	0.00244522	3.18048	0.0016864	0.999993
cg09286079	-0.0139697	0.00439257	-3.18031	0.00168732	0.999993
cg24336374	0.0116321	0.00365787	3.18001	0.00168898	0.999993
cg10925420	-0.0116531	0.00366469	-3.17984	0.00168997	0.999993
cg06881242	0.00957643	0.00301169	3.17975	0.00169044	0.999993
cg10676481	0.0112785	0.00354709	3.17967	0.00169092	0.999993
cg12682607	0.0101824	0.00320256	3.17947	0.00169203	0.999993
cg01364202	0.00895141	0.00281557	3.17925	0.00169321	0.999993
cg24935409	-0.0143277	0.00450726	-3.1788	0.00169679	0.999993
cg24085522	0.0118692	0.00373499	3.17785	0.00170106	0.999993
cg23684878	0.0232028	0.00730187	3.17766	0.00170214	0.999993
cg04348643	-0.01091	0.00343359	-3.17744	0.00170334	0.999993
cg13211008	0.00814842	0.00256449	3.1774	0.00170356	0.999993
cg13467628	-0.0131927	0.00415224	-3.17726	0.00170542	0.999993
cg24627517	0.0126301	0.00397533	3.17713	0.00170614	0.999993
cg15532640	0.0260998	0.0082155	3.1769	0.00170641	0.999993
cg09468264	-0.0115931	0.0036495	-3.17662	0.00170794	0.999993
cg24792717	-0.0295226	0.00929275	-3.17695	0.00170822	0.999993
cg17696006	0.00822326	0.00258912	3.17608	0.00171099	0.999993
cg26752003	0.0126956	0.00399906	3.17464	0.0017191	0.999993
cg17192599	-0.0115022	0.00362313	-3.17467	0.00172	0.999993
cg26988241	-0.0147656	0.00465162	-3.17429	0.00172113	0.999993
cg18120975	0.00888204	0.00279855	3.1738	0.00172391	0.999993
cg09212118	0.007472	0.00235438	3.17366	0.0017247	0.999993
cg22742299	-0.0176808	0.005573	-3.17258	0.00173082	0.999993
cg12222244	-0.0154475	0.00487019	-3.17185	0.00173497	0.999993
cg09651038	-0.0157943	0.00497974	-3.17171	0.00173579	0.999993
cg05707704	0.0101261	0.00319297	3.17139	0.00173761	0.999993
cg14534739	-0.0150534	0.00474682	-3.17126	0.00173941	0.999993
cg19278235	0.0107798	0.00339951	3.17098	0.00173993	0.999993
cg20077718	0.0105543	0.00332869	3.17071	0.0017415	0.999993
cg18001524	0.00994113	0.00313458	3.17144	0.00174162	0.999993
cg12154538	0.016738	0.00528259	3.16852	0.00175409	0.999993
cg22578966	-0.0119019	0.00375676	-3.16812	0.00175641	0.999993
cg25426177	0.00907979	0.00286431	3.16998	0.00175804	0.999993
cg11552868	0.012841	0.00405376	3.16768	0.00175893	0.999993
cg04338554	-0.0177317	0.00559795	-3.16754	0.00176187	0.999993
cg07907745	-0.0122421	0.00386542	-3.16709	0.00176234	0.999993
cg16406186	0.0188755	0.00596338	3.16524	0.00177307	0.999993
cg01367737	0.0143913	0.00454672	3.1652	0.0017733	0.999993
cg16575025	0.0139051	0.0043932	3.16514	0.00177364	0.999993
cg25440497	0.00803435	0.00253867	3.16478	0.00177573	0.999993
cg21279353	-0.0149996	0.00474104	-3.16377	0.00178164	0.999993
cg04010666	-0.00988073	0.00312339	-3.16347	0.00178343	0.999993
cg02830749	0.013888	0.00438995	3.16358	0.00178384	0.999993
cg20912181	0.00796284	0.00251832	3.16196	0.00179225	0.999993
cg00014333	0.0118678	0.00375344	3.16184	0.00179298	0.999993
cg22662321	0.00964128	0.00304978	3.1613	0.00179612	0.999993
cg04548856	0.0139869	0.00442498	3.16089	0.00179857	0.999993
cg27153155	-0.0142756	0.00451736	-3.16016	0.00180286	0.999993
cg22839729	-0.0155151	0.00490967	-3.16011	0.00180319	0.999993
cg06186940	0.00775542	0.00245441	3.15979	0.00180508	0.999993
cg23079262	0.0121704	0.00385179	3.15969	0.00180568	0.999993
cg00350296	0.00750547	0.00237619	3.15862	0.00181202	0.999993
cg02501714	-0.0152791	0.00483786	-3.15824	0.00181425	0.999993
cg22810281	0.0083828	0.00265431	3.15819	0.00181456	0.999993
cg24932481	-0.00666627	0.00211116	-3.15764	0.00181781	0.999993
cg11341527	-0.0182704	0.00578737	-3.15695	0.00182192	0.999993
cg26554323	-0.00935311	0.00296285	-3.15679	0.0018229	0.999993
cg03193328	0.00780497	0.00247309	3.15595	0.0018279	0.999993
cg19121056	0.0108739	0.00344563	3.15584	0.00182857	0.999993
cg12499572	0.0104011	0.00329602	3.15565	0.00182974	0.999993
cg17154313	0.00867788	0.00275037	3.15517	0.00183258	0.999993
cg18424449	0.0190516	0.00603788	3.15535	0.00183487	0.999993
cg09191810	0.0223168	0.00707322	3.15512	0.00183514	0.999993
cg21077559	0.0217637	0.00689917	3.15454	0.00183635	0.999993
cg17039842	0.0324587	0.0102906	3.15421	0.00184057	0.999993
cg01243371	-0.0181674	0.00576059	-3.15374	0.00184123	0.999993
cg00332048	0.0101603	0.00322179	3.15363	0.00184184	0.999993
cg25437411	0.0135748	0.0043047	3.15349	0.00184271	0.999993
cg26465837	0.010152	0.00321943	3.15336	0.00184346	0.999993
cg24242519	-0.0114097	0.00361865	-3.15302	0.00184552	0.999993
cg00399510	0.0128981	0.00409099	3.15282	0.00184676	0.999993
cg06623268	0.0061385	0.00194722	3.15244	0.00184908	0.999993
cg13906045	0.0156616	0.00497007	3.15118	0.00185891	0.999993
cg13596040	-0.0209314	0.00664387	-3.15049	0.00186091	0.999993
cg01168283	-0.0336375	0.0106775	-3.15032	0.00186303	0.999993
cg03797660	0.0190931	0.00606148	3.14992	0.00186438	0.999993
cg26159860	0.00812302	0.00257916	3.14949	0.00186698	0.999993
cg04878745	0.0113767	0.00361256	3.14921	0.00186983	0.999993
cg24548265	0.0159455	0.00506468	3.14837	0.00187492	0.999993
cg11002791	0.00846526	0.00268906	3.14803	0.00187589	0.999993
cg22730442	0.0106146	0.00337185	3.14801	0.00187603	0.999993
cg12003043	-0.0124483	0.00395483	-3.14762	0.00187844	0.999993
cg03282889	0.0121802	0.00386976	3.14754	0.00188003	0.999993
cg07222059	-0.0100576	0.0031958	-3.14714	0.00188251	0.999993
cg20092296	0.0128205	0.00407404	3.14688	0.00188296	0.999993
cg14510729	-0.0139859	0.0044447	-3.14665	0.0018844	0.999993
cg13769605	0.013356	0.00424551	3.14591	0.00188897	0.999993
cg14519946	0.00887186	0.00282018	3.14584	0.00188936	0.999993
cg19484164	0.0102296	0.00325214	3.14549	0.00189157	0.999993
cg26562786	0.0188406	0.00598943	3.14564	0.00189176	0.999993
cg23906612	0.00781025	0.00248332	3.14509	0.00189405	0.999993
cg10147348	-0.0143525	0.00456373	-3.1449	0.00189631	0.999993
cg06967998	0.00943212	0.0029994	3.14467	0.00189661	0.999993
cg14311688	0.0100965	0.00321195	3.14343	0.00190434	0.999993
cg19806021	0.0216182	0.00688162	3.14145	0.00191896	0.999993
cg23897083	0.0107649	0.00342713	3.14108	0.00191901	0.999993
cg03045079	0.00966929	0.00307905	3.14034	0.00192361	0.999993
cg22551546	0.0220433	0.00702126	3.1395	0.00192889	0.999993
cg19603557	0.0113139	0.00360497	3.13842	0.00193571	0.999993
cg00455439	0.0161353	0.00514131	3.13837	0.0019372	0.999993
cg21238376	0.007365	0.00234708	3.13794	0.00193874	0.999993
cg00850167	0.00731152	0.00233006	3.13791	0.00193892	0.999993
cg14331029	0.0262865	0.00837756	3.13773	0.0019401	0.999993
cg20055546	0.0171088	0.0054533	3.13734	0.00194257	0.999993
cg12798859	0.0119125	0.00379721	3.13716	0.00194365	0.999993
cg10732536	0.0106903	0.00340812	3.13671	0.00194652	0.999993
cg24796546	-0.0147193	0.00469488	-3.13517	0.00195631	0.999993
cg26864993	-0.0115146	0.00367317	-3.13478	0.00195883	0.999993
cg26337010	0.0148404	0.0047342	3.13471	0.00195925	0.999993
cg11310684	0.0123319	0.00393499	3.1339	0.00196442	0.999993
cg04558298	0.00810474	0.00258659	3.13337	0.00196787	0.999993
cg14827149	0.00666327	0.0021271	3.13256	0.00197306	0.999993
cg17860962	-0.0114411	0.00365246	-3.13243	0.00197386	0.999993
cg16904585	0.0133183	0.00425246	3.13191	0.00197719	0.999993
cg24312850	-0.0102836	0.0032836	-3.13182	0.00197782	0.999993
cg25198275	0.00919181	0.00293527	3.1315	0.00197986	0.999993
cg20983426	0.00851808	0.00272024	3.13137	0.00198067	0.999993
cg21010298	-0.0142499	0.00455166	-3.1307	0.00198499	0.999993
cg16548613	0.011741	0.0037505	3.13052	0.00198616	0.999993
cg08538528	0.0136107	0.00434796	3.13038	0.00198828	0.999993
cg05006349	0.0112547	0.00359547	3.13023	0.0019892	0.999993
cg01752322	0.00919342	0.00293733	3.12986	0.00199049	0.999993
cg04175417	0.0141091	0.00450803	3.12976	0.00199109	0.999993
cg19761149	0.00701441	0.00224136	3.12953	0.00199261	0.999993
cg03110996	0.00902752	0.00288448	3.12969	0.00199272	0.999993
cg26937267	-0.00810383	0.0025895	-3.12949	0.00199286	0.999993
cg16954727	0.0086834	0.00277471	3.12948	0.00199291	0.999993
cg17813539	0.0078499	0.00250872	3.12904	0.00199577	0.999993
cg13960084	-0.0175384	0.00560542	-3.12883	0.00199717	0.999993
cg02639294	-0.0110192	0.0035221	-3.12859	0.00199872	0.999993
cg17212720	-0.0232348	0.00742709	-3.12838	0.00200005	0.999993
cg24934316	-0.0120292	0.00384528	-3.12831	0.00200053	0.999993
cg12294361	-0.0124963	0.00399479	-3.12815	0.00200156	0.999993
cg16055075	0.0111344	0.00356049	3.12722	0.00200765	0.999993
cg17907200	0.0136924	0.00437863	3.1271	0.00200838	0.999993
cg14833747	0.016523	0.00528356	3.12725	0.00200861	0.999993
cg00902496	0.00921085	0.00294564	3.12694	0.00200942	0.999993
cg00704289	0.0107138	0.00342716	3.12613	0.00201473	0.999993
cg07238832	0.0109367	0.00349911	3.12556	0.00201847	0.999993
cg13201322	0.0119547	0.00382583	3.12474	0.00202391	0.999993
cg23194346	0.0130154	0.00416645	3.12387	0.00202964	0.999993
cg20951539	0.0116533	0.00373246	3.12215	0.00204098	0.999993
cg03878722	0.0090443	0.00289737	3.12156	0.0020449	0.999993
cg04733951	-0.0107359	0.0034405	-3.12043	0.00205239	0.999993
cg20285546	-0.0221771	0.0071082	-3.11994	0.00205571	0.999993
cg03731464	0.00937932	0.00300638	3.11981	0.00205656	0.999993
cg10950395	0.00861554	0.00276294	3.11825	0.00206696	0.999993
cg11368617	0.0163227	0.00523444	3.11832	0.0020677	0.999993
cg16616765	0.0147716	0.00473751	3.11801	0.00206859	0.999993
cg11668638	0.00595989	0.00191215	3.11685	0.0020776	0.999993
cg14387428	0.0206181	0.0066156	3.11659	0.00207817	0.999993
cg11566895	0.0124215	0.00398629	3.11606	0.00208174	0.999993
cg15356463	0.0110998	0.00356277	3.1155	0.00208555	0.999993
cg06929471	0.0072717	0.00233414	3.11537	0.00208637	0.999993
cg00224083	0.014494	0.00465432	3.11411	0.00209615	0.999993
cg12928542	0.0117346	0.00376847	3.11388	0.00209647	0.999993
cg02229261	-0.0149036	0.00478605	-3.11397	0.00209708	0.999993
cg08887425	0.0369893	0.0118812	3.11326	0.00210075	0.999993
cg19743406	-0.0127304	0.00408912	-3.11323	0.0021009	0.999993
cg08579916	0.0193021	0.00620191	3.11228	0.00210739	0.999993
cg13660803	0.0186011	0.00597755	3.11183	0.00211048	0.999993
cg09278656	-0.0138101	0.0044381	-3.11171	0.00211131	0.999993
cg07061269	0.0112531	0.00361706	3.11113	0.00211651	0.999993
cg01023242	0.0144409	0.00464422	3.10943	0.00212695	0.999993
cg23276695	0.00844032	0.00271471	3.10911	0.00212917	0.999993
cg08408937	-0.00920499	0.00296115	-3.10858	0.00213278	0.999993
cg22472154	-0.0161146	0.00518395	-3.10854	0.00213305	0.999993
cg07095945	0.00891442	0.0028682	3.10802	0.00213788	0.999993
cg09859293	0.00815503	0.00262419	3.10764	0.00213931	0.999993
cg14419441	0.0124797	0.00401785	3.10607	0.00215019	0.999993
cg27614319	-0.0102729	0.00330737	-3.10605	0.00215032	0.999993
cg10387543	-0.0114872	0.00369859	-3.10584	0.00215181	0.999993
cg14136506	0.0135783	0.00437192	3.10579	0.00215212	0.999993
cg22605364	0.0134045	0.00431631	3.10554	0.00215388	0.999993
cg12020778	0.0112434	0.00362056	3.10543	0.00215468	0.999993
cg14065127	0.0280537	0.00903483	3.10507	0.00215719	0.999993
cg02949258	-0.014235	0.00458445	-3.10506	0.00215727	0.999993
cg20294304	-0.0238449	0.00767971	-3.10492	0.00215823	0.999993
cg12931929	0.0132607	0.00427175	3.10429	0.00216265	0.999993
cg13873684	0.00841728	0.0027119	3.10383	0.00216586	0.999993
cg14673247	0.0185971	0.00599222	3.10355	0.00216783	0.999993
cg24951100	0.0107695	0.00347037	3.10326	0.00216982	0.999993
cg17235610	0.0122982	0.00396338	3.10295	0.00217204	0.999993
cg05636830	0.0102638	0.00330781	3.1029	0.00217237	0.999993
cg03528848	0.0170025	0.00547968	3.10283	0.00217283	0.999993
cg17550929	-0.0183828	0.00592516	-3.10249	0.00217525	0.999993
cg05329692	0.0110063	0.00354758	3.10248	0.00217534	0.999993
cg08677398	0.009778	0.00315171	3.10244	0.00217558	0.999993
cg00094036	-0.0132698	0.00427864	-3.10142	0.00218281	0.999993
cg25742458	0.0101398	0.0032697	3.10116	0.00218463	0.999993
cg21282054	0.00819042	0.00264115	3.10108	0.00218516	0.999993
cg13160627	-0.0119878	0.00386582	-3.10097	0.00218594	0.999993
cg23866687	0.0333718	0.010762	3.10089	0.00218653	0.999993
cg02250291	-0.0206659	0.00666382	-3.10122	0.00218671	0.999993
cg04980191	0.0095844	0.00309089	3.10086	0.00218674	0.999993
cg25991026	0.0157277	0.00507274	3.10043	0.00219101	0.999993
cg25165171	0.0112366	0.00362455	3.10014	0.0021918	0.999993
cg14630692	0.00860618	0.00277627	3.09991	0.00219346	0.999993
cg01329005	0.0120818	0.0038976	3.0998	0.00219426	0.999993
cg23252997	0.00972747	0.00313825	3.09965	0.00219657	0.999993
cg18849256	0.0124737	0.00402448	3.09947	0.0021966	0.999993
cg19428417	0.0122133	0.00394033	3.09956	0.00219719	0.999993
cg04126095	-0.0149445	0.00482399	-3.09794	0.00221119	0.999993
cg05241134	0.0124715	0.00402657	3.09731	0.00221195	0.999993
cg26811159	0.0123518	0.00398843	3.0969	0.00221487	0.999993
cg07173783	-0.00938083	0.00302931	-3.09669	0.00221638	0.999993
cg10121508	-0.00707519	0.00228476	-3.09669	0.00221641	0.999993
cg10092779	0.00927731	0.00299625	3.09631	0.00221913	0.999993
cg13357714	0.00912447	0.0029471	3.09608	0.00222072	0.999993
cg06852824	-0.0158085	0.00510636	-3.09585	0.00222368	0.999993
cg17745562	0.0212038	0.00684921	3.09581	0.00222397	0.999993
cg04578660	-0.0207595	0.00670654	-3.0954	0.00222561	0.999993
cg04913118	-0.0109512	0.00353835	-3.095	0.00222974	0.999993
cg21157507	-0.0105126	0.0033969	-3.09478	0.00223008	0.999993
cg02117656	0.0143093	0.00462437	3.09432	0.0022334	0.999993
cg13409170	0.0277389	0.00896619	3.09372	0.00223775	0.999993
cg11892307	0.0120007	0.00387975	3.09316	0.00224174	0.999993
cg18032164	0.0082331	0.00266184	3.09301	0.00224287	0.999993
cg06116271	-0.0161573	0.00522426	-3.09274	0.00224605	0.999993
cg08378964	0.00624166	0.00201855	3.09216	0.00224905	0.999993
cg04885315	0.0100111	0.00323776	3.092	0.00225021	0.999993
cg15488143	0.0084578	0.00273563	3.09172	0.0022522	0.999993
cg05488984	0.00786208	0.00254303	3.09162	0.00225291	0.999993
cg11882563	0.0100474	0.00325013	3.09138	0.00225467	0.999993
cg23686352	0.0087757	0.00283932	3.09078	0.00225903	0.999993
cg24686679	0.00658443	0.00213061	3.0904	0.00226184	0.999993
cg13355704	0.0107121	0.00346632	3.09035	0.0022622	0.999993
cg12141747	0.0131689	0.0042616	3.09013	0.00226378	0.999993
cg20460514	-0.0105034	0.00339927	-3.08991	0.00226539	0.999993
cg22424405	-0.021606	0.0069925	-3.08988	0.00226564	0.999993
cg03284839	0.0172243	0.00557501	3.08955	0.002268	0.999993
cg14162076	0.00867402	0.00280758	3.0895	0.00226841	0.999993
cg07495027	0.0101107	0.0032735	3.08864	0.00227469	0.999993
cg09443153	0.0077151	0.00249861	3.08776	0.00228114	0.999993
cg27505036	0.00925886	0.00299862	3.0877	0.00228154	0.999993
cg09583839	0.0208847	0.00676449	3.08741	0.00228373	0.999993
cg04665838	0.0197178	0.00638695	3.08721	0.00228648	0.999993
cg16976662	0.0109733	0.0035547	3.08697	0.00228694	0.999993
cg26555777	0.0211378	0.00684754	3.08692	0.00228728	0.999993
cg02370551	0.010994	0.00356166	3.08676	0.00228847	0.999993
cg03460027	-0.0107989	0.00349884	-3.08641	0.00229105	0.999993
cg07157058	-0.0163619	0.00530129	-3.0864	0.00229115	0.999993
cg27294841	0.00826958	0.0026797	3.08601	0.00229405	0.999993
cg02344373	-0.00670515	0.00217317	-3.08543	0.00229833	0.999993
cg06296169	0.00922015	0.00298841	3.08531	0.00229922	0.999993
cg20825216	0.00863294	0.00279812	3.08526	0.00229955	0.999993
cg08775230	0.0131157	0.00425141	3.08502	0.00230135	0.999993
cg00377916	0.0159235	0.00516354	3.08383	0.00231017	0.999993
cg06347338	0.00830765	0.00269494	3.08269	0.00231869	0.999993
ch.6.115952F	0.0121607	0.00394522	3.08238	0.00232098	0.999993
cg24794228	-0.0187811	0.00609356	-3.08212	0.00232293	0.999993
cg17959824	0.0114976	0.00373086	3.08176	0.00232557	0.999993
cg25186211	0.00647072	0.00210017	3.08105	0.00233093	0.999993
cg11047442	0.012434	0.0040357	3.08099	0.00233134	0.999993
cg22324934	-0.0109914	0.00356757	-3.08093	0.0023318	0.999993
cg22222413	0.0170177	0.00552268	3.08142	0.00233209	0.999993
cg26963839	0.00771228	0.00250361	3.08047	0.00233529	0.999993
cg06192336	0.00920091	0.00298673	3.0806	0.00233557	0.999993
cg21374307	0.0104013	0.00337655	3.08044	0.00233683	0.999993
cg09051663	0.00892442	0.00289797	3.07955	0.00234222	0.999993
cg27432604	-0.0120273	0.00390617	-3.07905	0.00234598	0.999993
cg14791640	0.00980609	0.00318669	3.0772	0.00235992	0.999993
cg12229364	0.0104842	0.00340737	3.07691	0.00236215	0.999993
cg02059626	0.0114904	0.0037346	3.07676	0.00236331	0.999993
cg22331093	-0.00780462	0.00253688	-3.07647	0.00236552	0.999993
cg03155733	0.0147307	0.00478849	3.07627	0.002367	0.999993
cg00574958	-0.0091045	0.00295982	-3.07603	0.0023688	0.999993
cg03117819	0.00639936	0.00208065	3.07566	0.00237167	0.999993
cg25626298	0.00900137	0.00292671	3.07559	0.00237219	0.999993
cg04004632	-0.0138685	0.00450952	-3.07538	0.00237382	0.999993
cg21618751	-0.0092939	0.00302246	-3.07495	0.00237707	0.999993
cg06623930	0.0195607	0.00635911	3.07602	0.0023797	0.999993
cg07537750	0.00787746	0.00256217	3.07453	0.00238027	0.999993
cg08444004	-0.00866167	0.00281773	-3.07399	0.00238442	0.999993
cg02218324	-0.0061748	0.0020089	-3.07372	0.00238643	0.999993
cg07022634	0.00698941	0.00227397	3.07366	0.00238691	0.999993
cg22452755	0.00983502	0.00320003	3.07342	0.00239007	0.999993
cg03881663	0.00737156	0.00239853	3.07337	0.00239049	0.999993
cg06143663	-0.0231991	0.00755023	-3.07263	0.0023948	0.999993
cg02127509	0.0120357	0.00391703	3.07265	0.00239727	0.999993
cg24471555	0.012158	0.00395732	3.07227	0.00239891	0.999993
cg02157637	0.0106014	0.00345127	3.07174	0.00240169	0.999993
cg13908055	-0.0123699	0.00402637	-3.07223	0.00240187	0.999993
cg20792744	0.00998088	0.00324952	3.07149	0.00240361	0.999993
cg19853364	0.00902865	0.00293968	3.07131	0.00240501	0.999993
cg19570924	-0.0148241	0.0048272	-3.07095	0.00240773	0.999993
cg18428888	-0.0103121	0.00335801	-3.07088	0.00240829	0.999993
cg21449569	-0.00995513	0.00324182	-3.07085	0.00240856	0.999993
cg19565382	-0.0113255	0.00368813	-3.07081	0.00240888	0.999993
cg18002909	0.0203401	0.00662514	3.07014	0.00241403	0.999993
cg26653091	0.0142801	0.00465139	3.07007	0.00241455	0.999993
cg14163119	0.00931107	0.0030331	3.06982	0.00241652	0.999993
cg02033116	0.00703977	0.00229362	3.06928	0.0024207	0.999993
cg12412427	0.00803829	0.00261912	3.06908	0.00242223	0.999993
cg08106961	0.0103468	0.00337153	3.06888	0.0024238	0.999993
cg21722141	0.0144347	0.00470523	3.06779	0.00243359	0.999993
ch.2.147019764F	0.00888321	0.00289631	3.06708	0.0024378	0.999993
cg10316510	0.0111931	0.00364925	3.06723	0.002438	0.999993
cg22019980	0.0108821	0.00354834	3.06682	0.00243986	0.999993
cg22865215	0.0145186	0.00473422	3.06674	0.00244051	0.999993
cg11195002	0.0116548	0.00380063	3.06655	0.00244193	0.999993
cg23921487	-0.0171821	0.00560368	-3.06622	0.00244719	0.999993
cg23829577	0.0149042	0.00486194	3.0655	0.00245023	0.999993
cg03914397	0.0126702	0.00413356	3.06521	0.00245246	0.999993
cg04249525	0.011237	0.00366609	3.06513	0.00245312	0.999993
cg23348353	-0.0113523	0.00370395	-3.06493	0.0024547	0.999993
cg24495832	0.00882652	0.00288002	3.06474	0.00245615	0.999993
cg27011620	0.00845342	0.00275833	3.06469	0.00245655	0.999993
cg19830541	0.00918899	0.00299852	3.0645	0.00245801	0.999993
cg04270274	0.00538868	0.00175875	3.06393	0.00246255	0.999993
cg02822963	0.0122259	0.00399037	3.06385	0.00246316	0.999993
cg19256291	-0.0188927	0.00616643	-3.06379	0.00246362	0.999993
cg26050512	0.0122387	0.00399461	3.06379	0.00246363	0.999993
cg01242348	-0.00698045	0.00227852	-3.06359	0.00246526	0.999993
cg11846581	-0.0139778	0.00456232	-3.06375	0.00246666	0.999993
cg03985718	-0.00803742	0.00262402	-3.06302	0.00246975	0.999993
cg04141610	-0.0168986	0.00551853	-3.06216	0.0024765	0.999993
cg02083322	-0.0102886	0.0033603	-3.0618	0.0024794	0.999993
cg24555656	0.0106757	0.00348684	3.06171	0.00248007	0.999993
cg19035075	0.0154982	0.00506196	3.06171	0.00248012	0.999993
cg01306579	0.0126166	0.00412139	3.06124	0.00248384	0.999993
cg21100734	0.00871121	0.00284611	3.06075	0.00248775	0.999993
cg16386523	0.0202189	0.00660636	3.06053	0.00248952	0.999993
cg04427816	0.0113867	0.00372085	3.06024	0.00249177	0.999993
cg19000089	-0.0158855	0.00519067	-3.06039	0.00249193	0.999993
cg05793340	0.0130346	0.00425948	3.06014	0.00249256	0.999993
cg19049809	0.00881729	0.00288148	3.05998	0.00249384	0.999993
cg12648616	0.0130455	0.00426325	3.05998	0.00249385	0.999993
cg13753370	0.012856	0.00420243	3.05918	0.00250022	0.999993
cg01053411	-0.0312909	0.010229	-3.05903	0.00250143	0.999993
ch.15.658653F	0.0589139	0.0192574	3.05928	0.00250213	0.999993
cg03955409	-0.00898083	0.00293589	-3.05898	0.00250318	0.999993
cg14413533	0.0127336	0.00416281	3.05889	0.00250394	0.999993
cg06704897	-0.0220255	0.00720092	-3.05871	0.00250403	0.999993
cg11301670	0.0131808	0.00430887	3.05898	0.00250454	0.999993
cg07061582	-0.00799667	0.00261507	-3.05791	0.00251039	0.999993
cg21888118	0.00946787	0.00309628	3.05782	0.00251113	0.999993
cg27490017	0.00959942	0.00313975	3.05738	0.00251469	0.999993
cg04667538	-0.0167813	0.00548884	-3.05734	0.00251498	0.999993
cg04936632	-0.0100295	0.00328098	-3.05687	0.00251877	0.999993
cg18014547	0.0106153	0.00347268	3.05681	0.00251928	0.999993
cg18252039	-0.011579	0.00378794	-3.05681	0.00251928	0.999993
cg11840035	0.0108416	0.00354698	3.05657	0.0025212	0.999993
cg03872934	-0.0119776	0.00391846	-3.05671	0.00252141	0.999993
cg11126081	0.0108398	0.00354719	3.05588	0.00252679	0.999993
cg04948014	-0.012045	0.00394177	-3.05573	0.00252798	0.999993
cg08997224	0.0131149	0.00429216	3.05554	0.00253084	0.999993
cg13420975	0.0139096	0.00455276	3.0552	0.00253359	0.999993
cg27566063	0.00671561	0.00219844	3.05471	0.00253756	0.999993
cg21791768	0.0117832	0.00385805	3.05418	0.00254054	0.999993
cg16111488	0.00943971	0.00309142	3.05352	0.00254586	0.999993
cg11856897	0.0172418	0.00564692	3.05331	0.00254763	0.999993
cg24337600	0.00748907	0.00245306	3.05295	0.00255056	0.999993
cg01969543	0.0174585	0.0057183	3.05309	0.00255071	0.999993
cg21510348	-0.0121608	0.00398354	-3.05276	0.00255207	0.999993
cg06741996	-0.0118822	0.00389368	-3.05165	0.00256114	0.999993
cg21844722	0.0152706	0.00500476	3.05122	0.00256464	0.999993
cg24692358	0.0147211	0.00482481	3.05111	0.00256551	0.999993
cg22263793	0.0134468	0.00440867	3.05009	0.00257389	0.999993
cg25661931	-0.023774	0.00779298	-3.0507	0.00257593	0.999993
cg06102452	0.0083302	0.00273132	3.04988	0.00257701	0.999993
cg18355902	0.0262161	0.00859724	3.04936	0.00257991	0.999993
cg18692273	-0.00767256	0.00251631	-3.04913	0.00258184	0.999993
cg24632597	0.014881	0.00488108	3.04871	0.00258525	0.999993
cg27419474	-0.00859386	0.00281892	-3.04863	0.0025859	0.999993
cg21881330	0.0123401	0.00404834	3.04819	0.00258956	0.999993
cg13664964	0.0175347	0.00575247	3.04821	0.00259076	0.999993
cg20815084	-0.0190833	0.00626137	-3.04779	0.00259287	0.999993
cg08166587	-0.0143599	0.00471173	-3.0477	0.0025936	0.999993
cg24255910	0.00924582	0.00303403	3.04737	0.00259632	0.999993
cg12318408	0.00573186	0.00188111	3.04706	0.00259893	0.999993
cg02327501	-0.0285485	0.00936943	-3.04699	0.00259952	0.999993
cg25083314	-0.0135811	0.0044573	-3.04694	0.0025999	0.999993
cg05847075	-0.0173438	0.00569295	-3.04653	0.00260326	0.999993
cg07208513	-0.0216805	0.00711703	-3.04628	0.00260534	0.999993
cg13894719	0.0108424	0.00355929	3.04622	0.00260586	0.999993
cg25591794	0.0261414	0.0085828	3.04579	0.00261081	0.999993
cg14606740	0.0118516	0.00389173	3.04532	0.00261332	0.999993
cg23779644	0.0106191	0.00348705	3.04529	0.00261497	0.999993
cg26003813	-0.00810949	0.00266329	-3.04491	0.00261679	0.999993
cg13526007	-0.0143067	0.00469882	-3.04474	0.00261817	0.999993
cg09828998	0.0087698	0.00288083	3.04419	0.00262276	0.999993
cg04833731	-0.0152123	0.0049974	-3.04404	0.00262543	0.999993
cg01826093	0.00849573	0.00279132	3.04363	0.00262888	0.999993
cg04503500	-0.0113871	0.00374175	-3.04324	0.00263072	0.999993
cg02266539	-0.0132752	0.00436213	-3.04329	0.00263171	0.999993
cg10205146	0.0109108	0.00358586	3.04273	0.002635	0.999993
cg25383309	0.0113949	0.0037452	3.04253	0.00263666	0.999993
cg00106250	-0.00827316	0.00271965	-3.04199	0.00264119	0.999993
cg16646616	0.00959412	0.00315408	3.04181	0.00264272	0.999993
cg02474032	0.0104232	0.00342683	3.04163	0.00264422	0.999993
cg19141316	-0.00998489	0.00328315	-3.04125	0.00265024	0.999993
cg16528926	0.0140109	0.00460755	3.04085	0.00265082	0.999993
cg01950077	0.0124108	0.00408164	3.04065	0.00265255	0.999993
cg09256517	0.0266329	0.00875918	3.04058	0.00265315	0.999993
cg15566554	0.0123284	0.00405465	3.04056	0.00265325	0.999993
cg18234115	-0.0169981	0.00559165	-3.03991	0.00265875	0.999993
cg22211507	0.010774	0.00354498	3.03924	0.00266447	0.999993
cg21398386	0.0123419	0.00406178	3.03854	0.00267036	0.999993
cg19589161	0.0101114	0.00332834	3.03797	0.0026752	0.999993
cg11569933	-0.0101577	0.00334403	-3.03757	0.00268001	0.999993
cg16899351	0.0164493	0.0054158	3.03728	0.00268112	0.999993
cg13528777	0.0222944	0.00733968	3.03751	0.00268194	0.999993
cg00654461	0.00846099	0.00278592	3.03705	0.00268304	0.999993
cg20781880	0.00785845	0.00258763	3.03692	0.00268414	0.999993
cg01210663	0.0110655	0.0036438	3.03679	0.00268527	0.999993
cg00483345	0.0174174	0.0057359	3.03655	0.0026873	0.999993
cg02295156	0.00890737	0.00293342	3.03651	0.00268764	0.999993
cg00907272	-0.0263745	0.0086862	-3.03637	0.00269026	0.999993
cg17951388	-0.0125035	0.00411795	-3.03635	0.00269185	0.999993
cg21601585	0.00686695	0.00226196	3.03584	0.00269345	0.999993
cg19544459	0.00873682	0.00287837	3.03534	0.0026977	0.999993
cg18997433	-0.0168559	0.00555404	-3.03489	0.00270152	0.999993
cg04844175	0.00939066	0.00309424	3.03489	0.00270158	0.999993
cg10522125	0.00925611	0.00305001	3.03478	0.00270249	0.999993
cg01067626	0.0184304	0.00607398	3.03432	0.00270642	0.999993
cg14538944	0.0080021	0.00263736	3.03413	0.00270807	0.999993
cg21797001	0.0153695	0.00506582	3.03396	0.00270956	0.999993
cg19777001	0.0127667	0.004208	3.0339	0.00271007	0.999993
cg03228602	0.0122127	0.00402577	3.03363	0.00271236	0.999993
cg18373552	-0.0150891	0.00497395	-3.03363	0.0027124	0.999993
cg04496996	-0.0083045	0.00273771	-3.03337	0.00271463	0.999993
cg03085321	-0.0085735	0.00282655	-3.0332	0.00271609	0.999993
cg19967421	0.0164619	0.00542795	3.03281	0.0027195	0.999993
cg02561693	0.00812866	0.0026804	3.03263	0.00272103	0.999993
cg23664459	-0.0162722	0.00536791	-3.03139	0.00273176	0.999993
cg25311623	0.00695947	0.00229613	3.03096	0.00273551	0.999993
cg15577595	0.0201697	0.00665369	3.03135	0.0027379	0.999993
cg13560072	0.0106044	0.00349963	3.03016	0.00274249	0.999993
cg23346945	0.0141653	0.0046753	3.02982	0.00274541	0.999993
cg01677601	0.0116896	0.00385899	3.0292	0.00275084	0.999993
cg03573889	0.0112321	0.00370946	3.02797	0.00276161	0.999993
cg14651446	-0.0113616	0.00375265	-3.02763	0.00276455	0.999993
cg03538430	0.0113215	0.00374026	3.02691	0.00277084	0.999993
cg04344119	-0.00889207	0.0029378	-3.02678	0.00277202	0.999993
cg11670211	0.0139221	0.00460034	3.02631	0.00277617	0.999993
cg04636331	-0.0143738	0.00475156	-3.02506	0.00278717	0.999993
cg04056179	0.0153671	0.0050797	3.02519	0.00278748	0.999993
cg13099542	0.0112815	0.00373008	3.02445	0.00279255	0.999993
cg16260349	-0.0109774	0.00362955	-3.02445	0.00279257	0.999993
cg18905039	0.0114131	0.00377367	3.02441	0.00279292	0.999993
cg08872013	0.0145093	0.00479748	3.02436	0.00279336	0.999993
cg27563210	0.00915393	0.00302689	3.02421	0.00279472	0.999993
cg15578332	0.00873226	0.00288765	3.024	0.00279654	0.999993
cg05884167	-0.0164625	0.0054444	-3.02375	0.00280169	0.999993
cg02580082	0.0134887	0.00445851	3.02539	0.00280255	0.999993
cg04184683	0.00753621	0.0024926	3.02343	0.00280302	0.999993
cg15433901	0.00892716	0.00295311	3.02297	0.00280573	0.999993
cg02851312	0.0084154	0.00278403	3.02274	0.00280776	0.999993
cg05132838	-0.00863377	0.00285632	-3.02269	0.0028082	0.999993
cg14172412	0.00840902	0.00278228	3.02234	0.00281127	0.999993
cg13436417	-0.00751419	0.00248728	-3.02105	0.00282281	0.999993
cg21434807	0.00980206	0.00324468	3.02097	0.00282358	0.999993
cg01828733	-0.00805405	0.00266623	-3.02076	0.00282542	0.999993
cg05956518	-0.00850725	0.00281691	-3.02006	0.00283169	0.999993
cg16947138	0.0192865	0.0063858	3.02021	0.00283474	0.999993
cg07660663	0.00939686	0.00311205	3.01951	0.0028366	0.999993
cg01888767	-0.0170249	0.00563918	-3.01904	0.00284088	0.999993
cg26829913	0.00680594	0.00225439	3.01897	0.00284145	0.999993
cg04622541	0.0100111	0.00331609	3.01894	0.00284174	0.999993
cg10858945	0.0071016	0.0023525	3.01875	0.00284344	0.999993
cg20143773	0.00938447	0.00310878	3.0187	0.0028439	0.999993
cg03689568	-0.0100788	0.00333882	-3.01868	0.0028441	0.999993
cg08022315	0.0145151	0.0048087	3.01851	0.00284565	0.999993
cg23740844	0.00923775	0.0030604	3.01848	0.00284591	0.999993
cg21555400	0.00918423	0.00304292	3.01823	0.00284816	0.999993
cg23603891	-0.0136639	0.00452777	-3.01781	0.00285191	0.999993
cg07564171	-0.00739683	0.00245128	-3.01754	0.00285438	0.999993
cg17800788	-0.0130086	0.00431143	-3.01725	0.00285844	0.999993
cg08065565	0.00715784	0.00237247	3.01704	0.00285887	0.999993
cg20475005	0.0120261	0.00398618	3.01694	0.00285983	0.999993
cg05171693	-0.012417	0.00411587	-3.01686	0.00286046	0.999993
cg08012844	-0.00813976	0.00269828	-3.01665	0.00286242	0.999993
cg09888620	-0.0123849	0.0041057	-3.01652	0.00286359	0.999993
cg17527969	0.0165446	0.00548493	3.01638	0.00286486	0.999993
cg04723534	-0.00856367	0.00283945	-3.01596	0.00286868	0.999993
cg07763467	0.0112605	0.00373383	3.01581	0.00286999	0.999993
cg20690706	-0.0139991	0.00464192	-3.0158	0.00287008	0.999993
cg25559069	0.00485923	0.0016113	3.01571	0.00287091	0.999993
cg22216413	0.0201613	0.00668545	3.01571	0.00287097	0.999993
cg03105999	0.00830997	0.00275645	3.01473	0.00287984	0.999993
cg05461182	-0.00866892	0.00287563	-3.01462	0.00288087	0.999993
cg02397368	0.0132644	0.00440005	3.01461	0.00288092	0.999993
cg26257676	0.0169496	0.00562277	3.01447	0.00288225	0.999993
cg24389102	-0.0119741	0.0039725	-3.01425	0.00288425	0.999993
cg00002449	0.00773734	0.00256711	3.01403	0.0028862	0.999993
cg02290617	-0.00614349	0.00203838	-3.01391	0.00288733	0.999993
cg02724647	0.0106009	0.00351754	3.01374	0.00288891	0.999993
cg25348336	-0.0125204	0.00415576	-3.01278	0.00289761	0.999993
cg27458475	0.0140041	0.00464853	3.01259	0.00290083	0.999993
cg10378083	0.0108963	0.00361754	3.01207	0.00290414	0.999993
cg10193733	-0.0156591	0.00519911	-3.01188	0.00290594	0.999993
cg07005067	-0.0226242	0.00750978	-3.01263	0.00290657	0.999993
cg22454227	0.0217227	0.00721286	3.01166	0.00290943	0.999993
cg24594830	-0.0108806	0.00361309	-3.01144	0.00290996	0.999993
cg13016619	0.0110474	0.00366891	3.0111	0.00291308	0.999993
cg14661886	0.00726811	0.00241371	3.01118	0.00291378	0.999993
cg16794131	0.00854554	0.00283847	3.01062	0.00291899	0.999993
cg26837708	0.0132986	0.00441757	3.01038	0.00292115	0.999993
cg02514318	0.0108469	0.00360308	3.01047	0.00292189	0.999993
cg17347389	0.0107448	0.00357001	3.00975	0.00292553	0.999993
cg04735437	0.0210156	0.00697934	3.01111	0.00292848	0.999993
cg00056624	-0.0179849	0.00597651	-3.00926	0.00293008	0.999993
cg11831286	0.0094741	0.00314881	3.00879	0.00293438	0.999993
cg12663553	-0.0222597	0.00739698	-3.00929	0.00294052	0.999993
cg00076774	0.0171459	0.00570039	3.00785	0.00294315	0.999993
cg13697223	0.0112129	0.00372773	3.00796	0.00294355	0.999993
cg18188377	0.0162586	0.00540618	3.0074	0.00294726	0.999993
cg20024234	0.0113327	0.00376861	3.00714	0.00294976	0.999993
cg16400150	0.0097267	0.00323472	3.00697	0.0029513	0.999993
cg19317638	-0.0162402	0.00540103	-3.00687	0.00295223	0.999993
cg23676880	0.0128536	0.00427493	3.00675	0.00295337	0.999993
cg13684955	-0.0201436	0.00669972	-3.00663	0.002956	0.999993
cg07054184	0.00988893	0.00328964	3.00608	0.00295957	0.999993
cg20806712	0.0105481	0.00350896	3.00604	0.00296001	0.999993
cg13071208	-0.00785905	0.00261488	-3.00551	0.0029649	0.999993
cg09253679	0.00702184	0.00233645	3.00535	0.00296642	0.999993
cg01807426	-0.0090707	0.0030183	-3.00523	0.0029675	0.999993
cg07094528	0.0142206	0.00473213	3.00511	0.00296863	0.999993
cg14970991	0.0184474	0.00613883	3.00504	0.0029693	0.999993
cg20391652	0.0229968	0.00765377	3.00464	0.00297462	0.999993
cg24757159	0.0146059	0.00486145	3.00444	0.00297498	0.999993
cg13371910	0.00918301	0.00305669	3.00423	0.00297694	0.999993
cg21377340	0.0115234	0.00383577	3.00418	0.00297737	0.999993
cg19820994	0.013657	0.00454594	3.00423	0.00297845	0.999993
cg13692658	-0.00693146	0.00230755	-3.00382	0.00298076	0.999993
cg15833339	0.00806563	0.00268546	3.00345	0.00298427	0.999993
cg06847678	0.011224	0.00373719	3.00332	0.00298544	0.999993
cg06284322	0.0148239	0.00493561	3.00347	0.00298558	0.999993
cg02395441	-0.033523	0.0111617	-3.0034	0.00298773	0.999993
cg01130157	0.0118505	0.00394558	3.0035	0.0029884	0.999993
cg21350115	0.0094133	0.00313473	3.00291	0.00298938	0.999993
cg16807241	0.00822409	0.00273883	3.00278	0.00299058	0.999993
cg10410365	-0.0120995	0.00402924	-3.00293	0.00299064	0.999993
cg09890746	0.0105468	0.00351257	3.00258	0.00299247	0.999993
cg08747377	0.0120184	0.00400289	3.00244	0.00299379	0.999993
cg16331492	-0.0123357	0.0041086	-3.00241	0.00299404	0.999993
cg02094989	0.0264285	0.0088027	3.00232	0.00299491	0.999993
cg13357922	0.010759	0.00358404	3.00191	0.00299877	0.999993
cg26994225	0.0105555	0.00351645	3.00175	0.00300033	0.999993
cg05332887	-0.0190177	0.0063365	-3.0013	0.00300453	0.999993
cg04785284	0.0137701	0.0045881	3.00127	0.00300482	0.999993
cg17429382	-0.0188286	0.00627423	-3.00094	0.00301103	0.999993
cg16944159	0.00767841	0.00255899	3.00057	0.00301148	0.999993
cg02337283	0.0111821	0.00372725	3.0001	0.00301592	0.999993
cg12423123	0.0112386	0.00374685	2.99948	0.00302185	0.999993
cg13834366	-0.00722203	0.00240848	-2.99859	0.00303034	0.999993
cg01088070	-0.0183879	0.0061319	-2.99872	0.00303058	0.999993
cg09552326	0.0112976	0.0037677	2.99853	0.00303085	0.999993
cg20118020	0.0180825	0.00603247	2.99753	0.00304195	0.999993
cg17640893	0.01217	0.00406028	2.99734	0.00304227	0.999993
cg00854591	-0.00456504	0.00152313	-2.99715	0.00304412	0.999993
cg15432414	0.00674222	0.00224996	2.9966	0.00304938	0.999993
cg22442686	0.0108371	0.00361666	2.99645	0.00305079	0.999993
cg14630357	0.0118146	0.0039441	2.99551	0.00306135	0.999993
cg03529568	-0.0191225	0.00638452	-2.99513	0.00306655	0.999993
cg25369062	0.00665636	0.00222273	2.99467	0.00306789	0.999993
cg26329440	-0.0105048	0.00350829	-2.99428	0.0030717	0.999993
cg03691285	0.0127208	0.00424841	2.99425	0.00307199	0.999993
cg09718722	0.0146216	0.00488331	2.99419	0.00307252	0.999993
cg25311278	0.0059621	0.0019923	2.99257	0.0030882	0.999993
cg08326515	0.00974186	0.0032555	2.99243	0.00308959	0.999993
cg04660577	0.00925146	0.00309175	2.9923	0.00309084	0.999993
cg23216323	-0.0109127	0.00364778	-2.99159	0.00309775	0.999993
cg16377923	-0.00598499	0.00200086	-2.99121	0.00310149	0.999993
cg10772322	0.0136039	0.004548	2.99119	0.00310169	0.999993
cg19917714	-0.0146735	0.00490609	-2.99087	0.00310476	0.999993
cg15077643	-0.00897893	0.00300259	-2.99039	0.00310944	0.999993
cg09176893	0.0153369	0.00512888	2.9903	0.00311032	0.999993
cg01176516	-0.0212895	0.00711983	-2.99016	0.00311169	0.999993
cg04736112	0.021067	0.00704524	2.99024	0.00311247	0.999993
cg12660343	0.0100118	0.00334834	2.99007	0.00311257	0.999993
cg08545123	0.00833238	0.0027868	2.98995	0.00311382	0.999993
cg16311302	0.00757239	0.00253282	2.98971	0.00311617	0.999993
cg13158641	-0.00283113	0.000946978	-2.98965	0.00311828	0.999993
cg00809094	0.00992759	0.00332084	2.98948	0.00311835	0.999993
cg10725912	0.0189766	0.00634475	2.99092	0.00311879	0.999993
cg00864661	0.00858883	0.00287322	2.98927	0.00312041	0.999993
cg00032643	0.0143416	0.00479775	2.98923	0.00312085	0.999993
cg14821045	0.00740749	0.00247817	2.9891	0.00312212	0.999993
cg03049767	-0.0129208	0.00432277	-2.98901	0.00312298	0.999993
cg23889780	0.0144763	0.00484319	2.989	0.0031231	0.999993
cg01265653	0.00768466	0.00257098	2.989	0.00312464	0.999993
cg26715952	0.0217448	0.0072758	2.98865	0.00312653	0.999993
cg20270188	0.00805927	0.00269668	2.98859	0.00312709	0.999993
cg05661333	-0.00767316	0.00256764	-2.98841	0.00312885	0.999993
cg24290996	-0.0144117	0.00482379	-2.98763	0.00313658	0.999993
cg03697308	-0.0128904	0.00431485	-2.98744	0.00313838	0.999993
cg20068156	0.013937	0.00466318	2.98874	0.00313849	0.999993
cg19412217	0.0219756	0.00735666	2.98717	0.00314114	0.999993
cg02951711	0.0114939	0.0038478	2.98713	0.00314151	0.999993
cg14907599	-0.0088523	0.00296352	-2.98709	0.00314185	0.999993
cg23473726	-0.0213874	0.00716102	-2.98665	0.00314623	0.999993
cg06692537	0.00949073	0.00317789	2.98649	0.00314785	0.999993
cg26928858	0.0210749	0.00705731	2.98625	0.00315014	0.999993
cg27096477	0.010182	0.00340982	2.98608	0.00315339	0.999993
cg23984446	0.0130655	0.00437582	2.98585	0.00315417	0.999993
cg16701893	0.0225266	0.0075443	2.98591	0.00315672	0.999993
cg09270044	0.0126775	0.00424671	2.98526	0.00316001	0.999993
cg22213022	0.00923701	0.00309417	2.98529	0.00316124	0.999993
cg03590328	-0.0078917	0.002644	-2.98476	0.00316494	0.999993
cg25384473	0.0120969	0.00405316	2.98456	0.00316689	0.999993
cg13577946	0.00936408	0.00313779	2.98429	0.00316957	0.999993
cg00838898	0.00974222	0.00326455	2.98425	0.00317002	0.999993
cg10433918	-0.00867077	0.00290555	-2.98421	0.00317044	0.999993
cg24653737	-0.0140027	0.00469204	-2.98436	0.00317049	0.999993
cg22511904	-0.0104396	0.00349884	-2.98374	0.00317504	0.999993
cg02721000	-0.00978341	0.00327892	-2.98373	0.00317517	0.999993
cg04436634	0.00799683	0.00268059	2.98323	0.00318014	0.999993
cg14185994	-0.0078792	0.00264136	-2.98301	0.00318234	0.999993
cg24290574	0.0110973	0.00372043	2.98281	0.00318441	0.999993
cg13134662	-0.00778622	0.00261074	-2.98239	0.00318859	0.999993
cg16566171	0.0114554	0.00384111	2.9823	0.00318944	0.999993
cg08054010	-0.00872824	0.00292681	-2.98217	0.00319074	0.999993
cg08831594	0.0115912	0.00388693	2.9821	0.00319143	0.999993
cg25351565	0.00733334	0.00245913	2.98209	0.00319156	0.999993
cg17870569	0.0116155	0.0038951	2.98208	0.00319162	0.999993
ch.4.111469F	0.0127466	0.00427446	2.98203	0.00319212	0.999993
cg20321153	0.0112563	0.00377555	2.98137	0.0031988	0.999993
cg22167267	-0.0151113	0.00506949	-2.98084	0.00320411	0.999993
cg21023952	-0.0101493	0.00340504	-2.98067	0.00320575	0.999993
cg14029453	0.00959723	0.00321989	2.98061	0.00320643	0.999993
cg05779148	0.0219539	0.00736902	2.97922	0.00322043	0.999993
cg16414425	0.00599657	0.0020128	2.97922	0.00322044	0.999993
cg24124079	0.0110177	0.00369801	2.97935	0.00322064	0.999993
cg24694743	-0.00830202	0.00278673	-2.97912	0.00322137	0.999993
cg12753858	-0.00985163	0.00330705	-2.97898	0.00322284	0.999993
cg20582976	0.00890058	0.00298789	2.97888	0.00322379	0.999993
cg08903077	-0.0114547	0.00384534	-2.97886	0.00322399	0.999993
cg23158419	0.0194226	0.00652095	2.9785	0.00322772	0.999993
cg21520042	0.00693073	0.00232754	2.9777	0.00323576	0.999993
cg20502039	0.0136386	0.00458092	2.97726	0.00324185	0.999993
cg26283550	0.0131282	0.00441076	2.9764	0.00324899	0.999993
cg11315141	-0.00799333	0.00268631	-2.97558	0.00325727	0.999993
cg12564175	0.00897034	0.00301467	2.97556	0.00325748	0.999993
cg23837804	-0.0163983	0.00551107	-2.97552	0.00325797	0.999993
cg07453218	0.035346	0.0118778	2.9758	0.00325832	0.999993
cg03052794	0.0106848	0.00359184	2.97476	0.00326573	0.999993
cg10307076	-0.00895041	0.00300889	-2.97466	0.00326671	0.999993
cg16414691	0.00898866	0.00302204	2.97437	0.00326966	0.999993
cg11115702	0.0144713	0.00486586	2.97404	0.00327306	0.999993
cg05302036	0.0134508	0.00452287	2.97394	0.00327403	0.999993
cg04012817	0.0068436	0.00230124	2.97388	0.0032747	0.999993
cg00487351	0.0149712	0.00503453	2.97371	0.00327639	0.999993
cg21831485	0.0122369	0.0041155	2.97337	0.0032799	0.999993
cg18503728	0.0116369	0.0039137	2.97337	0.00327994	0.999993
cg00393376	0.00998275	0.00335732	2.97343	0.00328089	0.999993
cg19541444	0.0150315	0.00505578	2.97312	0.00328405	0.999993
cg01727408	0.0124145	0.00417647	2.97248	0.00328907	0.999993
cg00314115	-0.0169018	0.00568623	-2.97241	0.00329139	0.999993
cg08442713	0.00933023	0.00313932	2.97206	0.00329343	0.999993
cg26266528	0.00760198	0.002558	2.97185	0.00329557	0.999993
cg25254074	-0.0183915	0.00618878	-2.97175	0.00329661	0.999993
cg13439595	0.00787582	0.00265056	2.97138	0.00330045	0.999993
cg03257047	0.00892373	0.00300364	2.97097	0.00330462	0.999993
cg16208863	-0.0079447	0.00267457	-2.97046	0.00330995	0.999993
cg04133097	0.00980532	0.00330137	2.97008	0.00331386	0.999993
cg04529078	0.0126489	0.0042592	2.96978	0.00331698	0.999993
cg00491180	-0.0212354	0.0071517	-2.96928	0.00332214	0.999993
cg08440077	0.00953431	0.00321184	2.96848	0.0033304	0.999993
cg25835226	-0.0111691	0.00376279	-2.9683	0.00333227	0.999993
cg24774812	0.01319	0.0044436	2.9683	0.00333229	0.999993
cg07215298	-0.0173643	0.00584957	-2.96848	0.00333374	0.999993
cg22876643	-0.0207824	0.00700189	-2.96811	0.00333432	0.999993
cg08318587	0.00740566	0.00249538	2.96775	0.00333804	0.999993
cg15060813	-0.0114888	0.00387133	-2.96765	0.00334069	0.999993
cg11306628	0.0145199	0.00489363	2.9671	0.0033448	0.999993
cg22166325	0.00522933	0.00176245	2.96708	0.00334507	0.999993
cg18206040	0.0108361	0.00365207	2.96711	0.00334638	0.999993
cg12584826	0.00886632	0.00298852	2.96679	0.00334805	0.999993
cg21559783	0.00745862	0.00251408	2.96673	0.00334866	0.999993
cg22993527	-0.012482	0.00420752	-2.96659	0.00335019	0.999993
cg24431372	0.00897881	0.00302666	2.96657	0.00335036	0.999993
cg19796273	0.00892831	0.00300971	2.9665	0.00335109	0.999993
cg17663577	0.00823347	0.00277566	2.96631	0.00335308	0.999993
cg16284279	0.0159339	0.00537329	2.96538	0.00336286	0.999993
cg07120134	-0.00828396	0.00279397	-2.96495	0.0033674	0.999993
cg15131156	0.0178432	0.00601823	2.96485	0.00336838	0.999993
cg04779161	0.0123487	0.00416505	2.96485	0.00336845	0.999993
cg14705079	-0.0116582	0.00393233	-2.96471	0.00336985	0.999993
cg10981727	0.0142373	0.00480249	2.96457	0.00337138	0.999993
cg00216680	0.0128909	0.00434891	2.96417	0.00337558	0.999993
cg14046688	0.017234	0.00581417	2.96414	0.00337587	0.999993
cg02245794	0.00931252	0.00314299	2.96295	0.00338846	0.999993
cg11637718	-0.00761663	0.00257068	-2.96289	0.0033891	0.999993
cg15864733	0.0100659	0.00339809	2.96223	0.00339607	0.999993
cg01132653	0.00844309	0.00285055	2.96191	0.00339946	0.999993
cg16427239	0.0209749	0.00708258	2.96147	0.00340411	0.999993
cg19183686	-0.0103126	0.0034827	-2.96111	0.00340798	0.999993
cg22289763	0.0148507	0.00501548	2.96098	0.00340934	0.999993
cg03456968	0.0158453	0.00535149	2.96091	0.0034101	0.999993
cg20313838	-0.0121892	0.00411723	-2.96054	0.00341398	0.999993
cg26576890	-0.0173239	0.00585164	-2.96052	0.00341423	0.999993
cg08095770	0.0100733	0.00340289	2.96021	0.00341756	0.999993
cg23632109	0.00940477	0.00317744	2.95986	0.0034213	0.999993
cg21127378	-0.0137888	0.0046587	-2.95979	0.00342206	0.999993
cg12254291	0.0146429	0.00494748	2.95967	0.00342327	0.999993
cg00315619	0.00904952	0.00305773	2.95956	0.0034245	0.999993
cg01356131	0.00792806	0.00267881	2.95955	0.00342459	0.999993
cg14476756	-0.00887115	0.0029974	-2.95961	0.00342554	0.999993
cg27001715	0.0187982	0.00635107	2.95985	0.00342638	0.999993
cg23090283	0.00990687	0.00334699	2.95993	0.00342885	0.999993
cg21077069	0.0149726	0.00506058	2.95867	0.00343393	0.999993
cg26416766	-0.0114601	0.00387405	-2.95818	0.00343923	0.999993
cg01594538	0.02821	0.00953552	2.95842	0.00344168	0.999993
cg23706187	0.00758377	0.00256417	2.95759	0.00344559	0.999993
cg24149904	-0.00715661	0.00241967	-2.95768	0.00344623	0.999993
cg14435232	0.0106165	0.0035897	2.95749	0.00344666	0.999993
cg20913372	0.00757126	0.00256019	2.95731	0.0034486	0.999993
cg19541260	0.0131792	0.00445653	2.95729	0.00344879	0.999993
cg04131405	0.0125806	0.00425417	2.95724	0.00344932	0.999993
cg22128197	0.01066	0.00360481	2.95716	0.0034502	0.999993
cg21157873	0.0089012	0.00301031	2.9569	0.00345461	0.999993
cg19744122	0.0192159	0.00649924	2.95664	0.00345738	0.999993
cg10005273	-0.00909844	0.00307759	-2.95635	0.00345884	0.999993
cg16682686	0.0099424	0.00336316	2.95626	0.00345983	0.999993
cg09555360	0.00830568	0.00280956	2.95622	0.00346194	0.999993
cg07034362	0.0252315	0.00853623	2.95582	0.00346465	0.999993
cg23043143	0.00794912	0.00268967	2.95542	0.00346888	0.999993
cg01744354	0.0118191	0.00399928	2.9553	0.00347022	0.999993
cg07057320	0.0115178	0.00389734	2.95529	0.00347032	0.999993
cg25205489	-0.0115685	0.00391457	-2.95525	0.00347078	0.999993
cg02097420	-0.010115	0.00342291	-2.95508	0.0034726	0.999993
cg08951005	0.00926682	0.00313604	2.95495	0.00347404	0.999993
cg12047944	-0.00679926	0.00230138	-2.95443	0.00347959	0.999993
cg12923745	0.00666181	0.00225548	2.95361	0.00348853	0.999993
cg18982477	-0.0115772	0.00391969	-2.95359	0.0034887	0.999993
cg16211736	0.00898761	0.00304314	2.9534	0.00349084	0.999993
cg24300439	-0.0172293	0.00583474	-2.95288	0.00349643	0.999993
cg07816200	-0.00804096	0.00272322	-2.95274	0.00349796	0.999993
cg26059822	-0.00717186	0.00242907	-2.95252	0.00350041	0.999993
cg10119075	0.0104062	0.00352531	2.95185	0.00350767	0.999993
cg04942260	0.00961192	0.00325624	2.95184	0.00350775	0.999993
cg06679185	-0.00812502	0.00275257	-2.95179	0.00350831	0.999993
cg18449721	0.00720358	0.00244067	2.95148	0.00351175	0.999993
cg15066033	0.0110241	0.00373607	2.95073	0.00351997	0.999993
cg11977500	-0.0115451	0.00391282	-2.95057	0.00352165	0.999993
cg15306012	-0.0106995	0.00362639	-2.95044	0.00352308	0.999993
cg03667968	-0.0204886	0.00694495	-2.95014	0.00352801	0.999993
cg02504617	0.0120839	0.00409637	2.9499	0.00352902	0.999993
cg23907852	-0.00615692	0.00208732	-2.94967	0.0035315	0.999993
cg06365216	-0.0106851	0.00362266	-2.9495	0.00353337	0.999993
cg26745332	-0.0147548	0.00500375	-2.94876	0.00354161	0.999993
cg05775675	0.0173123	0.00587148	2.94855	0.00354388	0.999993
cg24360034	0.0113564	0.00385173	2.94838	0.00354577	0.999993
cg08856920	0.0102129	0.00346421	2.94811	0.00354871	0.999993
cg17740401	0.0080635	0.00273582	2.94738	0.00355681	0.999993
cg07748741	0.0115417	0.00391664	2.94684	0.00356275	0.999993
cg08466740	-0.0165475	0.0056155	-2.94676	0.00356369	0.999993
cg09273716	-0.00945354	0.00320853	-2.94637	0.00356791	0.999993
cg03918198	0.0108559	0.00368448	2.94638	0.00356956	0.999993
cg18083008	0.00911072	0.0030931	2.9455	0.00357766	0.999993
cg02099194	0.0132558	0.00450056	2.94536	0.00357921	0.999993
cg03666597	-0.0111327	0.00377996	-2.9452	0.00358091	0.999993
cg17297653	0.00956012	0.00324612	2.94509	0.00358213	0.999993
cg16238000	0.00838494	0.00284773	2.94443	0.00358955	0.999993
cg05750078	0.0142103	0.00482682	2.94403	0.00359394	0.999993
cg00054408	0.00787711	0.00267568	2.94397	0.00359465	0.999993
cg23024444	0.0184348	0.00626212	2.94386	0.0035959	0.999993
cg25905812	-0.0130367	0.00442846	-2.94384	0.00359605	0.999993
cg10929140	0.0115071	0.0039093	2.94351	0.00359974	0.999993
cg22461649	0.0134395	0.0045662	2.94326	0.00360257	0.999993
cg26608693	-0.0130747	0.00444245	-2.94313	0.00360399	0.999993
cg22225892	0.0103286	0.0035094	2.94313	0.00360402	0.999993
cg16576620	0.0158899	0.00539919	2.94301	0.00360711	0.999993
cg09622265	0.0439716	0.0149428	2.94267	0.00360921	0.999993
cg27601574	-0.00857849	0.0029153	-2.94257	0.00361029	0.999993
cg14099335	0.00893445	0.00303662	2.94224	0.00361399	0.999993
cg02192300	0.0151958	0.00516655	2.94118	0.00362588	0.999993
cg24312537	0.0131855	0.00448409	2.94051	0.00363692	0.999993
cg23697861	-0.00859975	0.00292492	-2.94017	0.0036373	0.999993
cg00935653	0.0108931	0.00370515	2.93999	0.00363929	0.999993
cg07940198	-0.0113684	0.00386697	-2.93989	0.0036405	0.999993
cg27199599	0.0164706	0.00560246	2.93988	0.00364051	0.999993
cg27450467	-0.00888911	0.00302397	-2.93955	0.00364424	0.999993
cg21993461	-0.0234964	0.00799441	-2.93911	0.00365099	0.999993
cg24094550	0.015652	0.00532584	2.93887	0.00365197	0.999993
cg15344234	0.0179509	0.00610875	2.93855	0.00365561	0.999993
cg14552260	-0.0192016	0.00653459	-2.93846	0.00365838	0.999993
cg06152586	-0.0214409	0.00729648	-2.93852	0.0036594	0.999993
cg08005604	0.0113018	0.00384669	2.93806	0.0036611	0.999993
cg09160955	0.00966557	0.0032901	2.93777	0.00366445	0.999993
cg20945232	-0.0236807	0.00806228	-2.93723	0.00367064	0.999993
cg25704110	0.00740406	0.00252095	2.93701	0.00367309	0.999993
cg22728782	0.0158737	0.00540487	2.93692	0.00367417	0.999993
cg08779649	0.01367	0.00465501	2.93662	0.00367751	0.999993
cg05880441	0.0141708	0.00482587	2.93642	0.00367987	0.999993
cg24896366	0.00809587	0.00275719	2.93627	0.0036815	0.999993
cg19993440	0.00808301	0.00275295	2.93612	0.00368319	0.999993
cg13314222	0.00871734	0.00296909	2.93603	0.00368429	0.999993
cg10730165	-0.0136692	0.00465613	-2.93575	0.0036875	0.999993
cg27395666	0.0206858	0.00704632	2.93569	0.0036899	0.999993
cg18713028	0.0144459	0.0049212	2.93545	0.00369092	0.999993
cg22908423	0.0195544	0.00666182	2.9353	0.00369262	0.999993
cg05506908	-0.0147823	0.00503589	-2.9354	0.0036932	0.999993
cg19579058	0.0106352	0.0036234	2.93513	0.00369453	0.999993
cg16636692	0.00825784	0.00281346	2.93512	0.00369469	0.999993
cg00186374	0.00825514	0.00281262	2.93504	0.0036973	0.999993
cg14259466	-0.0155765	0.00530778	-2.93465	0.00370006	0.999993
cg25621286	0.00810181	0.00276193	2.93339	0.00371456	0.999993
cg09504196	0.00699886	0.00238606	2.93323	0.0037164	0.999993
cg25109019	0.0142808	0.00486894	2.93304	0.00371854	0.999993
cg00126536	0.0121036	0.00412681	2.93292	0.00371996	0.999993
cg17886457	-0.00830512	0.00283229	-2.9323	0.00372878	0.999993
cg06513960	0.00651387	0.00222155	2.93213	0.00372903	0.999993
cg11838876	-0.0154847	0.0052816	-2.93182	0.00373265	0.999993
cg02584802	0.0109023	0.00371901	2.93151	0.00373623	0.999993
cg14650610	-0.0200657	0.00684526	-2.93133	0.00373829	0.999993
cg15102606	0.00935385	0.00319114	2.93119	0.00373986	0.999993
cg04717703	-0.010076	0.00343763	-2.93108	0.00374118	0.999993
cg10610181	0.00843799	0.0028788	2.93108	0.00374119	0.999993
cg18738311	0.0115644	0.00394543	2.93109	0.00374283	0.999993
cg03122532	-0.0114811	0.00391751	-2.93072	0.00374528	0.999993
cg08665772	-0.0175347	0.00598424	-2.93014	0.00375201	0.999993
cg06719334	0.0109494	0.00373668	2.93023	0.00375273	0.999993
cg15599875	0.018411	0.00628321	2.93019	0.00375319	0.999993
cg25719102	0.00872347	0.00297742	2.92987	0.00375517	0.999993
cg01908551	-0.0112512	0.00384016	-2.92986	0.00375529	0.999993
cg15690441	-0.0113774	0.00388357	-2.92964	0.00375792	0.999993
cg22050330	0.0151345	0.005166	2.92963	0.00375971	0.999993
cg18117048	0.00782946	0.00267294	2.92916	0.00376346	0.999993
cg12894524	-0.00741328	0.0025311	-2.92888	0.00376675	0.999993
cg16713743	0.0149064	0.00508973	2.92872	0.0037686	0.999993
cg04310488	0.0181309	0.00619109	2.92854	0.00377062	0.999993
cg21023831	0.00694575	0.00237211	2.92809	0.00377596	0.999993
cg27090284	0.0110049	0.00375851	2.92799	0.0037771	0.999993
cg02551323	-0.0118981	0.0040636	-2.92797	0.00377737	0.999993
cg17356963	-0.0118517	0.00404791	-2.92786	0.0037786	0.999993
cg24378940	-0.0157068	0.00536477	-2.92777	0.0037797	0.999993
cg08859635	-0.0144679	0.00494154	-2.92781	0.00378448	0.999993
cg02588737	-0.006907	0.00236023	-2.92641	0.00379555	0.999993
cg25447202	0.0104902	0.00358468	2.92641	0.00379561	0.999993
cg13563298	0.0220066	0.00751923	2.9267	0.00379743	0.999993
cg11676931	0.00987802	0.00337638	2.92562	0.00380485	0.999993
cg05996213	0.0202216	0.00691194	2.9256	0.0038051	0.999993
cg25352714	-0.011935	0.00407913	-2.92588	0.00380536	0.999993
cg01056272	0.01301	0.00444725	2.9254	0.00380749	0.999993
ch.15.1205307F	0.0383582	0.0131122	2.92538	0.00380765	0.999993
cg16998718	0.00742929	0.00254005	2.92486	0.00381377	0.999993
cg14838248	0.0167542	0.00572978	2.92405	0.00382507	0.999993
cg24359188	0.00779791	0.00266713	2.92371	0.0038274	0.999993
cg21147063	0.0127965	0.00437695	2.92361	0.00382861	0.999993
cg02283042	0.0117255	0.00401142	2.92303	0.00383717	0.999993
cg12758231	0.00695687	0.00238055	2.92237	0.00384321	0.999993
cg15753644	-0.0186984	0.00639387	-2.92442	0.00384718	0.999993
cg04143294	0.0216186	0.00739946	2.92165	0.00385177	0.999993
cg18190866	0.00604976	0.00207077	2.9215	0.00385355	0.999993
cg09550768	0.00806292	0.00275986	2.9215	0.00385357	0.999993
cg07068187	-0.00999451	0.00342105	-2.92147	0.00385392	0.999993
cg24582851	0.0149965	0.00513332	2.92141	0.00385461	0.999993
cg16644457	-0.0149781	0.00512741	-2.92119	0.00385728	0.999993
cg13232021	-0.00906141	0.00310201	-2.92114	0.00385781	0.999993
cg16288997	-0.0107814	0.00369074	-2.9212	0.00385896	0.999993
cg25012649	0.00585336	0.00200392	2.92095	0.00386011	0.999993
cg02370529	-0.0118158	0.00404519	-2.92095	0.00386192	0.999993
cg09793376	0.014311	0.00490016	2.92052	0.00386525	0.999993
cg06373377	-0.00845197	0.00289403	-2.92048	0.00386568	0.999993
cg06380199	0.0057581	0.00197167	2.92041	0.0038665	0.999993
cg09600509	-0.0104118	0.00356552	-2.92014	0.00386974	0.999993
cg05774801	0.0116501	0.00398991	2.91988	0.00387463	0.999993
cg05059031	0.013056	0.0044717	2.91969	0.00387511	0.999993
cg22626683	0.00962945	0.00329815	2.91965	0.00387558	0.999993
cg17599186	-0.0137049	0.00469425	-2.91952	0.00387724	0.999993
cg25428929	-0.0142125	0.00486818	-2.91947	0.00388138	0.999993
cg25693302	-0.0198341	0.0067959	-2.91854	0.00388898	0.999993
cg02033788	0.00971881	0.00333023	2.91836	0.00389109	0.999993
cg20185691	-0.0117151	0.00401436	-2.91829	0.00389197	0.999993
cg04001520	0.0110489	0.00378649	2.91797	0.00389578	0.999993
cg27177236	-0.015293	0.00524076	-2.91809	0.00389608	0.999993
cg01395394	-0.00977851	0.00335132	-2.91781	0.00389775	0.999993
cg16142313	0.00963112	0.00330115	2.9175	0.0039014	0.999993
cg16116313	0.0059716	0.00204674	2.91761	0.00390184	0.999993
cg15392911	0.00896522	0.0030731	2.91732	0.00390359	0.999993
cg15034300	0.00547765	0.00187795	2.91682	0.00390959	0.999993
cg17741339	0.0119894	0.00411049	2.91679	0.00390999	0.999993
cg16894074	0.00678325	0.00232548	2.91692	0.00391013	0.999993
cg22876277	-0.00733282	0.00251406	-2.91672	0.00391078	0.999993
cg07109804	-0.0165487	0.00567393	-2.91662	0.00391197	0.999993
cg09070855	0.0142436	0.00488363	2.9166	0.00391231	0.999993
cg06638147	0.0118647	0.00406785	2.91669	0.00391295	0.999993
cg19307003	-0.0144201	0.00494443	-2.91642	0.00391441	0.999993
cg05504117	0.0100573	0.00344872	2.91624	0.00391666	0.999993
cg20894145	-0.00945887	0.00324355	-2.91621	0.00391696	0.999993
cg12829747	0.0125986	0.00432027	2.91616	0.00391754	0.999993
cg19193873	-0.00860999	0.00295288	-2.91579	0.00392206	0.999993
cg20460227	-0.00847483	0.00290711	-2.9152	0.00392916	0.999993
cg01210622	0.00944765	0.00324089	2.91515	0.00392984	0.999993
cg04394737	0.009559	0.00327952	2.91475	0.00393457	0.999993
cg26051755	0.00822908	0.00282333	2.91467	0.0039356	0.999993
cg12806121	-0.00690556	0.00236936	-2.91452	0.0039374	0.999993
cg05115664	-0.0185152	0.00635288	-2.91446	0.00393813	0.999993
cg10836540	0.0120509	0.0041352	2.91422	0.003941	0.999993
cg22218588	0.00872908	0.00299572	2.91385	0.00394559	0.999993
cg07942783	0.0100107	0.00343563	2.91378	0.00394643	0.999993
cg21131622	0.00816459	0.0028023	2.91353	0.00394945	0.999993
cg05233050	0.00768628	0.00263841	2.91322	0.00395318	0.999993
cg08831401	-0.00753516	0.00258693	-2.91278	0.00395854	0.999993
cg09133032	0.0148026	0.00508325	2.91203	0.00396773	0.999993
cg27454793	0.0108484	0.00372556	2.91187	0.00397143	0.999993
cg21218561	-0.00922781	0.00316929	-2.91164	0.00397255	0.999993
cg20381060	-0.0090547	0.00310989	-2.91158	0.00397322	0.999993
cg27531366	0.00843377	0.00289681	2.9114	0.00397541	0.999993
cg10036686	0.0137105	0.0047095	2.91124	0.00397744	0.999993
cg02030958	-0.0161607	0.00555131	-2.91115	0.00397849	0.999993
cg17437419	0.0108733	0.00373544	2.91085	0.00398211	0.999993
cg13110350	-0.014173	0.0048692	-2.91075	0.00398524	0.999993
cg06071730	0.0121172	0.00416276	2.91085	0.00398575	0.999993
cg00456894	-0.0161297	0.00554134	-2.91079	0.00398648	0.999993
cg23177822	0.0109149	0.00375027	2.91044	0.00398717	0.999993
cg17104961	0.0113668	0.00390612	2.91	0.00399257	0.999993
cg04346515	0.0102707	0.00352964	2.90985	0.00399444	0.999993
cg00347056	0.010358	0.00355989	2.90963	0.00399718	0.999993
cg19864972	0.0127541	0.00438357	2.90951	0.00399856	0.999993
cg03985727	0.0110514	0.00379842	2.90948	0.00399895	0.999993
cg04918541	-0.0089469	0.00307512	-2.90945	0.00399935	0.999993
cg17958283	-0.011388	0.00391433	-2.90931	0.0040011	0.999993
cg17274742	0.00903845	0.00310691	2.90914	0.00400313	0.999993
cg14142836	0.0147888	0.00508345	2.90922	0.00400406	0.999993
cg21216130	0.0169359	0.00582169	2.9091	0.0040055	0.999993
cg01562385	-0.0146461	0.00503531	-2.90868	0.00400886	0.999993
cg15653569	0.00996289	0.00342523	2.90868	0.00400889	0.999993
cg02487712	0.00843429	0.00290003	2.90835	0.00401291	0.999993
cg02340541	-0.0169537	0.00582941	-2.9083	0.00401353	0.999993
cg10761785	0.00990817	0.00340708	2.90811	0.00401586	0.999993
cg05450236	0.01188	0.00408617	2.90737	0.00402505	0.999993
cg09102573	0.00699807	0.00240705	2.90732	0.00402565	0.999993
cg10752315	-0.0188836	0.0064949	-2.90745	0.00402579	0.999993
cg05069728	-0.0139779	0.00480794	-2.90725	0.00402656	0.999993
cg12984356	0.0080777	0.00277881	2.90689	0.00403096	0.999993
cg10597379	0.0080895	0.00278296	2.9068	0.00403211	0.999993
cg18926797	0.0123148	0.00423759	2.90608	0.0040429	0.999993
cg07548995	0.0131756	0.00453409	2.9059	0.00404326	0.999993
cg02975187	-0.00878524	0.00302344	-2.90571	0.0040456	0.999993
cg22524061	-0.0149636	0.0051495	-2.90583	0.00404595	0.999993
cg24527785	-0.0150172	0.00516814	-2.90572	0.00404737	0.999993
cg22490861	-0.0149505	0.00514561	-2.90548	0.00404846	0.999993
cg24766816	0.00954114	0.00328444	2.90495	0.00405508	0.999993
cg05313393	-0.00788175	0.00271369	-2.90444	0.00406139	0.999993
cg04285141	0.00922269	0.00317545	2.90437	0.0040623	0.999993
cg07296854	-0.013603	0.00468347	-2.90447	0.0040629	0.999993
cg16914035	0.0161963	0.00557683	2.90422	0.00406421	0.999993
cg23297812	-0.00996872	0.00343266	-2.90408	0.00406596	0.999993
cg02093808	0.0120597	0.00415307	2.9038	0.00406944	0.999993
cg26098818	-0.0235218	0.00810001	-2.90393	0.00407337	0.999993
cg01620719	-0.0086789	0.00298922	-2.9034	0.00407442	0.999993
cg20469744	0.00833726	0.00287217	2.90277	0.00408227	0.999993
cg06408522	0.00952019	0.00328008	2.90243	0.00408663	0.999993
cg24564492	-0.0111315	0.0038355	-2.90224	0.00408896	0.999993
cg23471848	0.0121439	0.00418418	2.90233	0.00408962	0.999993
cg02423646	0.0102299	0.00352512	2.90201	0.0040919	0.999993
cg27141514	0.0115176	0.0039689	2.90195	0.00409265	0.999993
cg22195627	0.0174914	0.00602764	2.90186	0.00409374	0.999993
cg12446209	-0.00808925	0.00278776	-2.9017	0.00409578	0.999993
cg25257677	0.0190591	0.00656963	2.90109	0.00410349	0.999993
cg13245264	0.0178116	0.00613979	2.90102	0.00410431	0.999993
cg22231400	-0.0166268	0.0057315	-2.90095	0.00410518	0.999993
cg11814564	0.00770578	0.00265643	2.9008	0.00410708	0.999993
cg00348802	0.0089697	0.00309224	2.90071	0.00410824	0.999993
cg20180825	0.00833284	0.00287311	2.90029	0.00411354	0.999993
cg26225421	0.0104972	0.00361948	2.9002	0.00411471	0.999993
cg07824177	0.0105955	0.00365346	2.90012	0.00411571	0.999993
cg00283283	0.011156	0.00384697	2.89994	0.00411795	0.999993
cg09406921	-0.0102319	0.00352845	-2.89983	0.00411939	0.999993
cg18021101	-0.0120894	0.0041691	-2.89977	0.00412005	0.999993
cg24308604	0.0127389	0.0043933	2.89961	0.00412771	0.999993
cg06907626	0.00770302	0.00265707	2.89907	0.00412899	0.999993
cg21486694	0.0138204	0.00476691	2.89924	0.00413236	0.999993
cg01287514	0.0121645	0.00419651	2.89872	0.00413341	0.999993
cg18047920	0.00643949	0.00222158	2.89861	0.00413481	0.999993
cg00178864	0.0119628	0.00412721	2.89852	0.00413595	0.999993
cg26913669	0.00680392	0.0023475	2.89837	0.00413786	0.999993
cg26277197	0.0165735	0.00571843	2.89826	0.00413924	0.999993
cg22935609	0.00785727	0.00271094	2.89836	0.00413986	0.999993
cg18500085	-0.0105604	0.00364354	-2.89839	0.00414135	0.999993
cg26315984	0.0106015	0.0036581	2.89807	0.00414162	0.999993
cg11905611	-0.0121244	0.00418419	-2.89766	0.00414683	0.999993
cg03216475	0.00911951	0.00314722	2.89764	0.00414714	0.999993
cg25582353	-0.00941607	0.0032499	-2.89734	0.00415095	0.999993
cg20666271	-0.0073231	0.00252809	-2.89669	0.0041592	0.999993
cg10698928	0.0246727	0.00851745	2.89673	0.00416061	0.999993
cg04357225	0.0135901	0.00469231	2.89625	0.00416664	0.999993
cg09440095	0.0135206	0.00466862	2.89606	0.00416725	0.999993
cg24864161	0.022179	0.00765885	2.89586	0.00416981	0.999993
cg10176692	0.0174459	0.00602549	2.89534	0.00417645	0.999993
cg19255191	0.0120239	0.00415334	2.895	0.0041808	0.999993
cg26873935	-0.0144802	0.00500152	-2.89516	0.00418444	0.999993
cg26004255	-0.0142158	0.00491146	-2.89442	0.00419009	0.999993
cg01704609	0.0104241	0.00360154	2.89434	0.00419118	0.999993
cg01581050	-0.015376	0.00531281	-2.89414	0.00419191	0.999993
cg14981034	0.0140944	0.00487022	2.89399	0.00419567	0.999993
cg01850889	-0.0126766	0.00438152	-2.89319	0.00420406	0.999993
cg05963087	0.00928726	0.00321013	2.89311	0.00420512	0.999993
cg03689456	0.0249852	0.00863581	2.89321	0.00420758	0.999993
cg23772557	0.00709368	0.00245216	2.89283	0.00420869	0.999993
cg12580783	0.00903912	0.00312482	2.89268	0.00421245	0.999993
cg21717508	-0.00912925	0.00315624	-2.89245	0.00421362	0.999993
cg04051278	0.00957748	0.00331149	2.8922	0.00421684	0.999993
cg17565967	-0.00858021	0.00296675	-2.89213	0.00421775	0.999993
cg10423031	0.00724162	0.00250401	2.89201	0.00421933	0.999993
cg05317038	-0.0147205	0.0050907	-2.89165	0.0042239	0.999993
cg03796321	0.0101069	0.00349553	2.89138	0.00422745	0.999993
cg10396281	0.0110334	0.00381692	2.89065	0.00423685	0.999993
cg25593916	-0.011563	0.00400018	-2.89063	0.00423718	0.999993
cg18144593	0.0110502	0.0038226	2.89075	0.00423752	0.999993
cg22388948	0.00938345	0.0032462	2.89059	0.00423762	0.999993
cg14233568	0.00750838	0.00259766	2.89044	0.00423962	0.999993
cg11285834	0.0113215	0.0039169	2.89043	0.00423979	0.999993
cg24768078	0.00900228	0.00311484	2.89012	0.00424372	0.999993
cg14157855	0.0096777	0.00334921	2.88955	0.00425122	0.999993
cg00340928	-0.00932194	0.00322637	-2.8893	0.00425449	0.999993
cg14430582	-0.0187472	0.00648857	-2.88927	0.00425482	0.999993
cg08226590	0.00808703	0.00279918	2.88908	0.00425735	0.999993
cg04342223	-0.00996653	0.00344958	-2.8892	0.00425758	0.999993
cg11222053	0.0184278	0.00637847	2.88906	0.0042576	0.999993
cg22580937	0.00943723	0.00326689	2.88875	0.00426159	0.999993
cg10266060	0.00646183	0.00223691	2.88873	0.00426188	0.999993
cg15973384	-0.0110107	0.00381211	-2.88835	0.00426683	0.999993
cg04022891	0.00878727	0.00304249	2.88818	0.00427093	0.999993
cg13725826	0.0116618	0.00403873	2.88749	0.00427812	0.999993
cg19237879	-0.0113619	0.00393514	-2.8873	0.00428051	0.999993
cg19285508	0.0106356	0.0036838	2.88713	0.00428284	0.999993
cg21619138	0.0108146	0.00374582	2.88712	0.00428291	0.999993
cg27557909	-0.0174613	0.00604831	-2.88697	0.00428491	0.999993
cg08369319	0.00768014	0.0026606	2.88662	0.0042895	0.999993
cg08215788	0.0116903	0.00404986	2.88659	0.0042899	0.999993
cg05613803	0.00991636	0.00343546	2.88647	0.00429332	0.999993
cg23972271	0.0152883	0.00529696	2.88624	0.00429441	0.999993
cg04506836	0.00705793	0.0024457	2.88586	0.00429948	0.999993
cg02769614	0.00993306	0.00344223	2.88565	0.00430226	0.999993
cg00602811	0.00961689	0.00333297	2.88538	0.0043057	0.999993
cg19915305	0.0326093	0.0112962	2.88676	0.00430937	0.999993
cg20175449	0.00813642	0.0028204	2.88485	0.00431273	0.999993
cg20060019	0.00782429	0.00271223	2.88482	0.00431318	0.999993
cg04108328	-0.0161803	0.00560959	-2.88441	0.00431859	0.999993
cg10877315	0.0133375	0.00462455	2.88405	0.00432325	0.999993
cg18811789	0.00929101	0.00322161	2.88397	0.00432437	0.999993
cg00769012	0.010986	0.00380918	2.88408	0.00432473	0.999993
cg10794086	0.00960336	0.00333038	2.88356	0.00432971	0.999993
cg09436067	-0.0128379	0.00445188	-2.88371	0.00432974	0.999993
cg15659052	-0.00866116	0.00300373	-2.88347	0.00433096	0.999993
cg06624712	0.0112392	0.00389804	2.88331	0.00433314	0.999993
cg14832266	-0.0163022	0.00565433	-2.88314	0.00433719	0.999993
cg03674841	-0.0128698	0.00446465	-2.8826	0.00434252	0.999993
cg22591964	-0.0227228	0.00788433	-2.88202	0.00435013	0.999993
cg05031240	0.0137134	0.00475839	2.88194	0.00435123	0.999993
cg01476242	0.0149197	0.00517731	2.88176	0.00435367	0.999993
cg12975324	-0.0128276	0.00445112	-2.88188	0.00435401	0.999993
cg12149986	-0.0154312	0.00535506	-2.88162	0.00435556	0.999993
cg21789941	-0.00968844	0.00336234	-2.88146	0.00435952	0.999993
cg14791831	0.0191499	0.00664609	2.88138	0.00436061	0.999993
cg07714600	-0.00832037	0.00288779	-2.88122	0.00436079	0.999993
cg00648582	-0.013971	0.00484866	-2.88142	0.00436199	0.999993
cg02458516	0.0109109	0.00378705	2.88111	0.00436418	0.999993
cg02025192	0.0208324	0.00723113	2.88094	0.00436458	0.999993
cg24194410	0.0191387	0.00664404	2.88058	0.00436932	0.999993
cg09245698	-0.00862829	0.00299539	-2.88052	0.00437015	0.999993
cg15636295	0.0102478	0.00355762	2.88052	0.00437019	0.999993
cg13319286	-0.0101907	0.00353797	-2.88038	0.004372	0.999993
cg16184112	0.00778231	0.00270187	2.88034	0.00437257	0.999993
cg00641127	0.00645892	0.00224253	2.8802	0.00437448	0.999993
cg21940708	0.0110681	0.00384301	2.88005	0.00437638	0.999993
cg04294319	0.0112317	0.00389986	2.88002	0.00437688	0.999993
cg20931965	0.0147107	0.00510817	2.87983	0.00437935	0.999993
cg14928882	0.00784273	0.00272341	2.87974	0.00438057	0.999993
cg00490655	0.0197747	0.00686694	2.8797	0.00438307	0.999993
cg14086822	0.0110358	0.00383281	2.87929	0.00438659	0.999993
cg03678333	0.0169404	0.00588391	2.87911	0.00439091	0.999993
cg16872520	0.00773781	0.00268809	2.87855	0.00439652	0.999993
cg06677538	0.0125259	0.0043516	2.87846	0.00439767	0.999993
cg21583850	0.0143849	0.00499762	2.87835	0.00439923	0.999993
cg20856161	0.0119054	0.00413658	2.87809	0.00440276	0.999993
cg23039471	0.0136309	0.00473682	2.87765	0.00440856	0.999993
cg12853742	-0.0134145	0.0046622	-2.87729	0.00441543	0.999993
cg26669717	0.00511159	0.0017768	2.87684	0.00441947	0.999993
cg08884624	0.0084608	0.00294107	2.87678	0.00442034	0.999993
cg02760007	-0.0107641	0.00374216	-2.87644	0.00442489	0.999993
cg03549571	-0.0171573	0.00596491	-2.87636	0.0044298	0.999993
cg01956472	0.00971841	0.00337918	2.87596	0.00443133	0.999993
cg25143609	0.00874059	0.00303938	2.87579	0.00443376	0.999993
cg01948844	-0.00844987	0.00293892	-2.87516	0.00444414	0.999993
cg24096387	-0.010575	0.00367839	-2.8749	0.00444579	0.999993
cg23673107	0.00637367	0.00221702	2.87489	0.00444589	0.999993
cg08688063	0.0187109	0.00650881	2.87471	0.00444834	0.999993
cg25386676	-0.0132131	0.00459614	-2.87484	0.00444854	0.999993
cg21391046	0.0140585	0.00489094	2.87441	0.00445241	0.999993
cg17089091	0.00673773	0.00234413	2.8743	0.00445385	0.999993
cg15672146	-0.0175896	0.00612038	-2.87394	0.00446074	0.999993
cg15873112	0.00929937	0.00323607	2.87366	0.00446258	0.999993
cg24337235	0.0106784	0.00371671	2.87308	0.0044705	0.999993
cg23849826	0.0164706	0.00573275	2.87307	0.0044706	0.999993
cg11200222	-0.00944384	0.00328713	-2.87297	0.00447194	0.999993
cg23193153	0.00716295	0.00249327	2.87291	0.00447276	0.999993
cg22756951	0.0107377	0.00373811	2.8725	0.00447844	0.999993
cg02945740	0.00556448	0.00193717	2.87247	0.00447873	0.999993
cg14718293	0.00731906	0.00254802	2.87245	0.00447911	0.999993
cg11309456	0.0103812	0.00361409	2.87243	0.00447932	0.999993
cg27064981	-0.0116053	0.00404061	-2.87216	0.00448306	0.999993
cg00636769	0.0120218	0.00418591	2.87197	0.00448562	0.999993
cg07155422	0.0091808	0.00319675	2.87192	0.00448627	0.999993
cg02955114	0.011118	0.00387142	2.87183	0.00448759	0.999993
cg01589412	-0.0141938	0.00494299	-2.87149	0.00449213	0.999993
cg19893834	0.0075855	0.00264179	2.87135	0.00449408	0.999993
cg22537280	0.0105368	0.00366964	2.87135	0.00449598	0.999993
cg17255947	0.00787418	0.00274256	2.87111	0.00449744	0.999993
cg15648315	-0.00886973	0.00308958	-2.87086	0.00450084	0.999993
cg02333202	0.00828131	0.00288462	2.87085	0.0045009	0.999993
cg01269597	0.0138457	0.0048229	2.87081	0.00450145	0.999993
cg11676325	0.0140148	0.00488186	2.87079	0.00450178	0.999993
cg16254093	-0.00784965	0.00273459	-2.8705	0.00450569	0.999993
cg00032610	0.0101806	0.00354722	2.87003	0.00451225	0.999993
cg08608780	0.00777247	0.0027082	2.86998	0.00451289	0.999993
cg13764248	0.0111373	0.00388064	2.86995	0.00451324	0.999993
cg03941709	0.00595888	0.0020764	2.86982	0.0045151	0.999993
cg27521093	0.0102963	0.00358781	2.8698	0.00451535	0.999993
cg02300711	0.0119311	0.00415728	2.86994	0.00451543	0.999993
cg26992566	-0.011317	0.00394384	-2.86952	0.00452109	0.999993
cg05337779	0.0129564	0.00451571	2.86918	0.00452393	0.999993
cg15978494	0.0138865	0.00483996	2.86913	0.00452453	0.999993
cg01216745	0.00939267	0.00327367	2.86916	0.00452611	0.999993
cg22203300	-0.0140169	0.00488618	-2.86868	0.00453077	0.999993
cg12635463	0.00722454	0.00251855	2.86854	0.00453275	0.999993
cg15031299	-0.0260406	0.00907786	-2.86858	0.004536	0.999993
cg17022577	0.0112232	0.00391294	2.86823	0.00453701	0.999993
cg21742383	0.0224544	0.00783017	2.86768	0.00454461	0.999993
cg07139087	0.00883097	0.00307968	2.86749	0.00454716	0.999993
cg12881363	0.0186619	0.00650866	2.86723	0.00455075	0.999993
cg12374431	0.00859161	0.0029965	2.86722	0.00455096	0.999993
cg01177796	0.0112701	0.0039305	2.86735	0.00455115	0.999993
cg15467646	0.0192708	0.00672199	2.86683	0.00455635	0.999993
cg08351143	-0.0103321	0.00360433	-2.86659	0.0045617	0.999993
cg19580344	-0.0110244	0.00384602	-2.86643	0.00456187	0.999993
cg24720038	0.00670661	0.00233976	2.86637	0.0045627	0.999993
cg23478105	0.0211257	0.0073712	2.86597	0.00456826	0.999993
cg12062488	0.0146075	0.00509689	2.86596	0.00456841	0.999993
cg26163719	0.0122549	0.0042762	2.86584	0.00457013	0.999993
cg10112249	-0.0101592	0.0035451	-2.8657	0.00457197	0.999993
cg10699881	-0.0138486	0.00483268	-2.86561	0.00457334	0.999993
cg07860918	-0.0095223	0.00332349	-2.86515	0.00457964	0.999993
cg16778734	0.0103962	0.00362857	2.8651	0.00458036	0.999993
cg14257814	-0.00973821	0.00340049	-2.86377	0.00459896	0.999993
cg03929570	-0.0192041	0.00670588	-2.86377	0.00459901	0.999993
cg07936800	0.0076697	0.00267844	2.8635	0.00460278	0.999993
cg21545605	-0.00982204	0.00343006	-2.86352	0.0046044	0.999993
cg21250721	0.0175319	0.00612325	2.86316	0.00460942	0.999993
cg11197066	0.00964594	0.00336932	2.86288	0.00461147	0.999993
cg05818351	0.0127281	0.00444607	2.86277	0.00461492	0.999993
cg03862781	0.0101832	0.00355775	2.86225	0.00462028	0.999993
cg19874421	0.0107794	0.00376658	2.86185	0.00462781	0.999993
cg17912835	0.0130186	0.00454932	2.86165	0.00462869	0.999993
cg16651552	-0.00613195	0.00214281	-2.86164	0.0046288	0.999993
cg06061049	0.023456	0.00819677	2.86162	0.00462911	0.999993
cg00375829	0.00989344	0.00345754	2.86141	0.0046321	0.999993
cg03804985	-0.0148033	0.00517358	-2.86132	0.00463336	0.999993
cg15280185	0.00835349	0.00291961	2.86117	0.00463543	0.999993
cg07190715	0.00732382	0.00255975	2.86115	0.00463569	0.999993
cg11757357	0.0300409	0.0105004	2.86094	0.00464061	0.999993
cg19797659	-0.0125841	0.00439907	-2.86063	0.00464304	0.999993
cg17817057	0.0102245	0.00357475	2.86019	0.00464928	0.999993
cg06846441	-0.0159687	0.00558346	-2.86	0.00465193	0.999993
cg02677286	-0.0127601	0.00446188	-2.8598	0.00465476	0.999993
cg22794716	0.0152425	0.00533033	2.85958	0.0046578	0.999993
cg22770916	-0.0177328	0.00620157	-2.85941	0.00466032	0.999993
cg02669727	0.0153846	0.00537997	2.85961	0.00466545	0.999993
cg06718763	0.0168147	0.00588125	2.85904	0.00466551	0.999993
cg14879736	-0.00884828	0.00309486	-2.85902	0.00466575	0.999993
cg14877741	0.00533	0.00186454	2.85861	0.00467157	0.999993
cg26602558	0.0122747	0.00429419	2.85844	0.00467405	0.999993
cg14075424	0.0120289	0.00420846	2.85826	0.00467856	0.999993
cg24636327	0.0164655	0.00576103	2.85809	0.00467902	0.999993
cg17642708	0.011108	0.00388659	2.85802	0.00467995	0.999993
cg16464924	-0.0128538	0.00449706	-2.85828	0.00468028	0.999993
cg26034481	0.0141737	0.00496021	2.85748	0.0046876	0.999993
cg14095148	0.010245	0.00358537	2.85745	0.00468807	0.999993
cg25689539	-0.0116828	0.00408866	-2.85737	0.00468919	0.999993
cg21958743	0.00892656	0.00312413	2.85729	0.00469028	0.999993
cg24485466	0.00867384	0.0030357	2.85728	0.00469043	0.999993
cg05016425	0.00925789	0.00324019	2.85721	0.00469148	0.999993
cg16048517	-0.0268775	0.00940705	-2.85716	0.00469217	0.999993
cg12841068	0.00630268	0.00220593	2.85716	0.00469224	0.999993
cg21459618	0.0101483	0.00355191	2.85713	0.00469257	0.999993
cg06699848	-0.0168078	0.00588043	-2.85826	0.00469296	0.999993
cg03483654	0.0176855	0.00618973	2.85723	0.00469323	0.999993
cg25876406	0.0216816	0.00758915	2.85693	0.00469553	0.999993
cg15908367	-0.0122258	0.00427954	-2.8568	0.00469739	0.999993
cg08307039	0.00875695	0.00306531	2.85679	0.00469739	0.999993
cg26557834	0.0104226	0.00364868	2.85655	0.00470089	0.999993
cg23048334	0.0100114	0.00350479	2.85648	0.0047019	0.999993
cg11376147	0.00654185	0.00229021	2.85644	0.00470252	0.999993
cg01183579	0.0134752	0.00471777	2.85626	0.00470495	0.999993
cg26879891	-0.00599491	0.00209878	-2.85638	0.0047053	0.999993
cg02619495	0.00680838	0.00238387	2.85602	0.00470848	0.999993
cg00881372	0.00979229	0.00342921	2.85555	0.00471512	0.999993
cg14925722	-0.00618155	0.00216509	-2.8551	0.0047216	0.999993
cg12900666	0.0103557	0.00362779	2.85456	0.00472938	0.999993
cg12094129	0.0153701	0.00538526	2.8541	0.00473793	0.999993
cg14752429	0.0105057	0.00368159	2.85358	0.00474344	0.999993
cg15755426	-0.00750225	0.00262913	-2.85351	0.0047444	0.999993
cg08406348	0.00841028	0.00294763	2.85323	0.00474841	0.999993
cg02647825	0.0086976	0.00304831	2.85325	0.00475016	0.999993
cg14993430	0.00854559	0.00299518	2.85311	0.0047502	0.999993
cg18106507	0.00830996	0.00291309	2.85262	0.00475719	0.999993
cg09729172	0.0120714	0.00423328	2.85156	0.00477456	0.999993
cg18929842	0.0119748	0.00419973	2.85132	0.00477599	0.999993
cg21469820	0.0111729	0.00391774	2.85188	0.00477607	0.999993
cg14093526	-0.00467551	0.00163987	-2.85114	0.00477856	0.999993
cg00043080	0.0125879	0.00441424	2.85166	0.00478126	0.999993
cg26194794	0.0109605	0.00384452	2.85093	0.00478167	0.999993
cg21954650	0.0130151	0.00456524	2.85092	0.00478184	0.999993
cg08259168	0.0114863	0.00402917	2.85078	0.0047838	0.999993
cg14470121	-0.00897243	0.0031479	-2.85029	0.00479098	0.999993
cg17748900	-0.00598298	0.0020992	-2.85012	0.0047934	0.999993
cg14330078	0.0112445	0.00394548	2.84998	0.00479546	0.999993
cg21461387	-0.0295055	0.0103511	-2.85046	0.0047966	0.999993
cg12427321	0.0101565	0.00356433	2.84948	0.00480268	0.999993
cg10755878	-0.0160725	0.00564089	-2.84928	0.00480556	0.999993
cg22795489	0.0111398	0.00391024	2.84888	0.00481138	0.999993
cg09495282	0.00911616	0.00320039	2.84845	0.0048177	0.999993
cg08076100	0.0108552	0.00381094	2.84845	0.00481776	0.999993
cg23846443	-0.0129422	0.00454359	-2.84844	0.0048178	0.999993
cg08562004	-0.00747775	0.00262523	-2.84842	0.00481817	0.999993
cg02957620	0.00686295	0.00240947	2.84833	0.0048195	0.999993
cg05335388	0.0102726	0.00360659	2.84829	0.00481997	0.999993
cg12622653	0.0112969	0.00396566	2.84867	0.0048206	0.999993
cg16715129	0.00767573	0.00269477	2.84838	0.00482071	0.999993
cg26978698	-0.00849115	0.00298133	-2.8481	0.00482276	0.999993
cg08525461	0.011658	0.00409327	2.84809	0.00482291	0.999993
cg18663874	0.00947629	0.00332718	2.84815	0.00482614	0.999993
cg26059973	0.00662741	0.00232724	2.84775	0.00482785	0.999993
cg19916740	0.0276485	0.00970943	2.84759	0.00483023	0.999993
cg23244095	0.00481015	0.00168931	2.84741	0.00483291	0.999993
cg07723258	-0.0126274	0.00443465	-2.84743	0.00483456	0.999993
cg20260619	0.0100528	0.00353074	2.84721	0.00483575	0.999993
cg03711457	-0.00865141	0.00303858	-2.84719	0.00483617	0.999993
cg04202002	0.0156208	0.00548653	2.84712	0.00483719	0.999993
cg02562005	0.00882603	0.00310018	2.84694	0.00483973	0.999993
cg00141153	-0.00892506	0.00313512	-2.8468	0.0048418	0.999993
cg25725418	-0.0082034	0.00288185	-2.84658	0.0048451	0.999993
cg12538674	0.0101438	0.00356394	2.84624	0.00485007	0.999993
cg18454774	-0.0100455	0.00352949	-2.84618	0.00485094	0.999993
cg19254558	0.00630713	0.002216	2.84618	0.00485095	0.999993
cg19739098	0.00940129	0.0033032	2.84612	0.00485181	0.999993
cg00193490	-0.00848308	0.00298109	-2.84563	0.00485898	0.999993
cg24743155	0.0103918	0.00365189	2.84559	0.00485957	0.999993
cg08245509	0.0116841	0.00410664	2.84518	0.00486566	0.999993
cg00016718	0.0124381	0.00437177	2.84509	0.00486689	0.999993
cg02770946	-0.00840198	0.0029531	-2.84514	0.00487027	0.999993
cg10246448	0.00892969	0.00313905	2.84471	0.00487249	0.999993
cg01966665	-0.00944226	0.0033193	-2.84465	0.00487335	0.999993
cg16110032	-0.0117251	0.00412202	-2.8445	0.00487564	0.999993
cg24034746	-0.00805671	0.0028327	-2.84418	0.0048804	0.999993
cg23837191	0.00859924	0.00302395	2.84371	0.00488728	0.999993
cg08106887	0.0131224	0.00461463	2.84364	0.00488831	0.999993
cg22183605	0.0110524	0.00388675	2.84361	0.00489286	0.999993
cg19963142	0.00652448	0.00229467	2.84332	0.00489306	0.999993
cg02351425	0.00902434	0.00317412	2.8431	0.00489629	0.999993
cg15696816	-0.00985369	0.00346621	-2.84278	0.00490097	0.999993
cg19753526	-0.0150115	0.00528075	-2.84268	0.00490247	0.999993
cg05696109	0.0157505	0.00554079	2.84265	0.00490299	0.999993
cg25906976	-0.0105837	0.00372307	-2.84274	0.00490362	0.999993
cg15179921	0.0137752	0.00484634	2.84238	0.00490691	0.999993
cg16658931	0.016117	0.00567223	2.84139	0.00492162	0.999993
cg04005480	0.00942643	0.00331747	2.84145	0.00492281	0.999993
cg06005644	0.00815372	0.00286974	2.84127	0.00492749	0.999993
cg22123309	-0.0145404	0.00511887	-2.84055	0.00493419	0.999993
cg09229931	0.0133161	0.004688	2.84046	0.00493761	0.999993
cg25043629	0.00715139	0.0025179	2.84022	0.00493907	0.999993
cg02890044	0.0108922	0.00383536	2.83993	0.00494335	0.999993
cg13714271	0.0106771	0.00375977	2.83982	0.00494704	0.999993
cg18097503	0.00912699	0.00321423	2.83956	0.00494899	0.999993
cg19194784	0.00871381	0.00306882	2.83947	0.00495032	0.999993
cg19444155	0.0154273	0.00543348	2.83931	0.00495271	0.999993
cg04221117	0.00908985	0.00320146	2.83928	0.00495311	0.999993
cg11142556	-0.00873584	0.00307692	-2.83915	0.00495511	0.999993
cg03653317	-0.00651543	0.00229499	-2.83898	0.00495761	0.999993
cg26431313	0.00889411	0.00313289	2.83895	0.00495806	0.999993
cg10881937	-0.0162275	0.00571665	-2.83865	0.00496259	0.999993
cg20384941	0.0103897	0.00366038	2.83841	0.00496613	0.999993
cg03795847	0.0125052	0.0044057	2.83841	0.00496622	0.999993
cg14792350	0.0110059	0.00387814	2.83794	0.00497322	0.999993
cg02661802	-0.0263928	0.00929961	-2.83805	0.00497354	0.999993
cg26435572	0.011	0.00387624	2.83779	0.00497539	0.999993
cg22972841	-0.0104966	0.00369937	-2.83741	0.00498116	0.999993
cg16831889	0.0139893	0.00493026	2.83744	0.00498281	0.999993
cg16656826	-0.0152265	0.0053672	-2.83696	0.00498792	0.999993
cg12004276	0.00899218	0.00316975	2.83687	0.00498922	0.999993
cg26676091	0.0111766	0.00394019	2.83656	0.00499397	0.999993
cg12627074	0.0128328	0.00452387	2.83669	0.0049941	0.999993
cg08953726	0.0105278	0.00371163	2.83644	0.00499576	0.999993
cg05123646	0.00960869	0.00338762	2.83641	0.00499616	0.999993
cg03224812	-0.008457	0.00298138	-2.83661	0.00499738	0.999993
cg22543195	0.00894552	0.00315405	2.83621	0.00500137	0.999993
cg06418646	0.0138187	0.00487322	2.83563	0.00500799	0.999993
cg00832850	0.0118686	0.00418553	2.83563	0.00500801	0.999993
cg14131220	0.00824181	0.00290682	2.83533	0.00501248	0.999993
cg07529122	0.0189522	0.00668438	2.8353	0.00501298	0.999993
cg08882612	0.0113111	0.00398979	2.83501	0.00501735	0.999993
cg21123180	0.00959363	0.00338407	2.83494	0.00501849	0.999993
cg02796278	0.0175883	0.00620234	2.83576	0.00501873	0.999993
cg15291905	0.010667	0.0037626	2.835	0.00501963	0.999993
cg02575859	0.010996	0.00387936	2.83449	0.00502526	0.999993
cg20844771	0.00742305	0.00261916	2.83414	0.00503056	0.999993
cg03202935	-0.0129946	0.0045853	-2.83397	0.00503316	0.999993
cg04880940	-0.00804942	0.0028404	-2.8339	0.00503416	0.999993
cg20404643	-0.0165284	0.00583211	-2.83402	0.00503438	0.999993
cg09395844	0.00684107	0.00241405	2.83386	0.00503481	0.999993
cg16933181	0.0134584	0.00474921	2.83382	0.00503547	0.999993
cg00695821	0.00811392	0.00286335	2.83372	0.00503699	0.999993
cg20707991	-0.00799703	0.00282217	-2.83365	0.005038	0.999993
cg06239450	0.0112248	0.00396186	2.83322	0.00504458	0.999993
cg05110962	0.00714953	0.00252356	2.83311	0.0050462	0.999993
cg12097671	-0.0115773	0.00408649	-2.83307	0.00504685	0.999993
cg16617297	-0.0119087	0.00420441	-2.83243	0.00505654	0.999993
cg04644883	-0.00717883	0.00253439	-2.83256	0.0050566	0.999993
cg17162271	0.0132105	0.00466488	2.83189	0.00506682	0.999993
cg13473117	-0.00613672	0.00216715	-2.8317	0.00506773	0.999993
cg18966495	0.0117462	0.00414953	2.83072	0.0050827	0.999993
cg08012252	-0.0116658	0.00412129	-2.83061	0.00508437	0.999993
cg15822222	-0.00921443	0.00325534	-2.83056	0.00508513	0.999993
cg19740353	0.0109668	0.00387445	2.83054	0.00508542	0.999993
cg26723847	0.00881383	0.00311387	2.83051	0.00508595	0.999993
cg06833564	-0.0132362	0.00467664	-2.83028	0.00508936	0.999993
cg03704756	0.0155057	0.00547886	2.83009	0.00509234	0.999993
cg00264958	0.00823224	0.0029091	2.82982	0.00509642	0.999993
cg02722532	0.00877852	0.00310215	2.82982	0.00509652	0.999993
cg00835705	0.0126432	0.00446806	2.8297	0.00509838	0.999993
cg26309964	0.0139604	0.00493347	2.82974	0.00509983	0.999993
cg08929641	0.00801082	0.00283111	2.82957	0.00510028	0.999993
cg11638760	0.0102264	0.00361435	2.82938	0.0051032	0.999993
cg09500807	-0.0139675	0.00493689	-2.8292	0.00510598	0.999993
cg07712598	0.0138659	0.00490104	2.82917	0.00510847	0.999993
cg05418333	0.00668975	0.00236523	2.82837	0.00511878	0.999993
cg05670717	-0.00714828	0.00252738	-2.82833	0.00511934	0.999993
cg22978941	0.00690395	0.00244263	2.82644	0.00514863	0.999993
cg10313109	0.0077253	0.00273343	2.82623	0.00515181	0.999993
cg12681402	0.0141167	0.00499497	2.82619	0.00515246	0.999993
cg12786605	0.0108617	0.00384368	2.82586	0.00515752	0.999993
cg11650164	-0.00983301	0.00347967	-2.82584	0.00515787	0.999993
cg15889913	-0.0161365	0.00571038	-2.82582	0.0051582	0.999993
cg14553549	0.00909346	0.003218	2.82582	0.00515827	0.999993
cg17495466	0.00934759	0.00330807	2.82569	0.00516021	0.999993
cg03502979	0.0104092	0.00368389	2.82561	0.00516143	0.999993
cg23234726	0.0114702	0.00405939	2.82561	0.00516146	0.999993
cg06971903	0.00564013	0.00199635	2.82522	0.00516753	0.999993
cg01821022	0.00942665	0.00333652	2.82529	0.00516849	0.999993
cg01312546	-0.00911193	0.003226	-2.82453	0.00517829	0.999993
cg02400572	-0.0126387	0.00447536	-2.82408	0.00518534	0.999993
cg27185819	-0.00841379	0.00297933	-2.82405	0.00518572	0.999993
cg27381274	0.0171736	0.00608138	2.82396	0.00518926	0.999993
cg24147827	0.00700314	0.00248012	2.82371	0.00519103	0.999993
cg08553524	0.0099523	0.00352472	2.82358	0.00519314	0.999993
cg07831322	0.00597867	0.00211742	2.82357	0.00519327	0.999993
cg20580177	-0.0164868	0.00583905	-2.82354	0.00519378	0.999993
cg03507534	0.0114493	0.00405544	2.82319	0.00520133	0.999993
cg01226572	0.00682379	0.00241718	2.82303	0.00520162	0.999993
cg14023367	0.00899412	0.00318621	2.82283	0.00520484	0.999993
cg23854966	-0.0162068	0.00574094	-2.82302	0.00520819	0.999993
cg19847936	0.0100547	0.0035622	2.8226	0.00520839	0.999993
[truncated: 223,999+ more rows]
