# Supplementary material for: A Genome-Wide Integrative Association Study of DNA Methylation and Gene Expression Data and Later Life Cognitive Functioning in Monozygotic Twins
Source: Front Neurosci. 2020 Apr 9;14:233. doi: 10.3389/fnins.2020.00233 (PMC7160301; doi:10.3389/fnins.2020.00233)
Supplement: Supplementary file 3 [file Data_Sheet_3.xlsx]

## Sheet: Content of Sup. Information
Tab	Content	Supplementary_material file number
Sup. table 1	532-gene overlap (p<0.05)	1
Sup. table 2	25-gene overlap (p<0.01)	1
Sup. table 3	Results of epigenome-wide association study (EWAS)	2+3
Sup. table 4	Results of transcriptome-wide association study (TWAS)	4
Sup. table 5	All KEGG pathway analysis results p<0.05	1
Sup. table 6	All Reactome pathway analysis results p<0.05	1
Sup. table 7	The 11 gene Keypathwayminer output (the 25-gene overlap as input)	1
Sup. table 8	The 236 Keypathwayminer output (the 532-gene overlap as input)	1
Sup. table 9	The 236 Keypathwayminer output (the 532-gene overlap as input) grouped by connection to APP and/or NRF1	1
Sup. table 10	Post-hoc gene set enrichment analysis of the 236 genes identified via Keypathwayminer (the 532-gene overlap as input)	1
Sup. table 11	Post -hoc gene set enrichment analysis of the 57 genes conneted to APP identified via Keypathwayminer (the 532-gene overlap as input)	1
Sup. table 12	Genes found to overlap i permutation analyses	1
Sup. table 13	Gene set enrichment analyses for permutation genes	1
Sup. table 14	Keypathwayminer output (permutation genes as input)	1
Sup. Figure 1	Heatmap of the correlation matrix for the DNA methylation data and co-variates (principle component analysis (PCA))	1
Sup. Figure 2	The proportation of variance explained by the principle components 1-10 (PCA)	1
Sup. Figure 3	Basic script	1

## Sheet: Sup. Table 3b
CpG	Estimate	Std. Error	t value	p-value	p.adj
cg19209049	0.00385697	0.00580376	0.664564	0.507038	0.999993
cg14777131	0.00320023	0.00481555	0.66456	0.507041	0.999993
cg07335915	0.00274208	0.00412621	0.664551	0.507046	0.999993
cg12186440	0.00170655	0.00256798	0.664549	0.507048	0.999993
cg25919362	0.00205015	0.00308502	0.664549	0.507048	0.999993
cg00321478	-0.00187607	0.00282308	-0.664547	0.507049	0.999993
cg07377985	0.00272512	0.00410073	0.664546	0.50705	0.999993
cg14658067	-0.00381046	0.00573394	-0.664545	0.50705	0.999993
cg10487521	-0.00261757	0.0039389	-0.664544	0.507051	0.999993
cg00254608	-0.00210373	0.00316569	-0.664539	0.507054	0.999993
cg19536902	0.002071	0.00311645	0.664539	0.507054	0.999993
cg19511651	0.00241476	0.00363374	0.664538	0.507055	0.999993
cg16091269	-0.00151544	0.00228045	-0.664533	0.507058	0.999993
cg17875957	0.00312613	0.00470426	0.664532	0.507059	0.999993
cg01786314	-0.00220501	0.00331815	-0.664531	0.50706	0.999993
cg19010410	0.00263406	0.0039638	0.664529	0.507061	0.999993
cg27430293	0.0021524	0.00323901	0.664523	0.507064	0.999993
cg13554213	-0.00310869	0.00467793	-0.664544	0.507065	0.999993
cg04615668	0.00281389	0.00423443	0.664526	0.507066	0.999993
cg25625860	0.00325278	0.00489493	0.66452	0.507067	0.999993
cg02489958	0.00334676	0.00503636	0.664519	0.507067	0.999993
cg14603227	0.0031781	0.00478235	0.664547	0.50707	0.999993
cg23234811	0.00176475	0.0026557	0.664515	0.50707	0.999993
cg24754987	0.00289668	0.0043591	0.664514	0.50707	0.999993
cg04328842	0.00146153	0.0021994	0.664513	0.507071	0.999993
cg19737787	-0.00225985	0.00340076	-0.664513	0.507071	0.999993
cg07925758	0.00204184	0.00307269	0.664513	0.507071	0.999993
cg12781547	-0.0015541	0.0023387	-0.664513	0.507071	0.999993
cg01953429	-0.0032558	0.00489946	-0.664522	0.507072	0.999993
cg26430083	0.00531711	0.00800156	0.664509	0.507073	0.999993
cg27536187	0.00442395	0.00665757	0.6645	0.507079	0.999993
cg12443001	-0.001857	0.00279459	-0.6645	0.507079	0.999993
cg26410450	-0.00384656	0.00578864	-0.664501	0.507082	0.999993
cg20594725	0.00496364	0.00746975	0.664499	0.507083	0.999993
cg06174144	-0.00242665	0.0036519	-0.664489	0.507086	0.999993
cg17614165	0.00198586	0.00298853	0.664493	0.507087	0.999993
cg08433538	0.00373785	0.00562517	0.664487	0.507088	0.999993
cg24151267	0.00126066	0.00189723	0.664474	0.507096	0.999993
cg01817204	0.00203348	0.0030602	0.664494	0.507096	0.999993
cg11579116	0.00301445	0.00453663	0.664468	0.507099	0.999993
cg03249590	-0.00253836	0.00382015	-0.664466	0.507101	0.999993
cg16263224	-0.00324216	0.00487937	-0.664464	0.507102	0.999993
cg20139255	0.00161464	0.00243002	0.664454	0.507108	0.999993
cg14367995	-0.00415923	0.00625964	-0.664451	0.50711	0.999993
cg14711067	0.0023126	0.00348047	0.664451	0.507111	0.999993
cg23924801	0.00283996	0.00427418	0.664447	0.507113	0.999993
cg02736928	-0.00363796	0.00547519	-0.664444	0.507115	0.999993
cg26353764	0.00219401	0.00330203	0.664442	0.507116	0.999993
cg19274837	0.00195832	0.00294736	0.664432	0.507123	0.999993
cg01233571	-0.00158344	0.00238316	-0.664429	0.507125	0.999993
cg08183341	-0.00136763	0.00205836	-0.664428	0.507125	0.999993
cg07504373	-0.00357088	0.00537438	-0.664426	0.507126	0.999993
cg12690996	0.00206244	0.0031041	0.664424	0.507128	0.999993
cg02212836	0.00175388	0.00263971	0.66442	0.50713	0.999993
cg13758724	-0.00346136	0.0052096	-0.66442	0.50713	0.999993
cg00953793	0.00424431	0.00638805	0.664414	0.507134	0.999993
cg10099917	-0.00237513	0.00357479	-0.664412	0.507135	0.999993
cg09694898	0.0023561	0.00354615	0.664409	0.507137	0.999993
cg10928426	-0.00164634	0.00247791	-0.664408	0.507138	0.999993
cg08506127	-0.00274803	0.00413606	-0.664408	0.507138	0.999993
cg23857700	0.00433179	0.00651979	0.664406	0.507139	0.999993
cg25927259	-0.00204176	0.00307308	-0.664402	0.507141	0.999993
cg18020381	0.00627421	0.0094434	0.664401	0.507142	0.999993
cg14705934	-0.0020332	0.00306021	-0.664399	0.507144	0.999993
cg25701781	-0.00287291	0.00432412	-0.664392	0.507148	0.999993
cg01938570	0.00186058	0.00280045	0.664385	0.507152	0.999993
cg17774418	0.00314649	0.00473588	0.664395	0.507153	0.999993
cg19986872	-0.00331351	0.00498736	-0.664383	0.507154	0.999993
cg06563640	0.00238642	0.00359194	0.664382	0.507155	0.999993
cg26621491	-0.00233615	0.00351628	-0.664382	0.507155	0.999993
cg15658793	0.00141571	0.00213087	0.664379	0.507156	0.999993
cg03935055	0.00255702	0.00384874	0.664378	0.507157	0.999993
cg13981214	0.00206192	0.00310357	0.664372	0.507161	0.999993
cg19602728	0.00427943	0.00644133	0.66437	0.507162	0.999993
cg01132471	0.00258442	0.00389003	0.66437	0.507162	0.999993
cg16696400	-0.0042997	0.00647185	-0.66437	0.507162	0.999993
cg15547629	-0.00176625	0.00265853	-0.664369	0.507163	0.999993
cg04018534	0.00161241	0.00242698	0.664368	0.507163	0.999993
cg06282964	-0.0052774	0.00794355	-0.664363	0.507166	0.999993
cg18104870	0.00141906	0.00213599	0.664358	0.50717	0.999993
cg12887317	0.00212746	0.00320228	0.664358	0.50717	0.999993
cg20838818	0.00328424	0.00494349	0.664356	0.507171	0.999993
cg01309569	-0.0019782	0.00297765	-0.664349	0.507175	0.999993
cg22447799	0.00260231	0.0039171	0.664345	0.507178	0.999993
cg24113637	-0.00244693	0.00368317	-0.664355	0.507178	0.999993
cg07594007	0.00175431	0.00264067	0.664343	0.507179	0.999993
cg07303450	-0.00421137	0.0063392	-0.664337	0.507183	0.999993
cg13183496	-0.00364347	0.00548445	-0.664327	0.50719	0.999993
cg10938478	0.0021471	0.00323199	0.664327	0.50719	0.999993
cg24025896	-0.00448594	0.00675199	-0.664387	0.507196	0.999993
cg12919775	-0.00248298	0.0037376	-0.664325	0.507197	0.999993
cg06700877	-0.00260651	0.00392362	-0.664312	0.507199	0.999993
cg05387189	0.00280815	0.00422717	0.664311	0.5072	0.999993
cg16379371	0.00314756	0.00473808	0.664311	0.5072	0.999993
cg00714725	-0.0048512	0.00730264	-0.664307	0.507202	0.999993
cg09936581	0.00171029	0.00257454	0.664307	0.507202	0.999993
cg11625933	-0.00224638	0.00338161	-0.664292	0.507212	0.999993
cg23087150	-0.00190028	0.00286065	-0.664284	0.507217	0.999993
cg10257471	-0.00347896	0.00523717	-0.664283	0.507218	0.999993
cg02082720	-0.003657	0.00550515	-0.664287	0.507218	0.999993
cg19536594	0.00414835	0.00624482	0.664287	0.507218	0.999993
cg06710927	0.00231785	0.00348927	0.664279	0.50722	0.999993
cg09855962	-0.00217897	0.00328028	-0.664264	0.50723	0.999993
cg08264481	0.00445167	0.00670167	0.664263	0.507231	0.999993
cg15097336	-0.00298287	0.0044905	-0.664264	0.507233	0.999993
cg00396427	0.00264737	0.00398547	0.664256	0.507235	0.999993
cg01555300	-0.00192819	0.00290282	-0.664247	0.507241	0.999993
cg25429150	-0.00277317	0.00417492	-0.664245	0.507242	0.999993
cg11907448	0.00220005	0.00331211	0.664244	0.507243	0.999993
cg07288017	0.00210563	0.00316998	0.66424	0.507245	0.999993
cg10357555	0.00275326	0.00414497	0.664241	0.507248	0.999993
cg22219494	-0.00161023	0.00242421	-0.664228	0.507253	0.999993
cg12175922	0.0038308	0.00576731	0.664226	0.507254	0.999993
cg12426870	0.00292133	0.00439811	0.664225	0.507255	0.999993
cg02244269	-0.0048118	0.00724424	-0.664224	0.507255	0.999993
cg07506560	0.00260388	0.00392021	0.664218	0.507259	0.999993
cg11394947	-0.00226531	0.00341059	-0.6642	0.507271	0.999993
cg04045089	0.00255828	0.00385171	0.664192	0.507276	0.999993
cg04574442	-0.00159058	0.00239479	-0.664185	0.50728	0.999993
cg08986016	-0.00142289	0.00214235	-0.664173	0.507288	0.999993
cg18828268	0.00259542	0.00390779	0.664165	0.507293	0.999993
cg14613365	0.00235278	0.00354248	0.664163	0.507298	0.999993
cg05198960	-0.00297319	0.00447664	-0.664157	0.507298	0.999993
cg00042186	0.00242271	0.00364782	0.664154	0.5073	0.999993
cg15332217	0.00247778	0.00373076	0.664149	0.507304	0.999993
cg06509993	-0.00139945	0.00210714	-0.664146	0.507305	0.999993
cg19777644	-0.0029321	0.00441486	-0.664142	0.507308	0.999993
cg00556407	0.0019923	0.00299983	0.664139	0.50731	0.999993
cg14845385	0.00553558	0.00833503	0.664135	0.507312	0.999993
cg06759328	-0.00311927	0.00469683	-0.664122	0.50732	0.999993
cg23064556	0.00301833	0.00454482	0.664126	0.507322	0.999993
cg18236863	-0.00159501	0.00240167	-0.664125	0.507322	0.999993
cg02393640	0.00219727	0.00330855	0.664117	0.507324	0.999993
cg23112745	0.00268299	0.00403995	0.664115	0.507325	0.999993
cg13477780	0.00198102	0.00298295	0.664114	0.507325	0.999993
cg12804441	-0.00276938	0.00417007	-0.664109	0.507329	0.999993
cg08877404	0.00282133	0.00424831	0.664106	0.507331	0.999993
cg20173428	0.00245393	0.0036951	0.664102	0.507333	0.999993
cg02304580	0.00159485	0.00240151	0.664102	0.507333	0.999993
cg01202150	-0.00454934	0.00685032	-0.664107	0.507334	0.999993
cg03672066	-0.00236715	0.00356445	-0.664099	0.507335	0.999993
cg24853589	0.00202101	0.00304325	0.664098	0.507336	0.999993
cg22459359	0.00166051	0.0025004	0.664096	0.507337	0.999993
cg21156276	-0.00312761	0.00470954	-0.664102	0.50734	0.999993
cg21840908	0.00218085	0.00328398	0.664087	0.507343	0.999993
cg26417871	-0.00392993	0.0059178	-0.664087	0.507343	0.999993
cg08067346	0.00309983	0.00466787	0.664077	0.507349	0.999993
cg13425391	0.00173902	0.0026187	0.664077	0.50735	0.999993
cg24126567	-0.00219371	0.00330341	-0.664074	0.507351	0.999993
cg24481868	-0.00288308	0.00434154	-0.664068	0.507355	0.999993
cg11441894	0.00219881	0.00331112	0.664067	0.507356	0.999993
cg10254000	0.00484281	0.00729261	0.66407	0.507357	0.999993
cg19242268	-0.00178585	0.00268927	-0.664064	0.507357	0.999993
cg01442550	0.00291188	0.00438494	0.664064	0.507358	0.999993
cg08525922	-0.00212771	0.00320412	-0.664055	0.507363	0.999993
cg19183433	-0.00549028	0.00826782	-0.664053	0.507368	0.999993
cg26122413	0.00226358	0.00340877	0.664047	0.507369	0.999993
cg08829281	-0.00443022	0.00667161	-0.664041	0.507372	0.999993
cg06485447	0.0025909	0.00390172	0.66404	0.507373	0.999993
cg02571944	-0.00316265	0.00476273	-0.664041	0.507375	0.999993
cg16931707	0.00323939	0.00487831	0.664039	0.507377	0.999993
cg25536014	-0.00479966	0.00722805	-0.664032	0.507378	0.999993
cg22788657	-0.00301302	0.00453751	-0.664026	0.507382	0.999993
cg18496447	0.00616587	0.00928508	0.664062	0.507383	0.999993
cg08974527	0.00255669	0.00385028	0.664027	0.507384	0.999993
cg24606533	-0.00178741	0.00269179	-0.664021	0.507385	0.999993
cg10833091	-0.00242274	0.00364859	-0.66402	0.507386	0.999993
cg02708950	-0.00202172	0.00304469	-0.664017	0.507387	0.999993
cg04232972	0.00261232	0.00393413	0.664015	0.507389	0.999993
cg00758292	-0.00223008	0.00335851	-0.664009	0.507393	0.999993
cg01442943	-0.00171053	0.00257607	-0.664008	0.507393	0.999993
cg21441590	0.00353711	0.00532693	0.664006	0.507395	0.999993
cg03740333	-0.00307494	0.00463089	-0.664006	0.507395	0.999993
cg10862535	0.00304608	0.00458747	0.664001	0.507398	0.999993
cg08180572	-0.00525622	0.00791595	-0.664004	0.507399	0.999993
cg08532914	0.00247256	0.00372375	0.663997	0.5074	0.999993
cg21882403	0.00529563	0.00797536	0.663998	0.507403	0.999993
cg03703325	-0.00154556	0.00232768	-0.663991	0.507404	0.999993
cg04801003	0.00310024	0.00466915	0.663983	0.507409	0.999993
cg03003394	-0.00200058	0.00301303	-0.663977	0.507413	0.999993
cg06821641	0.00186173	0.00280391	0.663975	0.507414	0.999993
cg07494130	0.00160773	0.00242137	0.663974	0.507415	0.999993
cg23556525	0.00309707	0.00466446	0.663971	0.507417	0.999993
cg07207490	-0.00276409	0.00416295	-0.663974	0.507418	0.999993
cg13021277	0.00607475	0.00914917	0.663967	0.507423	0.999993
cg16438069	0.00368593	0.00555149	0.663953	0.507429	0.999993
cg23691743	-0.00281268	0.00423632	-0.663943	0.507438	0.999993
cg06523891	-0.0031025	0.00467266	-0.663969	0.507439	0.999993
cg10627262	0.00541549	0.00815666	0.663935	0.50744	0.999993
cg05529848	-0.00181627	0.00273562	-0.663932	0.507442	0.999993
cg19953825	-0.00447399	0.00673867	-0.663928	0.507444	0.999993
cg25353142	-0.00246946	0.00371948	-0.663926	0.507446	0.999993
cg17239019	-0.00344688	0.00519153	-0.663944	0.507448	0.999993
cg24869667	0.00281593	0.00424137	0.66392	0.507449	0.999993
cg20532887	-0.00226612	0.00341324	-0.66392	0.507449	0.999993
cg08749862	-0.0018414	0.00277352	-0.663919	0.50745	0.999993
cg20222519	0.00314579	0.00473821	0.663919	0.50745	0.999993
cg09476149	0.00623042	0.00938426	0.663922	0.507451	0.999993
cg13860006	0.00402853	0.00606784	0.663915	0.507453	0.999993
cg27001894	-0.00305608	0.00460315	-0.66391	0.507456	0.999993
cg07837102	0.0013814	0.00208073	0.663903	0.507461	0.999993
cg06675483	-0.00302413	0.00455511	-0.663898	0.507464	0.999993
cg11719784	0.00166613	0.00250966	0.66389	0.507469	0.999993
cg04787756	0.00273816	0.00412451	0.663875	0.507478	0.999993
cg09607566	-0.00245103	0.00369197	-0.663882	0.507481	0.999993
cg07051684	0.0028762	0.00433247	0.663871	0.507481	0.999993
cg10538235	0.0026932	0.00405682	0.663868	0.507483	0.999993
cg10428798	0.0032906	0.00495672	0.663866	0.507484	0.999993
cg11814882	0.0031202	0.00470009	0.66386	0.507488	0.999993
cg21330407	0.00291578	0.00439208	0.663872	0.50749	0.999993
cg05038216	0.00235251	0.00354372	0.663854	0.507492	0.999993
cg18704869	-0.00156449	0.0023567	-0.663845	0.507498	0.999993
cg02375201	-0.00131635	0.00198294	-0.663838	0.507502	0.999993
cg21870662	-0.00192037	0.00289283	-0.663837	0.507503	0.999993
cg11241278	0.00169367	0.00255135	0.663831	0.507506	0.999993
cg04773669	0.00420975	0.00634156	0.663836	0.507507	0.999993
cg22803827	0.00127589	0.00192202	0.663829	0.507508	0.999993
cg05228717	0.00209958	0.00316284	0.663828	0.507508	0.999993
cg18232597	0.00354485	0.00534003	0.663826	0.50751	0.999993
cg20011116	-0.00433221	0.00652627	-0.663811	0.507519	0.999993
cg27244082	-0.00353424	0.00532421	-0.663806	0.507522	0.999993
cg14427243	-0.00281105	0.00423477	-0.663803	0.507524	0.999993
cg23545105	-0.00324313	0.00488572	-0.663798	0.507527	0.999993
cg04114141	0.00287386	0.00432942	0.663797	0.507528	0.999993
cg24378392	0.00372755	0.00561559	0.663786	0.507535	0.999993
cg13794318	0.00273651	0.00412258	0.663785	0.507536	0.999993
cg05354989	0.0013472	0.00202958	0.663785	0.507536	0.999993
cg09936889	0.00253929	0.00382548	0.663782	0.507538	0.999993
cg22824767	0.00227224	0.00342321	0.663775	0.507545	0.999993
cg20680284	0.00178368	0.00268717	0.663776	0.507548	0.999993
cg05586209	0.00354266	0.00533722	0.663764	0.507549	0.999993
cg14537031	0.00317091	0.00477715	0.663765	0.507552	0.999993
cg06062084	0.00369437	0.00556586	0.663755	0.507555	0.999993
cg04214629	0.00299711	0.0045154	0.663753	0.507556	0.999993
cg05489054	0.00176978	0.00266634	0.663749	0.507559	0.999993
cg00051068	0.00239846	0.00361353	0.663746	0.507561	0.999993
cg01803654	-0.00364417	0.00549025	-0.663753	0.507563	0.999993
cg21292068	0.00220275	0.00331875	0.663727	0.507573	0.999993
cg17661220	0.00193937	0.00292198	0.663717	0.507579	0.999993
cg14020320	0.00277765	0.00418502	0.663713	0.507582	0.999993
cg25310310	-0.00314736	0.00474206	-0.663712	0.507586	0.999993
cg14245804	0.00275253	0.0041472	0.663706	0.507586	0.999993
cg01958256	-0.00236317	0.00356058	-0.663704	0.507587	0.999993
cg02688348	-0.00239384	0.00360679	-0.663702	0.507589	0.999993
cg03798942	-0.00252085	0.00379816	-0.663702	0.507589	0.999993
cg14826792	0.00249995	0.00376667	0.663702	0.507589	0.999993
cg19524534	-0.00651364	0.00981403	-0.663707	0.507592	0.999993
cg01300464	-0.00202278	0.00304776	-0.663694	0.507594	0.999993
cg01313518	0.00260865	0.00393051	0.663692	0.507595	0.999993
cg07935784	0.00431724	0.00650494	0.663687	0.507599	0.999993
cg04422150	0.00399101	0.00601347	0.663678	0.507604	0.999993
cg01353515	-0.00437513	0.00659207	-0.663696	0.507609	0.999993
cg10195763	0.00301296	0.00453991	0.66366	0.507619	0.999993
cg12480034	-0.00274119	0.00413045	-0.663653	0.50762	0.999993
cg04939944	0.00221018	0.00333035	0.663649	0.507623	0.999993
cg24623271	-0.00253467	0.00381929	-0.663648	0.507623	0.999993
cg15080351	-0.00290208	0.00437292	-0.663647	0.507624	0.999993
cg03576809	0.0028856	0.0043481	0.663646	0.507624	0.999993
cg17167920	-0.00315039	0.00474721	-0.66363	0.507635	0.999993
cg22888418	0.00267293	0.00402779	0.663623	0.507639	0.999993
cg05833651	0.00203488	0.00306637	0.663612	0.507646	0.999993
cg05968609	-0.00182333	0.00274757	-0.663616	0.507647	0.999993
cg00491851	0.00396044	0.00596806	0.663606	0.50765	0.999993
cg18953861	-0.0032267	0.00486248	-0.663591	0.50766	0.999993
cg07928232	-0.00277562	0.00418273	-0.663589	0.507661	0.999993
cg13600149	-0.00282122	0.00425152	-0.66358	0.507667	0.999993
cg22708961	-0.00527497	0.00794907	-0.663595	0.507667	0.999993
cg09641663	0.00212946	0.00320906	0.663578	0.507668	0.999993
cg17445625	0.00236561	0.00356491	0.663582	0.507669	0.999993
cg08402652	-0.00673216	0.0101452	-0.663581	0.507669	0.999993
cg10099209	0.00302202	0.00455416	0.663574	0.50767	0.999993
cg02708121	0.00237733	0.00358264	0.663569	0.507674	0.999993
cg11487526	0.00607875	0.0091607	0.663568	0.507675	0.999993
ch.2.1904845F	0.002378	0.00358369	0.663563	0.507678	0.999993
cg27623263	0.00241327	0.00363688	0.663554	0.507683	0.999993
cg18713088	-0.00197765	0.0029804	-0.663553	0.507684	0.999993
cg22200118	0.00304702	0.00459207	0.663538	0.507693	0.999993
cg27429230	0.00252686	0.0038082	0.663532	0.507698	0.999993
cg18489012	-0.00318109	0.00479418	-0.663532	0.507698	0.999993
cg13579960	0.00740511	0.0111599	0.663545	0.507699	0.999993
cg08480854	-0.00343225	0.00517269	-0.663533	0.5077	0.999993
cg26539468	0.00172886	0.00260557	0.663525	0.507702	0.999993
cg09249112	0.00167226	0.00252028	0.663524	0.507703	0.999993
cg02097082	-0.00215323	0.00324515	-0.663522	0.507704	0.999993
cg10854292	-0.00346276	0.00521875	-0.663522	0.507704	0.999993
cg16680237	-0.00242709	0.00365791	-0.663518	0.507707	0.999993
cg08353062	0.00224398	0.00338196	0.663515	0.507708	0.999993
cg19695599	-0.00193616	0.00291805	-0.663512	0.50771	0.999993
cg19630478	-0.00236397	0.00356283	-0.663508	0.507713	0.999993
cg11231701	-0.00212805	0.00320728	-0.663507	0.507714	0.999993
cg20309703	-0.00151571	0.0022844	-0.663504	0.507715	0.999993
cg04087740	-0.00346995	0.00522974	-0.663504	0.507715	0.999993
cg11336987	0.00145335	0.00219046	0.663493	0.507722	0.999993
cg04419551	-0.00256857	0.00387131	-0.663489	0.507725	0.999993
cg17025688	0.0027099	0.00408434	0.663485	0.507727	0.999993
cg06219408	0.00304843	0.00459458	0.663483	0.507729	0.999993
cg10992634	0.0018347	0.00276525	0.663482	0.507729	0.999993
cg19806327	0.0019719	0.00297205	0.663482	0.507729	0.999993
cg02901159	-0.00186155	0.00280573	-0.66348	0.50773	0.999993
cg21892967	0.00439309	0.00662142	0.663466	0.507739	0.999993
cg24424217	0.00210223	0.00316857	0.663464	0.507741	0.999993
cg26561196	-0.00175191	0.00264056	-0.663459	0.507744	0.999993
cg27297025	-0.00269961	0.004069	-0.663457	0.507745	0.999993
cg20426946	-0.00240442	0.00362408	-0.663456	0.507746	0.999993
cg13355312	-0.00181059	0.00272904	-0.663455	0.507747	0.999993
cg24748238	-0.00228234	0.00344012	-0.663447	0.507752	0.999993
cg03008692	0.00287208	0.00432902	0.663446	0.507752	0.999993
cg09985455	-0.00408051	0.00615056	-0.663437	0.507758	0.999993
cg04525441	0.00279795	0.00421735	0.663436	0.507759	0.999993
cg21017569	-0.00582001	0.00877256	-0.663433	0.507761	0.999993
cg19780717	-0.00391476	0.00590073	-0.663435	0.507762	0.999993
cg27450499	-0.00339945	0.00512405	-0.663429	0.507763	0.999993
cg20361154	0.00421879	0.00635908	0.663428	0.507767	0.999993
cg02879423	-0.00320601	0.0048326	-0.663413	0.507773	0.999993
cg02683070	0.00201668	0.00303986	0.663413	0.507774	0.999993
cg02383978	0.00202928	0.00305889	0.663405	0.507779	0.999993
cg01286950	0.00345922	0.00521432	0.663408	0.50778	0.999993
cg24102622	0.00215876	0.00325409	0.6634	0.507782	0.999993
cg04156897	0.00247545	0.00373148	0.663397	0.507784	0.999993
cg22990960	0.00241635	0.00364242	0.663393	0.507786	0.999993
cg04222307	0.00183852	0.00277145	0.663377	0.507796	0.999993
cg05449830	0.00655695	0.00988422	0.663376	0.507797	0.999993
cg21088514	-0.00196823	0.002967	-0.663374	0.507799	0.999993
cg03416628	0.0039424	0.00594298	0.66337	0.507801	0.999993
cg22495120	-0.00239122	0.00360468	-0.663365	0.507804	0.999993
cg02598335	-0.00227055	0.00342279	-0.663362	0.507806	0.999993
cg06568346	-0.00269513	0.00406284	-0.663361	0.507807	0.999993
cg14428590	0.00150765	0.00227276	0.663359	0.507808	0.999993
cg03152415	-0.00313903	0.00473203	-0.663358	0.507809	0.999993
cg01925521	-0.00298006	0.0044924	-0.663356	0.50781	0.999993
cg11176159	0.00256066	0.00386018	0.663353	0.507812	0.999993
cg27518483	0.00206049	0.00310617	0.663352	0.507812	0.999993
cg03656459	-0.00285065	0.00429734	-0.663352	0.507812	0.999993
cg15645961	0.00219638	0.00331104	0.66335	0.507814	0.999993
cg24161652	-0.002772	0.00417877	-0.663352	0.507816	0.999993
cg18019509	0.0020934	0.00315582	0.663346	0.507817	0.999993
cg22929802	0.00392247	0.00591318	0.663344	0.507818	0.999993
cg27552912	0.00178785	0.00269523	0.663339	0.507821	0.999993
cg17724365	0.00267442	0.00403174	0.663342	0.507822	0.999993
cg23930711	-0.00453898	0.00684272	-0.663329	0.507827	0.999993
cg17036418	0.00253499	0.00382164	0.663324	0.50783	0.999993
cg20116138	0.00308611	0.00465252	0.66332	0.507833	0.999993
cg20539366	0.00295892	0.00446082	0.663314	0.507837	0.999993
cg05621259	-0.00227874	0.00343548	-0.663296	0.507848	0.999993
cg09071112	-0.00143733	0.00216696	-0.663296	0.507848	0.999993
cg03733219	0.00598863	0.00902879	0.663282	0.507857	0.999993
cg05511196	-0.00188086	0.0028357	-0.663278	0.50786	0.999993
cg07038342	-0.00241646	0.00364322	-0.663276	0.507861	0.999993
cg21237586	0.0020034	0.00302054	0.663257	0.507873	0.999993
cg11772086	0.00178605	0.00269276	0.663278	0.507873	0.999993
cg05841486	-0.00257246	0.00387858	-0.663249	0.507878	0.999993
cg03253556	0.00174225	0.00262685	0.663246	0.50788	0.999993
cg02204441	0.00135558	0.00204386	0.663248	0.507883	0.999993
cg21499175	-0.00276045	0.00416206	-0.663242	0.507883	0.999993
cg09889165	-0.00306305	0.00461831	-0.66324	0.507884	0.999993
cg20415486	-0.00324852	0.00489795	-0.66324	0.507884	0.999993
cg08014768	-0.00152011	0.00229197	-0.663235	0.507888	0.999993
cg14472937	0.00300164	0.00452573	0.663238	0.507888	0.999993
cg08095475	-0.00162479	0.0024498	-0.663235	0.507891	0.999993
cg13280914	0.00204025	0.00307625	0.663227	0.507892	0.999993
cg22186263	-0.00262534	0.00395846	-0.663223	0.507895	0.999993
cg05726756	0.00218812	0.00329922	0.663222	0.507896	0.999993
cg02031849	0.00192255	0.00289882	0.663219	0.507898	0.999993
cg06769752	0.00345112	0.00520364	0.663213	0.507901	0.999993
cg09362969	0.00356619	0.00537711	0.663217	0.507902	0.999993
cg14862395	-0.00436358	0.00657955	-0.663204	0.507907	0.999993
cg19559519	-0.00375114	0.00565616	-0.663195	0.507913	0.999993
cg15957524	-0.00166425	0.00250947	-0.663186	0.507918	0.999993
cg14477205	0.00373692	0.00563481	0.663184	0.50792	0.999993
cg03440485	-0.00445354	0.00671537	-0.663186	0.507922	0.999993
cg20946369	0.00324487	0.00489285	0.663186	0.507922	0.999993
cg01663768	-0.00139171	0.00209856	-0.663176	0.507925	0.999993
cg11371160	-0.00364456	0.00549564	-0.663174	0.507926	0.999993
cg07520957	0.00222234	0.00335108	0.663172	0.507927	0.999993
cg26307218	0.00443039	0.00668065	0.663168	0.50793	0.999993
cg24324903	0.00284588	0.00429137	0.663164	0.507933	0.999993
cg17867194	0.0019243	0.0029017	0.663164	0.507933	0.999993
cg23780961	0.00250809	0.00378201	0.663162	0.507934	0.999993
cg06914768	-0.00264529	0.00398881	-0.663178	0.507934	0.999993
cg04891959	0.00259649	0.00391535	0.663156	0.507937	0.999993
cg17340170	0.00355781	0.00536495	0.663158	0.50794	0.999993
cg19830950	0.00393747	0.00593753	0.663151	0.507941	0.999993
cg13582457	0.00276297	0.00416643	0.66315	0.507941	0.999993
cg25012937	-0.00327613	0.00494025	-0.663149	0.507942	0.999993
cg17657037	-0.00470673	0.00709761	-0.663143	0.507946	0.999993
cg09318637	0.00307915	0.00464308	0.663168	0.507947	0.999993
cg19680485	0.00563291	0.00849422	0.663146	0.507947	0.999993
cg07693058	0.00360186	0.00543154	0.663139	0.507949	0.999993
cg12669271	0.00324773	0.00489748	0.663143	0.507949	0.999993
cg05968822	-0.00171493	0.00258609	-0.663137	0.50795	0.999993
cg25178900	0.00347777	0.00524443	0.663136	0.50795	0.999993
cg20443778	-0.00406671	0.00613255	-0.663136	0.507951	0.999993
cg26136776	-0.00185626	0.00279923	-0.663134	0.507952	0.999993
cg09711399	-0.00152898	0.0023057	-0.663128	0.507955	0.999993
cg26648488	-0.00194535	0.00293359	-0.663127	0.507956	0.999993
cg07399355	-0.0013798	0.00208077	-0.663118	0.507962	0.999993
cg00095259	0.00258676	0.00390091	0.663117	0.507963	0.999993
cg23601127	0.00175506	0.00264669	0.663116	0.507964	0.999993
cg07137537	0.00237442	0.0035807	0.663117	0.507966	0.999993
cg05431334	-0.00211133	0.00318402	-0.663101	0.507973	0.999993
cg10539898	0.0026679	0.00402339	0.663098	0.507975	0.999993
cg16869108	-0.00341233	0.00514605	-0.663097	0.507975	0.999993
cg16176247	0.00459995	0.00693706	0.663098	0.507978	0.999993
cg02165301	-0.00320896	0.0048394	-0.66309	0.50798	0.999993
cg26895595	-0.00374691	0.0056507	-0.663087	0.507982	0.999993
cg17742051	-0.00226952	0.00342256	-0.663107	0.507982	0.999993
cg14096042	-0.00267386	0.00403256	-0.663069	0.507993	0.999993
cg08361172	-0.00268628	0.0040513	-0.663066	0.507995	0.999993
cg08704881	0.0024736	0.00373059	0.663059	0.508	0.999993
cg06622151	-0.00384593	0.00580031	-0.663056	0.508002	0.999993
cg10482149	-0.00161744	0.00243938	-0.663054	0.508003	0.999993
cg26232818	0.00376407	0.00567689	0.663051	0.508005	0.999993
cg18600331	-0.00196187	0.00295888	-0.663045	0.508009	0.999993
cg04317977	0.00133957	0.00202033	0.663045	0.508009	0.999993
cg12738008	-0.00527276	0.00795239	-0.663041	0.508011	0.999993
cg00540866	0.0026988	0.00407036	0.663036	0.508014	0.999993
cg27043144	-0.00377203	0.00568902	-0.663035	0.508015	0.999993
cg18073906	-0.00295925	0.0044632	-0.663033	0.508017	0.999993
cg02035348	0.00174395	0.00263027	0.66303	0.508018	0.999993
cg06407137	-0.00195522	0.00294893	-0.66303	0.508019	0.999993
cg27283514	0.00341623	0.00515248	0.663026	0.508021	0.999993
cg07814565	-0.00158111	0.00238469	-0.663025	0.508022	0.999993
cg17141783	0.00207779	0.00313381	0.663023	0.508023	0.999993
cg11443683	-0.00261714	0.00394732	-0.663018	0.508026	0.999993
cg05898602	0.00573971	0.00865678	0.663031	0.508031	0.999993
cg20269554	-0.00204476	0.00308406	-0.663007	0.508033	0.999993
cg19181310	-0.00250221	0.00377411	-0.662994	0.508041	0.999993
cg14139935	0.00196343	0.00296147	0.662994	0.508042	0.999993
cg26084005	0.00342396	0.00516444	0.662989	0.508045	0.999993
cg14822719	-0.00347551	0.00524223	-0.662983	0.508048	0.999993
cg09745160	0.00199052	0.00300239	0.66298	0.50805	0.999993
cg15959080	0.0023451	0.00353725	0.662974	0.508054	0.999993
cg24489015	-0.00207849	0.00313511	-0.662973	0.508055	0.999993
cg05414235	0.00430744	0.00649719	0.662969	0.508057	0.999993
cg08884669	-0.00199719	0.00301254	-0.662959	0.508064	0.999993
cg12437024	-0.00231779	0.00349616	-0.662952	0.508068	0.999993
cg10959896	0.00250629	0.00378052	0.66295	0.508069	0.999993
cg16565890	-0.00355902	0.00536849	-0.662947	0.508071	0.999993
cg08002151	-0.00275665	0.00415821	-0.662943	0.508074	0.999993
cg21568206	-0.00283319	0.00427369	-0.662939	0.508077	0.999993
cg07828472	-0.00230409	0.00347559	-0.662935	0.508079	0.999993
cg07180674	-0.00321318	0.00484692	-0.662931	0.508081	0.999993
cg06794263	-0.00144836	0.00218482	-0.66292	0.508089	0.999993
cg09013032	0.00411158	0.00620228	0.662915	0.508092	0.999993
cg02333792	-0.0026133	0.00394215	-0.662913	0.508093	0.999993
cg26147678	0.0036743	0.00554267	0.662912	0.508093	0.999993
cg09846875	0.00324871	0.00490064	0.662915	0.508095	0.999993
cg09633533	0.00241777	0.00364718	0.662915	0.508095	0.999993
cg22244118	-0.00197154	0.00297408	-0.662909	0.508095	0.999993
cg10397678	0.0028119	0.00424176	0.662909	0.508096	0.999993
cg01045266	-0.00372846	0.00562445	-0.662903	0.5081	0.999993
cg11484348	-0.0057507	0.00867504	-0.662902	0.5081	0.999993
cg23463467	0.00183978	0.00277535	0.662901	0.508101	0.999993
cg17391141	0.00149545	0.00225592	0.6629	0.508102	0.999993
cg13120174	0.00279442	0.00421549	0.662894	0.508105	0.999993
cg04578792	0.00203668	0.00307243	0.662889	0.508108	0.999993
cg02022322	-0.00270087	0.00407441	-0.662886	0.50811	0.999993
cg04281898	0.00263291	0.00397194	0.662879	0.508115	0.999993
cg25390063	-0.00189537	0.00285931	-0.662879	0.508115	0.999993
cg05371735	-0.00218901	0.00330228	-0.662877	0.508116	0.999993
cg15717071	0.0022202	0.00334935	0.662874	0.508118	0.999993
cg06591973	-0.00319264	0.00481644	-0.662864	0.508124	0.999993
cg08332594	0.00282608	0.00426344	0.662864	0.508124	0.999993
cg14403594	-0.00369524	0.0055747	-0.662858	0.508128	0.999993
cg21575295	-0.00257831	0.00388972	-0.662852	0.508132	0.999993
cg17457156	-0.00550479	0.00830469	-0.662853	0.508135	0.999993
cg05115424	0.00216515	0.00326645	0.662846	0.508136	0.999993
cg11311190	-0.00282996	0.00426939	-0.662849	0.508137	0.999993
cg24796651	-0.00551703	0.00832322	-0.662847	0.508138	0.999993
cg06083330	0.00425736	0.00642301	0.662829	0.508146	0.999993
cg04685459	-0.00163067	0.00246016	-0.662829	0.508147	0.999993
cg05956150	0.00341288	0.00514892	0.662834	0.508147	0.999993
cg20143092	0.00319272	0.00481683	0.662825	0.50815	0.999993
cg16119421	-0.00288794	0.00435705	-0.662821	0.508152	0.999993
cg08608240	-0.003738	0.00563954	-0.66282	0.508156	0.999993
cg27319227	-0.00210076	0.00316925	-0.662859	0.508165	0.999993
cg25015271	0.00199263	0.00300639	0.662798	0.508167	0.999993
cg07684519	0.00206025	0.00310844	0.662793	0.50817	0.999993
cg02690756	0.00214833	0.00324131	0.662798	0.50817	0.999993
cg12592387	0.00248632	0.00375128	0.662792	0.50817	0.999993
cg02877152	-0.00186353	0.00281164	-0.66279	0.508172	0.999993
cg26123256	-0.0026026	0.00392674	-0.662789	0.508172	0.999993
cg27194211	-0.00211983	0.00319835	-0.662789	0.508172	0.999993
cg13796676	-0.00383381	0.00578434	-0.662791	0.508174	0.999993
cg09265940	0.00194553	0.00293541	0.662782	0.508177	0.999993
cg11631427	-0.00271912	0.0041026	-0.662781	0.508178	0.999993
cg21352006	0.00276248	0.00416802	0.66278	0.508178	0.999993
cg10996816	-0.00210575	0.00317716	-0.662778	0.508179	0.999993
cg17102910	-0.00205098	0.00309454	-0.662776	0.50818	0.999993
cg25264554	0.00143573	0.00216624	0.662775	0.508181	0.999993
cg14310958	0.00184247	0.00277995	0.66277	0.508184	0.999993
cg12213602	-0.00454299	0.00685457	-0.662767	0.508189	0.999993
cg05982859	0.00303484	0.00457909	0.66276	0.508191	0.999993
cg19270739	-0.00142584	0.00215137	-0.662757	0.508193	0.999993
cg08165261	-0.00224112	0.00338153	-0.662755	0.508194	0.999993
cg03847541	-0.00212405	0.00320489	-0.662753	0.508195	0.999993
cg18363918	-0.00600061	0.00905407	-0.662752	0.508196	0.999993
cg10581071	0.00118536	0.00178855	0.662749	0.508198	0.999993
cg14635466	0.00337412	0.00509112	0.662747	0.508199	0.999993
cg23755113	-0.00619127	0.0093417	-0.662757	0.5082	0.999993
cg14376813	-0.00245889	0.00371018	-0.662742	0.508203	0.999993
cg16904960	0.00554569	0.00836783	0.662739	0.508204	0.999993
cg13423554	0.00196035	0.00295797	0.662735	0.508207	0.999993
cg17844339	-0.00376748	0.00568474	-0.662735	0.508207	0.999993
cg08625803	-0.00258154	0.00389532	-0.662729	0.508211	0.999993
cg20619695	0.00182417	0.00275252	0.662727	0.508212	0.999993
cg13231700	-0.00341938	0.00515956	-0.662727	0.508212	0.999993
cg03938320	-0.00718538	0.0108421	-0.662727	0.508212	0.999993
cg25734463	0.00249302	0.00376177	0.662725	0.508213	0.999993
cg11382082	-0.00471842	0.00711977	-0.662722	0.508215	0.999993
cg05708385	0.00249137	0.00375934	0.662715	0.508223	0.999993
cg23690804	0.00192966	0.00291177	0.662709	0.508224	0.999993
cg21922731	0.0013638	0.00205797	0.662692	0.508234	0.999993
cg12804283	0.00551223	0.00831788	0.662697	0.508234	0.999993
cg13682096	-0.00174001	0.00262567	-0.662692	0.508235	0.999993
cg01254707	-0.0025549	0.00385534	-0.66269	0.508236	0.999993
cg00294940	0.00171654	0.00259026	0.662692	0.508238	0.999993
cg06801252	-0.00201285	0.00303738	-0.662691	0.508238	0.999993
cg05996789	0.0029326	0.00442536	0.662681	0.508241	0.999993
cg04730456	0.00221555	0.00334333	0.662679	0.508243	0.999993
cg01732804	-0.00322393	0.00486501	-0.662676	0.508244	0.999993
cg01148120	-0.00203258	0.00306726	-0.66267	0.508249	0.999993
cg04818343	0.00271167	0.00409208	0.662664	0.508252	0.999993
cg00381622	-0.00334927	0.00505437	-0.662648	0.508263	0.999993
cg03261272	0.00249271	0.00376175	0.662648	0.508263	0.999993
cg00096447	0.00176044	0.00265668	0.662647	0.508263	0.999993
cg14046757	-0.00356877	0.00538563	-0.662647	0.508263	0.999993
cg09125779	0.00380338	0.00573972	0.662643	0.508266	0.999993
cg16767590	-0.00245645	0.00370712	-0.662632	0.508273	0.999993
cg24749970	-0.00144113	0.00217486	-0.662632	0.508273	0.999993
cg16966243	0.00284647	0.00429567	0.662637	0.508273	0.999993
cg14560040	-0.00346691	0.00523213	-0.662619	0.508281	0.999993
cg00674679	0.00588728	0.00888488	0.662618	0.508282	0.999993
cg06913517	0.00148568	0.00224217	0.662605	0.50829	0.999993
cg22545361	0.00265885	0.00401274	0.662603	0.508291	0.999993
cg00026141	-0.00210987	0.00318422	-0.662602	0.508292	0.999993
cg27143307	-0.00410277	0.00619192	-0.6626	0.508293	0.999993
cg06900776	0.00258124	0.00389568	0.662592	0.508299	0.999993
cg21948591	0.00490079	0.0073964	0.662592	0.508302	0.999993
cg02719359	-0.00241181	0.00364	-0.662587	0.508302	0.999993
cg20358437	0.00387223	0.00584409	0.66259	0.50831	0.999993
cg00496272	0.00184204	0.00278014	0.662571	0.508312	0.999993
cg02760314	0.00224144	0.00338295	0.66257	0.508312	0.999993
cg18094824	-0.00268588	0.00405371	-0.662574	0.508313	0.999993
cg09036996	0.00260312	0.00392884	0.662566	0.508315	0.999993
cg14088957	-0.00146188	0.0022064	-0.662566	0.508315	0.999993
cg14124788	0.00198996	0.00300341	0.662566	0.508315	0.999993
cg04987004	0.00189269	0.00285663	0.66256	0.508318	0.999993
cg26452244	0.00228638	0.00345087	0.662551	0.508324	0.999993
cg08382226	-0.00302135	0.00456022	-0.662545	0.508328	0.999993
cg12213930	-0.00365127	0.00551074	-0.662573	0.508334	0.999993
cg27232482	0.00120065	0.00181221	0.662533	0.508336	0.999993
cg01312482	-0.00297868	0.00449592	-0.66253	0.508338	0.999993
cg08710410	0.00409695	0.0061838	0.66253	0.508338	0.999993
cg03323636	-0.00246937	0.0037272	-0.662529	0.508339	0.999993
cg07636688	0.00375527	0.00566806	0.662533	0.50834	0.999993
cg11281961	0.00190477	0.002875	0.662527	0.50834	0.999993
cg10287301	0.00517336	0.00780857	0.662524	0.508342	0.999993
cg26545143	0.0055699	0.00840714	0.66252	0.508344	0.999993
cg26865478	-0.00195286	0.00294762	-0.66252	0.508344	0.999993
cg16426291	-0.00321157	0.00484753	-0.662516	0.508347	0.999993
cg16855352	-0.0056498	0.00852785	-0.662512	0.50835	0.999993
cg11253592	-0.00410651	0.0061984	-0.662511	0.50835	0.999993
cg02735486	-0.00410902	0.0062022	-0.66251	0.50835	0.999993
cg03592604	0.00187092	0.002824	0.662509	0.508351	0.999993
cg03721017	-0.00165139	0.00249264	-0.662504	0.508355	0.999993
cg08511084	0.00275499	0.00415848	0.6625	0.508357	0.999993
cg12695797	0.00319232	0.00481861	0.662497	0.508359	0.999993
cg10333144	-0.00247589	0.00373722	-0.662496	0.508359	0.999993
cg05697587	-0.00417795	0.00630642	-0.662491	0.508363	0.999993
cg02002586	0.00204872	0.00309245	0.662489	0.508364	0.999993
cg11911736	-0.00229643	0.00346639	-0.662483	0.508368	0.999993
cg00288598	0.003513	0.0053028	0.66248	0.50837	0.999993
cg24892362	0.00297141	0.00448529	0.66248	0.50837	0.999993
cg13755777	0.00313865	0.00473771	0.662482	0.508372	0.999993
cg20885578	0.00321444	0.00485217	0.662475	0.508373	0.999993
cg22141389	-0.00218165	0.00329318	-0.662474	0.508374	0.999993
cg24556630	-0.00253731	0.00383007	-0.66247	0.508376	0.999993
cg17450585	0.00198964	0.00300337	0.662468	0.508377	0.999993
cg21214455	-0.00241946	0.00365216	-0.662473	0.508377	0.999993
cg27295742	-0.00268571	0.00405411	-0.662466	0.508379	0.999993
cg18453458	-0.00288615	0.00435671	-0.662461	0.508382	0.999993
cg12434779	-0.00327751	0.00494751	-0.662457	0.508384	0.999993
cg16402452	0.00276863	0.00417936	0.662452	0.508388	0.999993
cg01724607	0.00377308	0.00569565	0.662449	0.50839	0.999993
cg02632236	-0.00262148	0.00395727	-0.662448	0.50839	0.999993
cg13925773	-0.0092659	0.0139869	-0.662468	0.508391	0.999993
cg20303850	0.00215294	0.00324998	0.662447	0.508391	0.999993
cg07200348	-0.00329733	0.00497751	-0.662445	0.508392	0.999993
cg21651356	-0.00215432	0.00325208	-0.662444	0.508393	0.999993
cg17664099	-0.00286317	0.00432214	-0.662443	0.508393	0.999993
cg20328328	-0.0026172	0.00395086	-0.662438	0.508397	0.999993
cg17839721	0.00172674	0.00260662	0.662443	0.508397	0.999993
cg13364288	-0.00253793	0.00383122	-0.662435	0.508399	0.999993
cg16797244	-0.0031014	0.00468184	-0.662433	0.5084	0.999993
cg27007356	-0.00183862	0.00277558	-0.662426	0.508404	0.999993
cg24990212	0.00198441	0.00299568	0.662422	0.508407	0.999993
cg04897244	0.00388294	0.00586173	0.662422	0.508407	0.999993
cg08816443	0.00416161	0.00628242	0.662421	0.508408	0.999993
cg06226256	0.00278629	0.00420623	0.66242	0.508408	0.999993
cg05422383	0.00166404	0.00251207	0.662419	0.508409	0.999993
cg27022535	0.00293412	0.00442941	0.662417	0.50841	0.999993
cg02555923	-0.00140708	0.00212416	-0.662417	0.50841	0.999993
cg12549513	0.00342462	0.00516989	0.662416	0.508411	0.999993
cg24607398	0.00333871	0.0050402	0.662416	0.508411	0.999993
cg17799033	0.00304665	0.00459944	0.662396	0.508423	0.999993
cg05906350	0.00505556	0.00763219	0.6624	0.508424	0.999993
cg25887811	0.00142523	0.00215163	0.662394	0.508425	0.999993
cg08334575	0.00189567	0.00286183	0.662398	0.508425	0.999993
cg11888235	0.00127465	0.00192432	0.662391	0.508427	0.999993
cg10929299	0.00252437	0.00381104	0.662384	0.508432	0.999993
cg00578673	-0.00215349	0.00325112	-0.662382	0.508432	0.999993
cg19237530	0.00256693	0.00387534	0.662374	0.508438	0.999993
cg21195763	-0.00272516	0.00411425	-0.662373	0.508439	0.999993
cg12335136	0.00192535	0.00290676	0.66237	0.50844	0.999993
cg06410866	0.00392903	0.00593181	0.662365	0.508443	0.999993
cg04678936	0.00236276	0.00356718	0.662362	0.508446	0.999993
cg03674744	0.00285081	0.00430405	0.662355	0.50845	0.999993
cg23951816	0.00196057	0.00296001	0.662353	0.508451	0.999993
cg20025115	0.00231875	0.00350081	0.662348	0.508455	0.999993
cg09428766	0.00281521	0.00425037	0.662346	0.508456	0.999993
cg24454435	-0.00324199	0.00489473	-0.662343	0.508457	0.999993
cg24892510	-0.0029548	0.00446113	-0.662343	0.508457	0.999993
cg18594701	0.00477329	0.00720665	0.662345	0.50846	0.999993
cg07980947	-0.00320456	0.00483828	-0.662335	0.508462	0.999993
cg03210180	-0.0043337	0.00654304	-0.662338	0.508464	0.999993
cg21387281	-0.00142903	0.00215756	-0.662336	0.508465	0.999993
cg09169320	0.00521785	0.00787804	0.662329	0.508467	0.999993
cg11519176	0.00229332	0.00346254	0.662323	0.508471	0.999993
cg20631044	-0.00135843	0.00205104	-0.662313	0.508476	0.999993
cg13550079	-0.00292698	0.00441935	-0.662311	0.508478	0.999993
cg16807911	0.00323338	0.00488192	0.662318	0.50848	0.999993
cg02884588	-0.00320576	0.00484031	-0.662306	0.508481	0.999993
cg04717579	0.00259562	0.00391907	0.662305	0.508482	0.999993
cg10612775	0.00181696	0.0027434	0.662305	0.508482	0.999993
cg20168927	0.00174168	0.00262974	0.662302	0.508484	0.999993
cg10864200	0.00396248	0.00598299	0.66229	0.508491	0.999993
cg09763814	-0.00292893	0.00442241	-0.662292	0.508493	0.999993
cg10175719	-0.0019047	0.00287596	-0.662285	0.508494	0.999993
cg20217449	0.00240927	0.00363784	0.662281	0.508497	0.999993
cg00954167	0.00323208	0.0048802	0.662285	0.508498	0.999993
cg12105419	-0.00139004	0.00209888	-0.662276	0.5085	0.999993
cg11031889	0.00205598	0.00310443	0.662274	0.508502	0.999993
cg02992856	0.00187642	0.00283331	0.66227	0.508504	0.999993
cg17594241	-0.00275059	0.00415328	-0.662269	0.508505	0.999993
cg15490801	0.0035945	0.00542755	0.662268	0.508505	0.999993
cg08486875	0.00247601	0.0037387	0.662265	0.508507	0.999993
cg20248356	-0.0024689	0.00372797	-0.662264	0.508508	0.999993
cg10323921	-0.0027565	0.00416232	-0.662251	0.508516	0.999993
cg04352495	0.00332758	0.00502468	0.662247	0.508519	0.999993
cg14379719	-0.0022923	0.00346142	-0.662243	0.508522	0.999993
cg19784470	0.00201498	0.00304267	0.66224	0.508524	0.999993
cg01376839	-0.00175564	0.00265102	-0.662249	0.508524	0.999993
cg21759907	0.00243329	0.00367431	0.662242	0.508525	0.999993
cg26348995	-0.00447642	0.0067595	-0.662242	0.508525	0.999993
cg16551481	-0.00220165	0.00332457	-0.662236	0.508526	0.999993
cg21779611	0.00426959	0.00644727	0.662233	0.508528	0.999993
cg08881019	0.00210719	0.00318196	0.662231	0.508529	0.999993
cg08508431	-0.00242057	0.00365518	-0.662228	0.508531	0.999993
cg19694850	-0.00310131	0.00468316	-0.662225	0.508533	0.999993
cg06497674	0.00209354	0.0031614	0.66222	0.508536	0.999993
cg04921533	-0.00352867	0.00532857	-0.662217	0.508538	0.999993
cg02691035	-0.00244553	0.00369295	-0.662216	0.508539	0.999993
cg20330315	0.00320184	0.00483505	0.662215	0.508539	0.999993
cg26380291	-0.00245681	0.00370999	-0.662215	0.508539	0.999993
cg10890829	-0.0034002	0.0051346	-0.662214	0.50854	0.999993
cg05571645	-0.00224934	0.0033967	-0.662212	0.508541	0.999993
cg14195657	0.00373703	0.00564329	0.662208	0.508544	0.999993
cg18429434	0.0030868	0.00466139	0.662206	0.508545	0.999993
cg12883617	-0.00195597	0.00295374	-0.662202	0.508548	0.999993
cg11974068	-0.00299328	0.0045202	-0.662201	0.508548	0.999993
cg25947184	-0.00310354	0.00468671	-0.6622	0.508549	0.999993
cg11532418	-0.00166375	0.00251245	-0.6622	0.508549	0.999993
cg10430742	-0.00210233	0.00317474	-0.662204	0.50855	0.999993
cg00637433	-0.00209095	0.0031576	-0.662197	0.508551	0.999993
cg20684718	0.00386367	0.00583459	0.662201	0.508551	0.999993
cg03212678	-0.00214474	0.00323884	-0.662194	0.508553	0.999993
cg14866547	0.00230176	0.003476	0.662187	0.508557	0.999993
cg04721883	-0.00329081	0.00496962	-0.662185	0.508558	0.999993
cg27059840	0.00333141	0.00503095	0.662184	0.508559	0.999993
cg02875118	0.00183766	0.00277515	0.662181	0.508561	0.999993
cg14482322	0.00259404	0.00391749	0.662169	0.508568	0.999993
cg11080540	-0.0014806	0.002236	-0.662165	0.508571	0.999993
cg16091292	-0.00290866	0.00439261	-0.66217	0.508572	0.999993
cg13895771	0.00232066	0.0035047	0.662158	0.508576	0.999993
cg02862886	-0.00211414	0.00319283	-0.662154	0.508579	0.999993
cg06495961	0.00279409	0.00421977	0.662142	0.508586	0.999993
cg12587386	-0.00500608	0.00756045	-0.66214	0.508587	0.999993
cg25708455	0.0018175	0.00274489	0.662139	0.508588	0.999993
cg26912278	0.00626862	0.00946721	0.66214	0.50859	0.999993
cg20316284	-0.00324554	0.00490165	-0.662133	0.508592	0.999993
cg05193538	0.00174617	0.0026372	0.662132	0.508592	0.999993
cg08535938	0.00168862	0.00255029	0.66213	0.508594	0.999993
cg06579192	0.00267712	0.00404322	0.662124	0.508597	0.999993
cg13140465	-0.0017348	0.00262006	-0.662122	0.508599	0.999993
cg02478793	-0.00278385	0.0042044	-0.662128	0.508602	0.999993
cg11143953	0.00298275	0.00450488	0.662115	0.508603	0.999993
cg04114143	0.00184	0.00277897	0.662115	0.508603	0.999993
cg19428722	-0.00316856	0.00478553	-0.662113	0.508605	0.999993
cg03652636	0.00269214	0.00406599	0.662111	0.508606	0.999993
cg25735076	-0.00264282	0.00399151	-0.66211	0.508606	0.999993
cg09945381	0.00404499	0.00610929	0.662105	0.50861	0.999993
cg20382626	-0.00273423	0.00412961	-0.662103	0.508611	0.999993
cg20164390	0.00202273	0.00305501	0.662101	0.508613	0.999993
cg03109066	-0.00324715	0.00490434	-0.662098	0.508617	0.999993
cg05638634	0.00330515	0.00499205	0.662082	0.508624	0.999993
cg06716730	0.00243529	0.00367822	0.662085	0.508626	0.999993
cg02304033	0.00281844	0.00425697	0.662075	0.508629	0.999993
cg00735876	0.00346899	0.00523959	0.662073	0.50863	0.999993
cg09134341	-0.00196011	0.00296057	-0.66207	0.508632	0.999993
cg20097407	0.00489975	0.00740062	0.662073	0.508634	0.999993
cg03237964	0.00310504	0.00468993	0.662065	0.508635	0.999993
cg23418467	-0.00302355	0.00456685	-0.662066	0.508638	0.999993
cg05616584	0.00208843	0.00315444	0.662061	0.508638	0.999993
cg07572233	0.0014293	0.00215887	0.662059	0.508639	0.999993
cg24629392	0.00221881	0.00335139	0.662057	0.50864	0.999993
cg12693702	0.00228872	0.003457	0.662053	0.508643	0.999993
cg11095658	-0.00293748	0.00443689	-0.662058	0.508643	0.999993
cg20927312	0.00271713	0.00410406	0.662059	0.508646	0.999993
cg26379859	0.0051887	0.00783724	0.662057	0.508647	0.999993
cg14689146	0.00328371	0.00495988	0.662055	0.508648	0.999993
cg20634442	0.00401137	0.00605903	0.662049	0.508649	0.999993
cg22960869	-0.00380366	0.00574534	-0.662043	0.50865	0.999993
cg18117895	0.00344209	0.0051993	0.66203	0.508657	0.999993
cg17138539	0.00191157	0.00288744	0.662029	0.508658	0.999993
cg00171725	-0.00230717	0.00348499	-0.662029	0.508659	0.999993
cg14832352	-0.00238864	0.00360807	-0.662025	0.508664	0.999993
cg19385321	0.00154681	0.00233653	0.662011	0.50867	0.999993
cg04028167	0.00235633	0.00355939	0.662005	0.508673	0.999993
cg01508045	0.003258	0.0049214	0.662005	0.508673	0.999993
cg27260738	-0.00597116	0.00901988	-0.662	0.508677	0.999993
cg12352038	0.00213156	0.00321989	0.661999	0.508677	0.999993
cg08338478	0.00358757	0.00541931	0.661998	0.508678	0.999993
cg19589727	0.00306805	0.00463454	0.661996	0.50868	0.999993
cg02559274	0.00246556	0.00372446	0.661992	0.508682	0.999993
cg09025960	0.00335207	0.00506364	0.661988	0.508685	0.999993
cg14164252	0.00510963	0.00771856	0.661993	0.508685	0.999993
cg04452040	0.00357028	0.0053933	0.661984	0.508687	0.999993
cg24159575	-0.00227466	0.00343613	-0.661983	0.508688	0.999993
cg03013422	-0.00245624	0.00371042	-0.661984	0.50869	0.999993
cg03176423	-0.00176613	0.00266796	-0.661978	0.508691	0.999993
cg08524179	0.00250016	0.00377681	0.661976	0.508692	0.999993
cg12099515	0.00217169	0.00328066	0.661967	0.508698	0.999993
cg18049513	-0.0035753	0.00540105	-0.661964	0.5087	0.999993
cg14476364	-0.00267436	0.00404	-0.661969	0.5087	0.999993
cg12058507	-0.00272506	0.0041166	-0.661968	0.508701	0.999993
cg11124135	0.00384915	0.00581473	0.661966	0.508705	0.999993
cg06919956	-0.00242406	0.00366202	-0.661947	0.508711	0.999993
cg13367647	0.00323314	0.0048843	0.661945	0.508712	0.999993
cg11564483	-0.0017277	0.00261005	-0.661942	0.508714	0.999993
cg02861733	0.00614842	0.00928844	0.661943	0.50872	0.999993
cg27178772	-0.00168734	0.00254913	-0.661928	0.508723	0.999993
ch.16.1297358F	-0.00790062	0.0119357	-0.661933	0.508723	0.999993
cg02031634	0.00269247	0.00406762	0.661927	0.508723	0.999993
cg13500720	-0.00204834	0.00309451	-0.661927	0.508724	0.999993
cg14452392	-0.00176768	0.00267052	-0.661923	0.508726	0.999993
cg01024141	-0.00163032	0.002463	-0.661926	0.508728	0.999993
cg00355784	0.00179855	0.00271717	0.661918	0.508729	0.999993
cg25214900	0.00176886	0.00267234	0.661915	0.508731	0.999993
cg03165383	-0.0025085	0.00378976	-0.661914	0.508732	0.999993
cg17585031	0.00111464	0.00168397	0.661913	0.508732	0.999993
cg10793758	0.00174067	0.00262981	0.6619	0.508741	0.999993
cg22274133	0.00217259	0.00328235	0.6619	0.508741	0.999993
cg02150435	0.0044898	0.00678321	0.6619	0.508741	0.999993
cg08838136	-0.00324311	0.00489959	-0.661913	0.508742	0.999993
cg07459266	0.00398148	0.00601527	0.661896	0.508743	0.999993
cg06287708	0.00501658	0.00757914	0.661892	0.508746	0.999993
cg13139542	-0.00203037	0.00306753	-0.66189	0.508747	0.999993
cg08491357	0.00280223	0.00423373	0.661882	0.508752	0.999993
cg14474756	0.00429207	0.00648466	0.661881	0.508753	0.999993
cg05856777	-0.00172392	0.00260459	-0.661877	0.508756	0.999993
cg01481879	0.00157329	0.00237702	0.661875	0.508757	0.999993
cg08607280	0.00238414	0.00360211	0.661872	0.508759	0.999993
cg21819604	-0.00560088	0.00846219	-0.661871	0.508763	0.999993
cg11269793	0.00296631	0.00448175	0.661864	0.508764	0.999993
cg17043366	-0.00292785	0.00442366	-0.661861	0.508766	0.999993
cg05441628	0.00158697	0.00239775	0.661857	0.508769	0.999993
cg03096954	0.00193301	0.00292066	0.66184	0.508779	0.999993
cg18549882	0.00144108	0.0021774	0.661837	0.508781	0.999993
cg08684565	-0.00226239	0.00341836	-0.661834	0.508783	0.999993
cg05125693	-0.00242603	0.00366563	-0.661832	0.508785	0.999993
cg13919631	0.0017735	0.0026797	0.661829	0.508786	0.999993
cg14485185	0.00233091	0.00352192	0.661829	0.508787	0.999993
cg13427402	-0.00175687	0.00265458	-0.661826	0.508788	0.999993
cg08583435	0.00141117	0.00213225	0.661823	0.508793	0.999993
cg25015735	0.00283846	0.00428891	0.661813	0.508796	0.999993
cg24904239	-0.00226729	0.00342591	-0.661806	0.508801	0.999993
cg06869755	0.00199768	0.00301855	0.661803	0.508803	0.999993
cg13397379	-0.00115877	0.00175094	-0.661802	0.508804	0.999993
cg20099147	-0.0023359	0.00352962	-0.6618	0.508805	0.999993
cg19726355	0.00362631	0.00547947	0.661799	0.508805	0.999993
cg24254842	0.0024297	0.00367135	0.661799	0.508805	0.999993
cg22335261	0.00233988	0.00353564	0.661798	0.508806	0.999993
cg16385878	0.00272822	0.00412245	0.661795	0.508808	0.999993
cg10035825	-0.00209719	0.00316894	-0.661794	0.508809	0.999993
cg23613205	0.00343082	0.00518414	0.661792	0.50881	0.999993
cg04446653	0.0020776	0.00313935	0.661792	0.508814	0.999993
cg07513383	-0.00179753	0.00271619	-0.661785	0.508815	0.999993
cg21210409	0.00169241	0.00255735	0.661783	0.508816	0.999993
cg10984490	0.00340838	0.00515032	0.66178	0.508818	0.999993
cg07746241	0.00240124	0.00362855	0.661761	0.50883	0.999993
cg07870074	0.00209056	0.00315909	0.661761	0.50883	0.999993
cg04983925	0.00262381	0.0039649	0.66176	0.508831	0.999993
cg10009827	-0.00247205	0.00373559	-0.661757	0.508832	0.999993
cg23993005	-0.00213878	0.00323197	-0.661757	0.508832	0.999993
cg02354388	0.00315838	0.00477275	0.661752	0.508835	0.999993
cg25900614	-0.00316312	0.00477993	-0.661752	0.508836	0.999993
cg00043371	-0.00299625	0.00452775	-0.661751	0.508836	0.999993
cg24909396	0.00204909	0.00309647	0.661749	0.508838	0.999993
cg13372456	-0.0046067	0.0069614	-0.661748	0.508838	0.999993
cg14568259	0.00209761	0.0031698	0.661748	0.508838	0.999993
cg07773434	-0.00218824	0.00330676	-0.661747	0.508839	0.999993
cg20252015	-0.00237671	0.00359159	-0.661743	0.508841	0.999993
cg07430472	-0.00319494	0.00482821	-0.661723	0.508854	0.999993
cg23812325	0.00182798	0.00276247	0.661719	0.508856	0.999993
cg24402392	-0.00209993	0.00317342	-0.661724	0.508856	0.999993
cg25189241	-0.00287434	0.00434375	-0.661719	0.508856	0.999993
cg08692277	-0.0017221	0.00260247	-0.661719	0.508857	0.999993
cg01903903	0.00481749	0.00728024	0.661721	0.508859	0.999993
cg10389032	-0.00201144	0.00303973	-0.661715	0.508859	0.999993
cg16138752	-0.00296994	0.00448832	-0.661704	0.508866	0.999993
cg06268478	0.00192449	0.00290839	0.661704	0.508866	0.999993
cg26065892	-0.00168026	0.00253931	-0.6617	0.508869	0.999993
cg02677192	-0.0028628	0.00432643	-0.6617	0.508869	0.999993
cg14631761	0.00365146	0.00551827	0.661704	0.508869	0.999993
cg20929811	0.00313031	0.00473074	0.661697	0.508871	0.999993
cg10902367	0.00274642	0.00415064	0.661684	0.508879	0.999993
cg17255062	0.00586793	0.00886812	0.661688	0.50888	0.999993
cg00967695	0.00220052	0.00332565	0.661681	0.508881	0.999993
cg06361984	-0.00251218	0.00379668	-0.661679	0.508882	0.999993
cg24900963	-0.00294022	0.00444362	-0.661673	0.508886	0.999993
cg12044060	-0.00214887	0.00324763	-0.661673	0.508886	0.999993
cg26087535	-0.00203001	0.00306802	-0.661667	0.50889	0.999993
cg08405405	0.00400207	0.00604851	0.661663	0.508893	0.999993
cg16714605	-0.00187264	0.0028302	-0.661662	0.508893	0.999993
cg05155047	-0.00180972	0.00273512	-0.66166	0.508894	0.999993
cg01139861	0.00269328	0.00407053	0.661654	0.508898	0.999993
cg12255554	-0.00195816	0.00295951	-0.661649	0.508901	0.999993
cg09982942	-0.00499611	0.00755094	-0.661654	0.508901	0.999993
cg07679679	-0.00163176	0.00246621	-0.661646	0.508904	0.999993
cg19132733	0.00296469	0.00448079	0.661645	0.508904	0.999993
cg02957990	0.00212589	0.00321307	0.661638	0.508908	0.999993
cg07882382	-0.00202957	0.0030675	-0.661637	0.508909	0.999993
cg17511259	-0.00191439	0.00289343	-0.661634	0.508911	0.999993
cg07359730	-0.00257251	0.00388816	-0.661626	0.508916	0.999993
cg24721899	0.00626663	0.00947152	0.661629	0.508918	0.999993
cg23718736	0.00181929	0.00274973	0.661622	0.508918	0.999993
cg17555499	0.00517645	0.00782389	0.66162	0.50892	0.999993
cg27350917	0.00258891	0.00391301	0.661616	0.508922	0.999993
cg13022174	0.00147078	0.00222302	0.661614	0.508924	0.999993
cg08125939	-0.00289454	0.004375	-0.66161	0.508927	0.999993
cg01763236	-0.00257128	0.00388641	-0.661607	0.508928	0.999993
cg24788636	0.00132971	0.00200982	0.661606	0.508929	0.999993
cg15085006	0.00210473	0.00318121	0.661611	0.508929	0.999993
cg21037018	0.00441328	0.00667057	0.661605	0.50893	0.999993
cg26680885	0.00389417	0.00588597	0.661602	0.508932	0.999993
cg26688527	-0.00294566	0.00445233	-0.6616	0.508933	0.999993
cg05741182	-0.00196217	0.00296581	-0.661599	0.508934	0.999993
cg20681747	0.00281417	0.0042536	0.661597	0.508935	0.999993
cg01033001	0.00344907	0.00521328	0.661593	0.508937	0.999993
cg15736726	0.001958	0.00295953	0.661591	0.508941	0.999993
cg16455834	-0.00161978	0.00244834	-0.661584	0.508943	0.999993
cg05010111	-0.00340842	0.00515192	-0.661582	0.508944	0.999993
cg18358723	-0.00227759	0.00344259	-0.66159	0.508945	0.999993
cg10946333	-0.00287887	0.00435153	-0.661577	0.508948	0.999993
cg05969496	0.00298405	0.00451052	0.661576	0.508948	0.999993
cg18106991	0.00187048	0.00282736	0.661566	0.508955	0.999993
cg02748624	0.00231595	0.00350081	0.661547	0.50897	0.999993
cg14321365	-0.00718845	0.0108662	-0.66154	0.508971	0.999993
cg13282486	-0.00199142	0.00301031	-0.661532	0.508976	0.999993
cg27118876	-0.00424796	0.00642141	-0.66153	0.508978	0.999993
cg25953952	0.00208285	0.00314854	0.661527	0.508979	0.999993
cg01643320	0.00356362	0.00538698	0.661526	0.50898	0.999993
cg08160619	0.00257939	0.00389916	0.661525	0.508981	0.999993
cg26232504	-0.00476898	0.00720914	-0.661519	0.508984	0.999993
cg09288989	0.00366006	0.00553268	0.661534	0.508985	0.999993
cg07037963	0.00163376	0.00246971	0.661519	0.508988	0.999993
cg17260124	0.00220538	0.00333385	0.661512	0.508989	0.999993
cg02268620	0.00230618	0.0034863	0.661498	0.508998	0.999993
cg03919980	-0.00222956	0.00337049	-0.661496	0.508999	0.999993
cg26164773	0.00251947	0.00380877	0.661492	0.509002	0.999993
cg01147079	0.00257346	0.00389044	0.661481	0.509009	0.999993
cg00647863	0.00245366	0.00370932	0.661485	0.50901	0.999993
cg01439322	-0.00228126	0.00344873	-0.661478	0.509011	0.999993
cg26204913	0.00235371	0.00355825	0.661478	0.509011	0.999993
cg15828427	-0.00299586	0.00452904	-0.661479	0.509014	0.999993
cg02409364	0.00206081	0.0031155	0.661471	0.509015	0.999993
cg07218600	0.00271575	0.00410563	0.661471	0.509015	0.999993
cg27123256	-0.00255861	0.00386808	-0.661468	0.509017	0.999993
cg15453836	0.00258845	0.0039132	0.661466	0.509018	0.999993
cg06818307	-0.00272967	0.00412672	-0.661462	0.509021	0.999993
cg12768605	-0.00485927	0.00734623	-0.661465	0.509022	0.999993
cg16822939	0.00445725	0.00673852	0.661458	0.509024	0.999993
cg01666652	-0.00245934	0.00371807	-0.661456	0.509025	0.999993
cg12194727	0.00315427	0.00476869	0.661454	0.509026	0.999993
cg23560320	0.00224953	0.0034009	0.661451	0.509028	0.999993
cg04657183	0.00273199	0.00413032	0.661447	0.509031	0.999993
cg19033438	0.00300358	0.00454091	0.661448	0.509033	0.999993
cg21467697	0.00220378	0.00333179	0.661441	0.509035	0.999993
cg27270003	-0.00281086	0.00424963	-0.661437	0.509037	0.999993
cg17435307	-0.00278164	0.00420546	-0.661435	0.509038	0.999993
cg15226428	-0.00142402	0.00215295	-0.661425	0.509045	0.999993
cg13340481	-0.00161868	0.00244725	-0.661428	0.509046	0.999993
cg18027227	0.00276454	0.0041797	0.66142	0.509048	0.999993
cg21064333	-0.00391742	0.00592274	-0.66142	0.509051	0.999993
cg11827897	0.00239853	0.00362639	0.661409	0.509055	0.999993
cg04121983	0.00262718	0.0039721	0.661408	0.509055	0.999993
cg07741184	-0.00264733	0.00400258	-0.661407	0.509056	0.999993
cg09340276	0.00468658	0.00708581	0.661403	0.509059	0.999993
cg23457357	0.00318804	0.00482012	0.661403	0.509059	0.999993
cg27360210	-0.00175375	0.00265157	-0.6614	0.509061	0.999993
cg18107893	-0.00285909	0.0043228	-0.661399	0.509061	0.999993
cg21763211	0.00241487	0.00365116	0.661399	0.509062	0.999993
cg08622041	0.00285691	0.00431954	0.661393	0.509065	0.999993
cg17203647	-0.00264373	0.00399722	-0.661393	0.509065	0.999993
cg02849695	0.00315382	0.00476846	0.66139	0.509067	0.999993
cg12052812	-0.00137011	0.00207158	-0.661384	0.509071	0.999993
cg04995391	0.00526983	0.0079679	0.661383	0.509072	0.999993
cg21807262	-0.00143423	0.00216856	-0.661372	0.509079	0.999993
cg05323141	-0.00191682	0.00289825	-0.661372	0.509079	0.999993
cg24169248	-0.00268964	0.00406678	-0.66137	0.509083	0.999993
cg15703970	0.00257577	0.00389463	0.661364	0.509084	0.999993
cg12616125	0.00204294	0.003089	0.661361	0.509086	0.999993
cg08380005	0.00285918	0.00432318	0.661361	0.509086	0.999993
cg01273802	0.00343911	0.00520006	0.66136	0.509086	0.999993
cg13711238	0.00460815	0.00696732	0.661395	0.509088	0.999993
cg21213426	-0.00213386	0.00322649	-0.661355	0.509089	0.999993
cg01190317	0.00165472	0.00250201	0.661355	0.50909	0.999993
cg14327359	0.0018751	0.00283523	0.661357	0.509092	0.999993
cg08014937	-0.00152428	0.00230479	-0.661351	0.509092	0.999993
cg12824952	0.00267048	0.00403791	0.661351	0.509092	0.999993
cg02999108	0.00277873	0.00420161	0.661349	0.509097	0.999993
cg04901763	0.00259824	0.00392873	0.661343	0.509097	0.999993
cg11496792	0.00122811	0.001857	0.66134	0.509099	0.999993
cg11759288	0.00230587	0.00348667	0.66134	0.509099	0.999993
cg11219407	0.00505633	0.00764542	0.661354	0.5091	0.999993
cg11064034	0.00280367	0.00423925	0.661359	0.5091	0.999993
cg19754190	0.00361977	0.0054734	0.661338	0.5091	0.999993
cg23338170	-0.00268679	0.00406271	-0.66133	0.509105	0.999993
cg03695162	0.00174686	0.00264144	0.661329	0.509106	0.999993
cg06907930	-0.00427671	0.00646691	-0.661322	0.509111	0.999993
cg07188863	0.00124505	0.00188268	0.661321	0.509112	0.999993
cg07251711	0.00440219	0.00665667	0.66132	0.509115	0.999993
cg12036741	-0.00264084	0.00399333	-0.661313	0.509116	0.999993
cg21398469	0.00296993	0.00449096	0.661313	0.509117	0.999993
cg09146183	0.00327766	0.00495632	0.66131	0.509118	0.999993
cg02085805	0.00210623	0.00318493	0.661309	0.509119	0.999993
cg02534163	0.00482214	0.00729176	0.661313	0.50912	0.999993
cg08823411	0.00400193	0.0060515	0.661312	0.50912	0.999993
cg03893095	-0.00208676	0.00315543	-0.661322	0.50912	0.999993
cg13350940	-0.00272389	0.00411892	-0.661311	0.509121	0.999993
cg08379212	-0.00128918	0.00194944	-0.661305	0.509121	0.999993
cg08536228	-0.00237691	0.00359428	-0.661304	0.509122	0.999993
cg06664930	-0.00373396	0.00564637	-0.661303	0.509123	0.999993
cg03356157	0.00275408	0.00416459	0.661308	0.509123	0.999993
cg15331705	-0.00235393	0.0035596	-0.661292	0.509133	0.999993
cg10887757	0.00134913	0.00204017	0.661285	0.509134	0.999993
cg18822363	-0.00156562	0.00236755	-0.661282	0.509136	0.999993
cg13331559	-0.00213297	0.00322551	-0.661281	0.509137	0.999993
cg17215151	0.00391931	0.00592668	0.6613	0.509138	0.999993
cg07050555	0.00472862	0.00715069	0.661282	0.50914	0.999993
cg04515258	0.0022366	0.00338229	0.661267	0.509146	0.999993
cg08413427	0.00109275	0.00165251	0.661267	0.509146	0.999993
cg00654448	-0.00209347	0.00316586	-0.661265	0.509147	0.999993
cg12517167	0.00324554	0.00490813	0.661258	0.509151	0.999993
cg00538888	0.00219654	0.00332176	0.661258	0.509152	0.999993
cg01716380	0.00502343	0.00759684	0.661253	0.509158	0.999993
cg16696536	-0.00625948	0.00946621	-0.661245	0.509167	0.999993
cg26848071	0.0028885	0.00436839	0.661228	0.509171	0.999993
cg01102046	-0.00254541	0.00384953	-0.661226	0.509172	0.999993
cg13217206	-0.00390267	0.00590222	-0.661222	0.509175	0.999993
cg14284394	0.00224674	0.00339786	0.661221	0.509175	0.999993
cg16010163	-0.00255384	0.00386226	-0.661228	0.509177	0.999993
cg05786548	-0.0021364	0.00323101	-0.661217	0.509178	0.999993
cg22865831	-0.00229305	0.00346802	-0.661199	0.509189	0.999993
cg12494545	-0.00474206	0.00717198	-0.661193	0.509193	0.999993
cg18775587	-0.00446368	0.00675095	-0.661192	0.509194	0.999993
cg17004893	-0.00232151	0.0035111	-0.661192	0.509194	0.999993
cg18484488	0.00249686	0.00377631	0.66119	0.509195	0.999993
cg09997271	0.0025692	0.00388573	0.661187	0.509197	0.999993
cg22032706	-0.00375511	0.00567934	-0.661187	0.509197	0.999993
cg22985146	0.00243273	0.00367934	0.661186	0.509198	0.999993
cg14073722	-0.00400909	0.00606357	-0.661177	0.509204	0.999993
cg02318549	-0.00239651	0.00362461	-0.661176	0.509204	0.999993
cg13471735	-0.00215878	0.00326506	-0.661174	0.509205	0.999993
cg04618532	-0.0028255	0.0042734	-0.661184	0.509206	0.999993
cg00256358	0.00263517	0.00398556	0.661178	0.509206	0.999993
cg08106730	-0.001832	0.00277084	-0.66117	0.509208	0.999993
cg16396191	-0.0028461	0.00430466	-0.661166	0.50921	0.999993
cg27173816	0.00253959	0.00384108	0.661165	0.509211	0.999993
cg07981475	0.00445664	0.00674061	0.661163	0.509212	0.999993
cg20749916	0.00324291	0.00490485	0.661162	0.509213	0.999993
cg18907656	-0.00288481	0.00436327	-0.661158	0.509216	0.999993
cg15414975	-0.00340159	0.00514483	-0.661167	0.509216	0.999993
cg21091119	0.00433081	0.00655026	0.661167	0.509216	0.999993
cg03654391	-0.00202983	0.00307012	-0.661156	0.509217	0.999993
cg24546446	0.00217618	0.00329148	0.661154	0.509218	0.999993
cg09997356	0.001962	0.00296756	0.661152	0.50922	0.999993
cg15124926	0.00556445	0.00841629	0.661152	0.509223	0.999993
cg16710517	-0.00292146	0.00441879	-0.661145	0.509227	0.999993
cg19888509	0.00287807	0.00435322	0.661137	0.509229	0.999993
cg07016325	-0.00237273	0.00358888	-0.661134	0.509231	0.999993
cg18070818	-0.00335035	0.0050676	-0.661132	0.509232	0.999993
cg04590978	-0.00264306	0.00399779	-0.661131	0.509233	0.999993
cg06697294	-0.00486594	0.00736006	-0.661127	0.509238	0.999993
cg09874901	-0.00221351	0.00334811	-0.661121	0.509239	0.999993
cg23663476	0.00160884	0.00243352	0.661116	0.509243	0.999993
cg25477576	-0.00374318	0.00566192	-0.661115	0.509243	0.999993
cg04704294	0.00232061	0.0035102	0.661106	0.509249	0.999993
cg24871089	-0.004266	0.00645284	-0.661104	0.50925	0.999993
cg16685586	-0.00268891	0.00406734	-0.661098	0.509254	0.999993
cg22583711	0.00223338	0.0033783	0.661096	0.509255	0.999993
cg15464485	-0.0024058	0.0036391	-0.661097	0.509258	0.999993
cg21377936	-0.00217892	0.00329596	-0.66109	0.509259	0.999993
cg07086381	-0.00375341	0.0056776	-0.66109	0.509259	0.999993
cg10503234	0.00473774	0.00716657	0.661089	0.50926	0.999993
cg25941191	-0.00263595	0.0039873	-0.661086	0.509262	0.999993
cg17145402	0.0021436	0.00324257	0.661083	0.509264	0.999993
cg04197554	0.00387985	0.00586898	0.661077	0.50927	0.999993
cg17104099	0.00350859	0.00530739	0.661077	0.509274	0.999993
cg11453076	0.00368786	0.00557866	0.661066	0.509274	0.999993
cg07561442	0.0035764	0.00541009	0.661061	0.509277	0.999993
cg16497219	-0.00309821	0.00468673	-0.66106	0.509278	0.999993
cg08393660	-0.00265714	0.00401953	-0.661058	0.50928	0.999993
cg01621034	-0.00287362	0.00434712	-0.66104	0.509291	0.999993
cg24394414	0.00233904	0.00353842	0.66104	0.509291	0.999993
cg17302158	0.00167435	0.00253275	0.66108	0.509296	0.999993
cg12060877	-0.00216127	0.00326955	-0.661029	0.509298	0.999993
cg16377162	-0.00219311	0.00331772	-0.661028	0.509299	0.999993
cg18520280	0.00251163	0.00379957	0.661029	0.509301	0.999993
cg17797859	-0.00122534	0.00185371	-0.661022	0.509303	0.999993
cg16705594	0.00164709	0.00249174	0.66102	0.509304	0.999993
cg13711129	0.00254608	0.00385181	0.661009	0.509311	0.999993
cg15458254	0.0039338	0.00595119	0.661012	0.509313	0.999993
cg10690887	-0.00367291	0.00555655	-0.661006	0.509313	0.999993
cg26081413	-0.0014306	0.0021643	-0.661001	0.509316	0.999993
cg18713528	0.00374584	0.00566691	0.661002	0.509319	0.999993
cg07674095	-0.00498589	0.00754302	-0.660993	0.509321	0.999993
cg15119027	0.00352855	0.00533836	0.66098	0.509329	0.999993
cg13078969	-0.00448467	0.00678483	-0.660986	0.509332	0.999993
cg19280014	0.0037366	0.00565318	0.660973	0.509337	0.999993
cg01011918	0.00180246	0.002727	0.660968	0.509337	0.999993
cg14480095	-0.00396154	0.00599354	-0.660967	0.509338	0.999993
cg01448155	0.00312945	0.00473462	0.660973	0.509341	0.999993
cg07926074	0.00295285	0.00446752	0.66096	0.509342	0.999993
cg14250560	0.00156058	0.0023611	0.660955	0.509345	0.999993
cg11792671	0.00315435	0.00477244	0.660951	0.509348	0.999993
cg22632840	-0.00595988	0.00901717	-0.660948	0.50935	0.999993
cg22056218	0.00234306	0.00354501	0.660946	0.509351	0.999993
cg24856258	0.00318338	0.00481644	0.660941	0.509354	0.999993
cg24823082	0.00299247	0.0045276	0.660939	0.509355	0.999993
cg19051608	0.0019283	0.00291751	0.660939	0.509356	0.999993
cg21692159	0.00299181	0.00452661	0.660938	0.509356	0.999993
cg24963443	-0.00160642	0.00243051	-0.660938	0.509356	0.999993
cg02100997	-0.00209434	0.00316874	-0.660936	0.509358	0.999993
cg24741392	0.00504815	0.00763783	0.66094	0.509358	0.999993
cg21545785	-0.00589673	0.0089216	-0.66095	0.509359	0.999993
cg00789792	0.00227924	0.00344853	0.660932	0.50936	0.999993
cg20722891	-0.00476386	0.00720777	-0.660935	0.509362	0.999993
cg15730180	0.00331964	0.0050227	0.660928	0.509366	0.999993
cg18496230	0.00312954	0.00473513	0.66092	0.509368	0.999993
cg20984994	0.00469399	0.00710222	0.660918	0.509369	0.999993
cg17852564	0.00273517	0.00413847	0.660913	0.509372	0.999993
cg23992697	0.00274014	0.00414602	0.660909	0.509375	0.999993
cg12954512	0.00605583	0.0091629	0.660908	0.509376	0.999993
cg15766024	0.00220421	0.00333513	0.660908	0.509376	0.999993
cg00745555	-0.00582564	0.00881463	-0.660906	0.509377	0.999993
cg15486822	-0.00301045	0.00455504	-0.660905	0.509378	0.999993
cg20173072	0.00197077	0.00298191	0.660906	0.50938	0.999993
cg03889263	0.00291092	0.00440447	0.660901	0.50938	0.999993
cg02218765	-0.00210413	0.00318374	-0.660899	0.509381	0.999993
cg25781868	0.00372203	0.00563177	0.660899	0.509381	0.999993
cg26721877	-0.00376816	0.00570158	-0.660897	0.509382	0.999993
cg05178005	0.00228872	0.00346305	0.660897	0.509383	0.999993
cg03322670	-0.0021753	0.00329147	-0.660892	0.509386	0.999993
cg00694968	-0.00332306	0.00502819	-0.660886	0.509389	0.999993
cg09145851	-0.00171649	0.00259727	-0.660883	0.509391	0.999993
cg27323975	0.00350121	0.00529778	0.660883	0.509392	0.999993
cg21540962	0.00229433	0.00347162	0.660883	0.509392	0.999993
cg23470850	-0.0019906	0.00301203	-0.660881	0.509393	0.999993
cg10565760	-0.00245123	0.00370903	-0.660881	0.509393	0.999993
cg24503261	-0.00333356	0.00504413	-0.660879	0.509397	0.999993
cg15675643	0.00246416	0.00372864	0.660875	0.5094	0.999993
cg08490768	0.00230298	0.00348479	0.660867	0.509402	0.999993
cg07414961	0.00153619	0.00232451	0.660865	0.509403	0.999993
cg11812662	-0.00225029	0.00340508	-0.660862	0.509405	0.999993
cg22666598	0.00228088	0.00345139	0.66086	0.509406	0.999993
cg17999505	0.00296092	0.00448041	0.660859	0.509407	0.999993
cg03361067	-0.00316321	0.00478653	-0.660857	0.509408	0.999993
cg24357849	0.00178186	0.0026963	0.660851	0.509412	0.999993
cg14014593	-0.00139394	0.0021093	-0.660856	0.509412	0.999993
cg08040395	-0.00315851	0.00477939	-0.660861	0.509413	0.999993
cg10902101	0.0026499	0.00400984	0.660848	0.509414	0.999993
cg17217920	0.00430963	0.00652128	0.660857	0.509415	0.999993
cg03775330	-0.00186266	0.00281862	-0.660839	0.50942	0.999993
cg03523104	0.00287111	0.00434466	0.660836	0.509422	0.999993
cg07611666	-0.00327822	0.00496073	-0.660835	0.509422	0.999993
cg02537491	-0.00283355	0.00428782	-0.660837	0.509424	0.999993
cg14212983	-0.00147412	0.00223076	-0.660815	0.509435	0.999993
cg03107336	0.00266385	0.00403116	0.660814	0.509436	0.999993
cg02803847	-0.00200099	0.00302808	-0.660813	0.509436	0.999993
cg11050740	0.00125034	0.00189214	0.66081	0.509438	0.999993
cg16026189	-0.00200134	0.00302862	-0.660809	0.509439	0.999993
cg10334247	-0.00195862	0.00296399	-0.660805	0.509441	0.999993
cg05346963	0.00238293	0.00360611	0.660803	0.509443	0.999993
cg13205771	0.00412194	0.00623782	0.660798	0.509446	0.999993
cg22754309	0.00214266	0.00324255	0.660796	0.509447	0.999993
cg10677697	-0.00434379	0.0065736	-0.660793	0.509449	0.999993
cg02713951	0.00121306	0.00183577	0.66079	0.509451	0.999993
cg22333471	0.00248757	0.0037646	0.660781	0.509457	0.999993
cg04505346	-0.00203684	0.00308248	-0.66078	0.509457	0.999993
cg16729690	-0.00217226	0.00328743	-0.660779	0.509458	0.999993
cg21970929	0.00252418	0.00382004	0.660774	0.509462	0.999993
cg14447606	-0.00508746	0.00769927	-0.660773	0.509462	0.999993
cg05484920	0.00112411	0.00170121	0.660769	0.509465	0.999993
cg11786255	-0.00355568	0.00538114	-0.660767	0.509466	0.999993
cg08929390	-0.00674843	0.0102131	-0.660765	0.509467	0.999993
cg07569194	-0.00185226	0.00280323	-0.660759	0.509471	0.999993
cg14893129	-0.00218169	0.0033018	-0.660758	0.509472	0.999993
cg04503171	0.00212554	0.00321685	0.660753	0.509475	0.999993
cg10149605	0.00150522	0.00227806	0.660748	0.509478	0.999993
cg11654838	0.00327846	0.00496173	0.66075	0.50948	0.999993
cg18245460	0.00305561	0.00462451	0.660744	0.509481	0.999993
cg20996351	0.0055324	0.00837299	0.660743	0.509481	0.999993
cg26862731	0.00358972	0.00543282	0.660748	0.509485	0.999993
cg08874430	-0.00438201	0.00663201	-0.660737	0.509485	0.999993
cg27516652	-0.00393782	0.00595967	-0.660744	0.50949	0.999993
cg19025234	-0.00441057	0.00667529	-0.660731	0.509492	0.999993
cg25541259	0.00405964	0.00614422	0.660725	0.509493	0.999993
cg19033308	0.00370876	0.00561318	0.660724	0.509493	0.999993
cg19997502	-0.00341888	0.00517447	-0.660722	0.509495	0.999993
cg14963534	-0.00340208	0.00514906	-0.660719	0.509497	0.999993
cg27504782	-0.00350382	0.00530306	-0.660716	0.509498	0.999993
cg00905170	-0.00164269	0.00248625	-0.660711	0.509502	0.999993
cg26589448	0.00246488	0.00373065	0.660712	0.509504	0.999993
cg00145961	-0.00239283	0.00362163	-0.660704	0.509506	0.999993
cg03105222	-0.00229547	0.00347432	-0.660696	0.509511	0.999993
cg03175768	0.00355568	0.0053817	0.660697	0.509514	0.999993
cg22235417	0.0027961	0.00423205	0.660696	0.509515	0.999993
cg14295009	-0.00311367	0.00471277	-0.660687	0.509517	0.999993
cg04077795	-0.00236648	0.00358186	-0.660686	0.509518	0.999993
cg04449562	0.00194758	0.00294781	0.660688	0.50952	0.999993
cg04705318	-0.00224457	0.00339741	-0.660671	0.509527	0.999993
cg03762767	-0.00272118	0.00411885	-0.660666	0.509531	0.999993
cg11395536	0.00210444	0.00318535	0.660663	0.509532	0.999993
cg06650115	-0.00451977	0.00684126	-0.660663	0.509532	0.999993
cg05044743	-0.00325921	0.00493331	-0.660654	0.509538	0.999993
cg13429150	0.00274066	0.0041484	0.660654	0.509538	0.999993
cg17004101	0.0020639	0.00312401	0.660658	0.509539	0.999993
cg12504415	-0.00267984	0.00405636	-0.660652	0.509539	0.999993
cg09171368	-0.00249171	0.00377157	-0.660656	0.50954	0.999993
cg13136510	0.0023139	0.00350246	0.660651	0.50954	0.999993
cg12266151	0.00265605	0.00402035	0.660651	0.50954	0.999993
cg26841048	-0.00161057	0.00243785	-0.66065	0.509541	0.999993
cg05080777	0.00250868	0.0037973	0.660647	0.509543	0.999993
cg18999185	0.00436332	0.00660462	0.660646	0.509546	0.999993
cg07136133	-0.00187252	0.0028344	-0.660639	0.509548	0.999993
cg16284437	0.00538552	0.00815203	0.660635	0.50955	0.999993
cg14354327	0.00277785	0.00420486	0.660628	0.509555	0.999993
cg10487904	0.00169958	0.00257268	0.660627	0.509555	0.999993
cg11266921	-0.00385407	0.00583398	-0.660625	0.509557	0.999993
cg14395892	-0.00288623	0.00436893	-0.660625	0.509557	0.999993
cg27185423	0.00239298	0.0036223	0.660625	0.509557	0.999993
cg09251400	0.00216361	0.00327512	0.660621	0.509559	0.999993
cg06678567	-0.00288786	0.00437144	-0.660621	0.50956	0.999993
cg08963581	0.00208844	0.00316135	0.660617	0.509562	0.999993
cg15942720	-0.00272629	0.0041269	-0.660614	0.509564	0.999993
cg04517323	0.00214095	0.00324083	0.660619	0.509564	0.999993
cg10882756	-0.00304746	0.00461317	-0.6606	0.509573	0.999993
cg25217535	0.00185936	0.00281465	0.660599	0.509573	0.999993
cg07873926	-0.0036519	0.00552818	-0.660597	0.509575	0.999993
cg15835058	-0.00195963	0.00296648	-0.660591	0.509578	0.999993
cg19764096	-0.00278022	0.0042087	-0.66059	0.509579	0.999993
cg00001793	0.00407894	0.00617472	0.660588	0.509581	0.999993
cg05886954	-0.0028509	0.00431573	-0.660584	0.509583	0.999993
cg23884626	0.00228433	0.00345804	0.660584	0.509583	0.999993
cg14093886	0.00246516	0.0037318	0.660581	0.509585	0.999993
cg04245131	-0.00171039	0.00258923	-0.660577	0.509588	0.999993
cg21153937	-0.0017703	0.00267995	-0.66057	0.509592	0.999993
cg03293976	-0.00183418	0.00277666	-0.660569	0.509593	0.999993
cg09190656	0.003367	0.00509703	0.66058	0.509595	0.999993
cg03996447	-0.00323368	0.00489536	-0.66056	0.509602	0.999993
cg04812509	-0.00199874	0.00302586	-0.660554	0.509603	0.999993
cg22634689	-0.00218362	0.00330567	-0.660567	0.509604	0.999993
cg27127146	-0.00326205	0.00493818	-0.660578	0.509604	0.999993
cg19899694	0.00459351	0.00695406	0.660551	0.509604	0.999993
cg16308694	-0.00385821	0.00584091	-0.660549	0.509605	0.999993
cg25380151	0.00219893	0.00332895	0.660548	0.509606	0.999993
cg07506749	-0.00310744	0.00470434	-0.660547	0.509606	0.999993
cg03938432	0.0019383	0.00293439	0.660545	0.509608	0.999993
cg06963182	-0.00551893	0.00835509	-0.660548	0.50961	0.999993
cg04177089	-0.00281624	0.00426354	-0.66054	0.509611	0.999993
cg21727178	-0.00241297	0.00365311	-0.660526	0.50962	0.999993
cg12977772	0.00514777	0.00779351	0.660521	0.509624	0.999993
cg12671750	0.0029301	0.00443605	0.660519	0.509625	0.999993
cg13206674	0.00709096	0.0107356	0.66051	0.50963	0.999993
cg26569309	-0.00487612	0.00738242	-0.660504	0.509634	0.999993
cg20745248	-0.00156963	0.00237646	-0.660489	0.509644	0.999993
cg01697732	0.00572522	0.00866817	0.660488	0.509645	0.999993
cg23629820	-0.00156978	0.00237671	-0.660485	0.509647	0.999993
cg12114834	-0.00209605	0.0031735	-0.660483	0.509648	0.999993
cg22729539	0.00200456	0.00303501	0.660477	0.509651	0.999993
cg07753755	-0.00287829	0.0043579	-0.660477	0.509652	0.999993
cg02115818	-0.00240203	0.00363683	-0.660476	0.509652	0.999993
cg17146570	-0.00526786	0.00797588	-0.660474	0.509653	0.999993
cg09560365	0.0127098	0.0192433	0.660479	0.509654	0.999993
cg00554682	0.00200508	0.00303583	0.660472	0.509655	0.999993
cg03503087	0.00243054	0.00368001	0.66047	0.509656	0.999993
cg03480383	0.00157021	0.00237741	0.660472	0.509658	0.999993
cg14131376	0.00167906	0.00254225	0.660464	0.50966	0.999993
cg16288579	0.00327767	0.00496267	0.660464	0.50966	0.999993
cg08324115	-0.00248343	0.00376017	-0.660458	0.509664	0.999993
cg03644378	0.00179077	0.00271143	0.660452	0.509667	0.999993
cg23897255	-0.00399374	0.00604696	-0.660455	0.509669	0.999993
cg00673557	-0.00511607	0.00774635	-0.660449	0.509669	0.999993
cg22795216	0.00387458	0.0058665	0.660458	0.50967	0.999993
cg01445479	0.00159563	0.00241599	0.660446	0.509671	0.999993
cg13919506	0.00306604	0.00464241	0.660442	0.509674	0.999993
cg17901038	0.00372086	0.00563386	0.660447	0.509681	0.999993
cg15683497	-0.00283487	0.00429247	-0.660429	0.509682	0.999993
cg25692451	0.00213204	0.00322827	0.660429	0.509682	0.999993
cg14829090	0.00487796	0.0073861	0.660425	0.509685	0.999993
cg02147208	-0.00256354	0.00388162	-0.660432	0.509687	0.999993
cg09721516	-0.00325467	0.00492814	-0.660426	0.509691	0.999993
cg27347220	-0.0025224	0.00381942	-0.660413	0.509692	0.999993
cg04575501	-0.00315247	0.0047735	-0.660411	0.509694	0.999993
cg05208056	0.00186719	0.00282736	0.6604	0.509701	0.999993
cg17635294	-0.00195266	0.00295679	-0.6604	0.509701	0.999993
cg23322172	-0.00288873	0.00437423	-0.660398	0.509702	0.999993
cg02675502	-0.00291508	0.00441415	-0.660394	0.509705	0.999993
cg01253545	0.0137967	0.0208901	0.660442	0.509708	0.999993
cg00510320	-0.00336526	0.0050959	-0.660386	0.50971	0.999993
cg03881294	0.0022464	0.00340175	0.660366	0.509722	0.999993
cg19249042	0.0032905	0.00498285	0.660365	0.509723	0.999993
cg26321366	-0.00257122	0.0038936	-0.66037	0.509724	0.999993
cg25246894	-0.0016564	0.00250832	-0.660364	0.509724	0.999993
cg20615720	0.00166052	0.00251457	0.66036	0.509727	0.999993
cg08398855	0.00269945	0.00408789	0.660353	0.509731	0.999993
cg16050333	0.00269725	0.00408452	0.660359	0.509731	0.999993
cg05704093	0.00267966	0.00405795	0.660349	0.509734	0.999993
cg21620524	-0.00108665	0.00164557	-0.660352	0.509735	0.999993
cg25284762	-0.00206958	0.00313408	-0.660347	0.509735	0.999993
cg16087826	0.00187254	0.00283571	0.660344	0.509737	0.999993
cg26656287	0.00217281	0.00329043	0.660342	0.509741	0.999993
cg14988396	-0.00452735	0.00685621	-0.660328	0.509747	0.999993
cg14546128	-0.00390588	0.00591498	-0.660337	0.509747	0.999993
cg17284070	-0.00364748	0.00552378	-0.660324	0.50975	0.999993
cg14544087	-0.00286491	0.00433865	-0.660322	0.50975	0.999993
cg16784205	-0.00197069	0.00298448	-0.660311	0.509761	0.999993
cg18074254	0.00406022	0.00614904	0.660302	0.509764	0.999993
cg01938359	0.00250853	0.00379909	0.660299	0.509765	0.999993
cg05879075	-0.0018964	0.00287203	-0.6603	0.509768	0.999993
cg25976932	0.00192182	0.00291058	0.660289	0.509772	0.999993
cg02459951	-0.00231543	0.0035067	-0.660286	0.509774	0.999993
cg11759875	0.00276935	0.0041942	0.66028	0.509778	0.999993
cg06977639	0.0029788	0.00451144	0.660278	0.509779	0.999993
cg11956908	0.0016859	0.00255336	0.660269	0.509784	0.999993
cg26581206	0.00212901	0.0032245	0.660261	0.50979	0.999993
cg06668034	-0.0036447	0.00552009	-0.66026	0.50979	0.999993
cg07233838	0.0019186	0.00290581	0.660263	0.509792	0.999993
cg12616710	0.00264801	0.00401062	0.660251	0.509796	0.999993
cg11050045	0.00351672	0.00532639	0.660244	0.509801	0.999993
cg00290373	-0.00341702	0.00517544	-0.660238	0.509805	0.999993
cg22170801	-0.00218302	0.00330642	-0.660236	0.509806	0.999993
cg13095704	0.00249656	0.00378132	0.660236	0.509806	0.999993
cg02420010	0.00328352	0.00497334	0.660224	0.509813	0.999993
cg00098985	0.00158793	0.00240516	0.66022	0.509816	0.999993
cg01316659	0.00539705	0.00817464	0.660219	0.509817	0.999993
cg27021492	-0.0031578	0.00478295	-0.660219	0.509817	0.999993
cg06172732	0.00140786	0.00213245	0.660209	0.509823	0.999993
cg14159970	-0.00163007	0.00246906	-0.660198	0.50983	0.999993
cg11373746	-0.00319706	0.00484255	-0.660202	0.509831	0.999993
cg00491616	-0.00243694	0.00369127	-0.660191	0.509835	0.999993
cg09404312	-0.00208459	0.00315756	-0.66019	0.509836	0.999993
cg23676767	0.00356734	0.00540343	0.6602	0.509836	0.999993
cg19410364	-0.00313918	0.00475495	-0.660193	0.509837	0.999993
cg27038382	0.00203047	0.00307561	0.660184	0.509839	0.999993
cg06177407	-0.00160202	0.00242662	-0.660183	0.50984	0.999993
cg16596440	-0.00221973	0.00336233	-0.660177	0.509844	0.999993
cg06806969	0.00194147	0.00294085	0.660173	0.509846	0.999993
cg18515545	0.0033997	0.00514972	0.660171	0.509847	0.999993
cg12060306	0.00578763	0.00876679	0.660176	0.509848	0.999993
cg05823823	-0.00244899	0.00370963	-0.660171	0.509848	0.999993
cg02017892	-0.00182035	0.00275742	-0.660165	0.509851	0.999993
cg03847535	-0.00299427	0.00453564	-0.660165	0.509852	0.999993
cg05060880	0.00263537	0.00399202	0.66016	0.509854	0.999993
cg05421550	-0.00175073	0.00265197	-0.66016	0.509854	0.999993
cg07221438	0.00228447	0.0034605	0.660156	0.509857	0.999993
cg20162076	-0.00288862	0.00437568	-0.660154	0.509858	0.999993
cg13824555	0.00197238	0.00298776	0.660153	0.509859	0.999993
cg21473748	-0.00226161	0.00342588	-0.660153	0.509859	0.999993
cg00516515	-0.00246587	0.00373527	-0.660159	0.509862	0.999993
cg00895997	0.00197865	0.00299728	0.660148	0.509863	0.999993
cg16927957	0.0021495	0.00325609	0.660149	0.509865	0.999993
cg26075417	-0.00220152	0.00333492	-0.660142	0.509866	0.999993
cg09610084	0.00208759	0.00316235	0.660139	0.509868	0.999993
cg09875273	0.00300704	0.00455514	0.660143	0.509869	0.999993
cg20124336	0.00450322	0.00682176	0.660126	0.50988	0.999993
cg01518631	0.00397323	0.00601893	0.660122	0.509882	0.999993
cg15594905	0.00378301	0.00573078	0.660122	0.509886	0.999993
cg17304646	0.00413577	0.00626526	0.660112	0.509888	0.999993
cg10794285	0.00569108	0.00862142	0.660109	0.50989	0.999993
cg09470758	-0.00297106	0.00450091	-0.660102	0.509892	0.999993
cg15882797	-0.001798	0.00272381	-0.660107	0.509895	0.999993
cg03721195	-0.00260865	0.00395192	-0.660096	0.509896	0.999993
cg15082048	0.00205607	0.00311481	0.660095	0.509896	0.999993
cg26276014	-0.0020513	0.0031076	-0.660091	0.509898	0.999993
cg09807215	-0.00365826	0.00554209	-0.660088	0.509901	0.999993
cg26559015	-0.00220085	0.00333417	-0.660088	0.509901	0.999993
cg18517540	0.00163489	0.00247679	0.660085	0.509903	0.999993
cg07957995	0.00136773	0.00207206	0.660079	0.509906	0.999993
cg14855657	-0.0030499	0.00462053	-0.660074	0.509909	0.999993
cg14744919	0.00253703	0.00384355	0.660074	0.509909	0.999993
cg09866409	0.00335789	0.00508714	0.660074	0.50991	0.999993
cg16852756	0.00240514	0.0036438	0.660064	0.509916	0.999993
cg11412673	0.00348274	0.0052764	0.66006	0.509918	0.999993
cg21348900	-0.00231858	0.00351268	-0.66006	0.509919	0.999993
cg20433829	0.00210715	0.00319235	0.660062	0.50992	0.999993
cg27485810	0.00259565	0.00393247	0.660055	0.509922	0.999993
cg27197380	0.00256083	0.00387975	0.660051	0.509925	0.999993
cg02923264	-0.00485771	0.00735963	-0.660048	0.509926	0.999993
cg19328682	0.0041622	0.00630593	0.660046	0.509928	0.999993
cg03796543	0.00127377	0.00192983	0.660045	0.509928	0.999993
cg07562817	0.00244106	0.00369833	0.660043	0.509929	0.999993
cg19519911	0.0017408	0.00263742	0.660039	0.509932	0.999993
cg01439670	-0.00295152	0.00447175	-0.660037	0.509934	0.999993
cg02266878	-0.0027684	0.00419437	-0.660029	0.509938	0.999993
cg07867687	-0.00412078	0.00624335	-0.660027	0.50994	0.999993
cg19938149	0.00334089	0.0050617	0.660034	0.509942	0.999993
cg03720617	0.00222098	0.00336503	0.660017	0.509946	0.999993
cg07937631	0.00383414	0.00580924	0.660008	0.509952	0.999993
cg11947011	0.00219556	0.00332657	0.660008	0.509952	0.999993
cg20220639	0.00230287	0.00348918	0.660004	0.509954	0.999993
cg17381426	0.00202451	0.00306744	0.659999	0.509957	0.999993
cg12408299	-0.00247625	0.00375193	-0.659993	0.509962	0.999993
cg15322542	-0.0025001	0.00378811	-0.659988	0.509965	0.999993
cg01672380	-0.00311518	0.00472007	-0.659985	0.509967	0.999993
cg11504740	-0.0021174	0.00320825	-0.659985	0.509967	0.999993
cg21459460	0.00463605	0.00702443	0.65999	0.509967	0.999993
cg17805210	-0.00369735	0.00560215	-0.659988	0.509968	0.999993
cg10613332	0.00185291	0.00280753	0.659977	0.509971	0.999993
cg08351911	0.00266667	0.0040405	0.659985	0.509973	0.999993
cg15197202	-0.00149657	0.00226763	-0.65997	0.509976	0.999993
cg11756368	0.00234576	0.0035544	0.659959	0.509983	0.999993
cg10819847	-0.00411144	0.00622985	-0.659959	0.509983	0.999993
cg24268157	0.00381695	0.00578354	0.659968	0.509987	0.999993
cg26940725	0.00215982	0.00327266	0.659959	0.50999	0.999993
cg23613051	0.00389955	0.00590894	0.65994	0.509995	0.999993
cg10749860	0.00275658	0.00417699	0.659944	0.509996	0.999993
cg15640062	0.0022722	0.00344307	0.659936	0.509998	0.999993
cg00872104	0.00275983	0.004182	0.659932	0.510001	0.999993
cg14215864	0.00195806	0.00296707	0.659931	0.510001	0.999993
cg03321180	0.0029333	0.0044449	0.659925	0.510005	0.999993
cg15706123	-0.00227081	0.00344104	-0.65992	0.510008	0.999993
cg04742614	-0.00296478	0.00449264	-0.659919	0.510009	0.999993
cg26088759	-0.00392959	0.00595468	-0.659917	0.51001	0.999993
cg24856518	-0.00240678	0.0036471	-0.659916	0.510011	0.999993
cg15120925	-0.00206595	0.00313066	-0.659908	0.510016	0.999993
cg05618767	-0.00244209	0.00370069	-0.659901	0.510021	0.999993
cg09879805	0.00229546	0.0034785	0.659898	0.510022	0.999993
cg16395133	-0.00157174	0.00238181	-0.659893	0.510026	0.999993
cg00408764	-0.00272258	0.00412581	-0.65989	0.510028	0.999993
cg09505145	0.00308039	0.00466809	0.659881	0.510033	0.999993
cg21208029	-0.00400214	0.00606492	-0.659882	0.510036	0.999993
cg02584520	-0.00249603	0.00378258	-0.659875	0.510037	0.999993
cg25220065	0.00289016	0.00437987	0.659872	0.510039	0.999993
cg03142002	0.00145741	0.00220862	0.659872	0.510039	0.999993
cg23688350	0.00154222	0.00233717	0.659869	0.510041	0.999993
cg27312709	-0.00221302	0.00335373	-0.659868	0.510041	0.999993
cg04664169	0.00246888	0.00374153	0.659858	0.510048	0.999993
cg25535999	0.0024679	0.00374007	0.659854	0.510051	0.999993
cg17121178	0.00281801	0.00427066	0.659854	0.510051	0.999993
cg19244640	0.00392133	0.00594273	0.659853	0.510051	0.999993
cg10589949	-0.00212863	0.00322602	-0.659831	0.510065	0.999993
cg17997641	-0.00252125	0.00382108	-0.659826	0.510068	0.999993
cg15566222	-0.00193235	0.0029286	-0.659821	0.510072	0.999993
cg18434673	-0.00302075	0.00457807	-0.65983	0.510072	0.999993
cg12015851	-0.00281883	0.00427213	-0.659819	0.510073	0.999993
cg11199506	0.0014426	0.00218637	0.659814	0.510076	0.999993
cg23806536	0.00209601	0.00317667	0.659814	0.510076	0.999993
cg05385610	0.00424827	0.00643873	0.6598	0.510085	0.999993
cg26685658	0.00381771	0.00578619	0.659796	0.510087	0.999993
cg07814816	-0.00176561	0.00267601	-0.659793	0.51009	0.999993
cg04680919	-0.0028233	0.00427908	-0.659791	0.510091	0.999993
cg15003615	0.00311313	0.00471837	0.65979	0.510095	0.999993
cg16937126	-0.00135486	0.00205349	-0.659782	0.510097	0.999993
cg18066690	-0.00268691	0.00407248	-0.659773	0.510102	0.999993
cg19604496	-0.00295411	0.00447748	-0.659772	0.510103	0.999993
cg17159890	0.00265492	0.00402403	0.659765	0.510108	0.999993
cg07387044	-0.00284976	0.0043188	-0.659851	0.510109	0.999993
cg22367549	0.00216428	0.0032804	0.659761	0.51011	0.999993
cg25732028	-0.0020375	0.00308826	-0.659758	0.510112	0.999993
cg04630334	0.00257688	0.00390579	0.659758	0.510112	0.999993
cg10019123	0.00230631	0.00349569	0.659757	0.510112	0.999993
cg10102242	-0.00247671	0.00375404	-0.659746	0.51012	0.999993
cg05071195	-0.00185245	0.00280782	-0.659746	0.51012	0.999993
cg07918374	-0.00339243	0.00514205	-0.659743	0.510122	0.999993
cg02987054	0.00262997	0.00398637	0.65974	0.510123	0.999993
cg09569215	-0.00283957	0.00430408	-0.659739	0.510124	0.999993
cg16909733	-0.00290675	0.00440591	-0.659739	0.510124	0.999993
cg09671962	0.00204764	0.00310375	0.659731	0.510129	0.999993
cg15225042	-0.00158091	0.00239632	-0.659724	0.510134	0.999993
cg23282276	-0.00150925	0.00228768	-0.659728	0.510134	0.999993
cg21005459	-0.00155075	0.00235063	-0.659718	0.510138	0.999993
cg03551807	0.00214129	0.00324578	0.659714	0.51014	0.999993
cg14840612	-0.00514568	0.00779988	-0.659713	0.510141	0.999993
cg06422261	0.00175182	0.00265545	0.659708	0.510144	0.999993
cg20018563	0.00323879	0.0049095	0.659698	0.510151	0.999993
cg10997002	-0.00559042	0.00847408	-0.659707	0.510151	0.999993
cg26164234	-0.00238623	0.00361722	-0.659688	0.510157	0.999993
cg08690241	0.00222609	0.00337444	0.65969	0.510159	0.999993
cg02954284	-0.00175996	0.00266788	-0.659685	0.510159	0.999993
cg04310824	0.00242076	0.00366963	0.659675	0.510165	0.999993
cg03313070	0.00293946	0.00445596	0.65967	0.510169	0.999993
cg22337920	-0.00206893	0.00313633	-0.659665	0.510172	0.999993
cg23678364	0.00194061	0.00294179	0.65967	0.510172	0.999993
cg02538046	-0.00193211	0.00292895	-0.65966	0.510175	0.999993
cg26667586	0.0038904	0.00589758	0.65966	0.510175	0.999993
cg06126323	-0.0034773	0.00527131	-0.659665	0.510175	0.999993
cg04661128	0.003239	0.00491012	0.659657	0.510177	0.999993
cg14094444	-0.00385341	0.00584146	-0.659666	0.510178	0.999993
cg15700582	0.00183902	0.00278784	0.659657	0.51018	0.999993
cg15953767	-0.00283695	0.00430068	-0.659651	0.510181	0.999993
cg00369058	-0.00270943	0.00410738	-0.659649	0.510182	0.999993
cg01306824	-0.00437195	0.00662766	-0.659652	0.510186	0.999993
cg21232754	0.00283437	0.0042968	0.659646	0.510187	0.999993
cg04861259	0.00263736	0.0039982	0.659638	0.510189	0.999993
cg27656786	0.00230958	0.00350127	0.659641	0.51019	0.999993
cg23731617	-0.00283923	0.00430427	-0.659632	0.510193	0.999993
cg26332797	0.00175848	0.00266585	0.659631	0.510193	0.999993
cg14286514	-0.00378671	0.00574068	-0.659628	0.510195	0.999993
cg05016051	0.00213825	0.00324162	0.659623	0.510198	0.999993
cg01878940	-0.00254096	0.00385214	-0.659623	0.510199	0.999993
cg07061738	0.00351446	0.00532799	0.659622	0.510199	0.999993
cg01940460	-0.00253475	0.00384274	-0.659621	0.5102	0.999993
cg01927000	0.00219149	0.00332236	0.659618	0.510202	0.999993
cg12435551	0.00232673	0.00352739	0.659618	0.510202	0.999993
cg19539481	0.00217866	0.00330288	0.659625	0.510204	0.999993
cg16108887	-0.00248587	0.00376869	-0.659612	0.510205	0.999993
cg10513595	-0.00274638	0.00416364	-0.65961	0.510207	0.999993
cg13353152	0.00178164	0.00270104	0.65961	0.510207	0.999993
cg14307157	0.00179476	0.00272095	0.659609	0.510208	0.999993
cg18803303	0.00212016	0.00321428	0.659607	0.510209	0.999993
cg27115978	0.00161241	0.0024445	0.659607	0.510212	0.999993
cg22652849	-0.00272202	0.00412681	-0.659596	0.510216	0.999993
cg27635271	-0.00181764	0.0027557	-0.659594	0.510217	0.999993
cg06840144	-0.00422827	0.00641038	-0.659597	0.510218	0.999993
cg18699916	-0.00241692	0.00366428	-0.659589	0.51022	0.999993
cg04293602	0.0033507	0.00507999	0.659587	0.510221	0.999993
cg08633085	0.00569575	0.00863536	0.659584	0.510223	0.999993
cg24864576	0.00380898	0.0057748	0.659586	0.510225	0.999993
cg26344513	0.00173785	0.00263479	0.65958	0.510226	0.999993
cg18087256	-0.00182941	0.00277361	-0.659579	0.510227	0.999993
cg22532312	0.00192874	0.00292421	0.659576	0.510228	0.999993
cg19098790	-0.00327803	0.00496991	-0.659575	0.510229	0.999993
cg01719405	0.00334947	0.00507824	0.659573	0.510234	0.999993
cg12570716	-0.00161224	0.00244441	-0.659562	0.510237	0.999993
cg26351951	-0.00220469	0.00334269	-0.659557	0.510241	0.999993
cg00464814	0.00246606	0.00373897	0.659556	0.510241	0.999993
cg02303592	-0.0022112	0.00335214	-0.659637	0.510246	0.999993
cg03934313	-0.00205305	0.00311282	-0.659546	0.510248	0.999993
cg02011639	0.00197852	0.00299968	0.659577	0.510248	0.999993
cg03856024	0.00214386	0.00325053	0.659543	0.51025	0.999993
cg20433392	-0.00333246	0.00505267	-0.659545	0.510252	0.999993
cg23483656	-0.00222464	0.00337303	-0.659538	0.510253	0.999993
cg21538194	-0.00246799	0.00374204	-0.65953	0.510258	0.999993
cg01360605	0.00219532	0.00332865	0.659522	0.510263	0.999993
cg04706597	-0.0024055	0.00364731	-0.659525	0.510264	0.999993
cg21633243	-0.00310534	0.0047085	-0.659519	0.510265	0.999993
cg25225807	-0.00460774	0.00698653	-0.659518	0.510266	0.999993
cg00892397	0.00286617	0.0043459	0.659513	0.510269	0.999993
cg25291311	0.00287038	0.00435229	0.65951	0.510271	0.999993
cg23437256	0.00168702	0.00255799	0.659509	0.510271	0.999993
cg08038761	-0.00246943	0.00374435	-0.659509	0.510275	0.999993
cg03234557	0.00190109	0.00288261	0.659503	0.510275	0.999993
cg14112041	0.00252238	0.0038247	0.659496	0.51028	0.999993
cg01386424	-0.00201575	0.00305649	-0.6595	0.51028	0.999993
cg17507361	-0.00321847	0.00488027	-0.659487	0.510286	0.999993
cg00901843	0.00164788	0.00249876	0.65948	0.51029	0.999993
cg09617135	-0.00527271	0.00799526	-0.65948	0.51029	0.999993
cg14885973	-0.00291109	0.00441424	-0.659477	0.510292	0.999993
cg01465641	0.00219901	0.00333448	0.659476	0.510293	0.999993
cg05769308	-0.00334119	0.00506644	-0.659475	0.510294	0.999993
cg05096583	-0.00206909	0.00313751	-0.659469	0.510297	0.999993
cg00858483	0.00358011	0.00542875	0.659473	0.510298	0.999993
cg19124521	0.00213408	0.00323607	0.659466	0.510299	0.999993
cg01325465	-0.00210142	0.00318656	-0.659464	0.5103	0.999993
cg21851672	-0.00220313	0.0033408	-0.659461	0.510302	0.999993
cg05230511	0.00280078	0.00424708	0.65946	0.510303	0.999993
cg18211157	-0.00196482	0.0029795	-0.659448	0.510311	0.999993
cg21486944	0.00442562	0.00671112	0.659445	0.510312	0.999993
cg06838584	-0.00289138	0.00438457	-0.659445	0.510313	0.999993
cg08666956	-0.00363793	0.0055167	-0.65944	0.510316	0.999993
cg03028337	0.00270878	0.00410776	0.65943	0.510322	0.999993
cg08711188	0.00208863	0.00316735	0.659427	0.510324	0.999993
cg05295930	0.0025958	0.00393646	0.659424	0.510326	0.999993
cg13543667	0.00229994	0.00348781	0.659422	0.510327	0.999993
cg25387812	-0.0017033	0.00258302	-0.659422	0.510327	0.999993
cg21652474	0.00292526	0.00443611	0.659422	0.510327	0.999993
cg17012202	0.00251123	0.00380825	0.659418	0.510329	0.999993
cg17806191	-0.00232088	0.0035196	-0.659415	0.510331	0.999993
cg21849780	-0.00273044	0.00414068	-0.659418	0.510333	0.999993
cg15786705	-0.00232662	0.00352832	-0.659413	0.510333	0.999993
cg25087553	0.00153801	0.0023324	0.659411	0.510334	0.999993
cg00134415	0.00116901	0.00177282	0.659411	0.510334	0.999993
cg19700380	-0.00475977	0.00721787	-0.659442	0.510335	0.999993
cg20585916	-0.00358469	0.00543631	-0.659398	0.510343	0.999993
cg20418191	0.00212886	0.00322851	0.659394	0.510345	0.999993
cg11344005	-0.00277269	0.00420491	-0.659393	0.510346	0.999993
cg23013546	0.00587785	0.00891408	0.65939	0.510351	0.999993
cg00285026	-0.00304308	0.00461504	-0.659383	0.510352	0.999993
cg15484033	0.00183791	0.00278732	0.659382	0.510353	0.999993
cg23750391	0.00289343	0.00438799	0.659397	0.510353	0.999993
cg12589456	0.00207449	0.00314612	0.659381	0.510354	0.999993
cg02449892	-0.0020965	0.00317949	-0.659384	0.510355	0.999993
cg20155920	-0.00412977	0.00626309	-0.659382	0.510356	0.999993
cg02987984	0.00136514	0.00207037	0.659372	0.510359	0.999993
cg04647241	0.00338003	0.00512612	0.659374	0.510365	0.999993
cg02357508	-0.00165409	0.00250861	-0.659365	0.510367	0.999993
cg25574978	-0.00160636	0.00243622	-0.659365	0.510367	0.999993
cg07175288	-0.00492408	0.007468	-0.659357	0.510369	0.999993
cg06773397	-0.00213653	0.00324035	-0.659352	0.510372	0.999993
cg09268961	-0.00176804	0.00268152	-0.659343	0.510378	0.999993
cg11635074	-0.00311075	0.00471795	-0.659343	0.510378	0.999993
cg25728723	0.00397047	0.00602184	0.659346	0.510379	0.999993
cg10211252	0.0015142	0.00229656	0.659336	0.510383	0.999993
cg12363903	-0.00364296	0.00552523	-0.659332	0.510385	0.999993
cg00021944	0.00169297	0.00256773	0.659327	0.510388	0.999993
cg00544141	-0.00345542	0.00524084	-0.659325	0.510389	0.999993
cg06876040	0.00328807	0.00498701	0.659328	0.510391	0.999993
cg10248552	-0.00543982	0.0082506	-0.659325	0.510393	0.999993
cg24091241	-0.0050217	0.00761638	-0.659329	0.510393	0.999993
cg00523812	0.00389424	0.0059065	0.659314	0.510396	0.999993
cg03209854	0.00247714	0.00375717	0.659311	0.510398	0.999993
cg27220681	0.00147425	0.00223606	0.659305	0.510403	0.999993
cg03037366	-0.00247267	0.00375043	-0.659302	0.510404	0.999993
cg21348210	0.00337454	0.00511835	0.659302	0.510404	0.999993
cg26326615	-0.00198579	0.00301198	-0.659299	0.510406	0.999993
cg20002354	0.00251296	0.00381156	0.659299	0.510406	0.999993
cg17595386	-0.00309977	0.00470158	-0.659303	0.510407	0.999993
cg02107163	-0.00174702	0.00264981	-0.659301	0.510408	0.999993
cg06455206	0.00283795	0.00430456	0.659289	0.510412	0.999993
cg21747271	0.00259709	0.00393922	0.659289	0.510412	0.999993
cg25535789	0.00163388	0.00247826	0.659285	0.510415	0.999993
cg15995075	0.0021383	0.00324341	0.659276	0.510421	0.999993
cg18394178	0.00201815	0.00306116	0.659276	0.510421	0.999993
cg15636365	-0.00383421	0.00581582	-0.659273	0.510423	0.999993
cg03993926	-0.00297802	0.00451714	-0.659272	0.510423	0.999993
cg15389490	0.00223884	0.00339593	0.659271	0.510424	0.999993
cg13155599	-0.00290975	0.00441361	-0.659268	0.510426	0.999993
cg11111460	-0.00358508	0.005438	-0.659265	0.510428	0.999993
cg21771679	0.00212708	0.00322646	0.659262	0.51043	0.999993
cg24375221	0.00219685	0.00333229	0.659261	0.51043	0.999993
cg25771113	0.00270486	0.00410281	0.65927	0.510431	0.999993
cg14299743	0.00202265	0.00306809	0.659253	0.510436	0.999993
cg03769992	0.00283716	0.00430357	0.659257	0.510436	0.999993
cg07162551	-0.00193546	0.00293584	-0.65925	0.510437	0.999993
cg25276752	-0.00252763	0.00383413	-0.659244	0.510441	0.999993
cg15910486	0.00277496	0.00420937	0.659235	0.510447	0.999993
cg12134754	0.00194471	0.00294996	0.659233	0.510448	0.999993
cg27318481	-0.00407909	0.00618764	-0.659232	0.510449	0.999993
cg07687398	0.00238267	0.00361433	0.65923	0.51045	0.999993
cg24485038	0.00240898	0.00365427	0.659223	0.510455	0.999993
cg26298192	0.00200788	0.00304583	0.659223	0.510455	0.999993
cg24519147	-0.00307485	0.00466437	-0.659221	0.510456	0.999993
cg04900785	0.00142648	0.0021639	0.659217	0.510459	0.999993
cg14026960	-0.00226798	0.00344042	-0.659216	0.51046	0.999993
cg15025200	0.0053351	0.00809315	0.659213	0.510461	0.999993
cg16958793	-0.00251802	0.00381976	-0.65921	0.510463	0.999993
cg16551468	-0.00507466	0.00769811	-0.659209	0.510464	0.999993
cg03997992	0.00255379	0.003874	0.659212	0.510465	0.999993
cg00060627	0.00352891	0.00535327	0.659206	0.510466	0.999993
cg04101819	0.00258504	0.00392148	0.6592	0.510469	0.999993
cg12621387	0.00253789	0.00384997	0.659199	0.51047	0.999993
cg19778015	0.00237559	0.00360376	0.659196	0.510472	0.999993
cg24832140	-0.00600025	0.00910221	-0.659208	0.510477	0.999993
cg13963315	0.00273156	0.00414388	0.659178	0.510484	0.999993
cg14286140	0.00165529	0.00251118	0.65917	0.510489	0.999993
ch.20.49333016F	-0.0037499	0.00568883	-0.659168	0.51049	0.999993
cg00855706	0.00142674	0.00216449	0.659156	0.510497	0.999993
cg00602783	-0.00324158	0.00491778	-0.659156	0.510498	0.999993
cg13850871	0.00168577	0.00255746	0.659158	0.510499	0.999993
cg10913777	0.00189192	0.00287024	0.659153	0.5105	0.999993
cg26786253	0.00330131	0.00500838	0.659157	0.510504	0.999993
cg07592519	-0.00348581	0.00528837	-0.659147	0.510507	0.999993
cg13789186	-0.00187795	0.00284909	-0.659141	0.510507	0.999993
cg25199591	0.00325895	0.00494431	0.659132	0.510513	0.999993
cg23036449	-0.00361681	0.00548723	-0.659131	0.510514	0.999993
cg13804196	0.00194173	0.0029459	0.659131	0.510514	0.999993
cg15414042	0.00250076	0.00379405	0.659126	0.510517	0.999993
cg02506984	-0.00224911	0.00341227	-0.659123	0.510519	0.999993
cg08806444	-0.00286296	0.00434364	-0.659116	0.510524	0.999993
cg18463605	0.00189708	0.00287825	0.659111	0.510527	0.999993
cg01614615	-0.00142893	0.00216798	-0.65911	0.510527	0.999993
cg25013726	-0.0053917	0.00818036	-0.659103	0.510532	0.999993
cg05234135	-0.00304716	0.00462319	-0.659104	0.510534	0.999993
cg07136949	0.00114427	0.00173612	0.659098	0.510535	0.999993
cg09739398	-0.00309555	0.00469665	-0.659097	0.510536	0.999993
cg26446674	-0.00218713	0.00331837	-0.659096	0.510536	0.999993
cg08370781	-0.00153059	0.00232227	-0.659091	0.510539	0.999993
cg03993109	-0.00553448	0.00839713	-0.659092	0.510542	0.999993
cg08443305	-0.00281574	0.00427222	-0.659081	0.510545	0.999993
cg24628310	0.00156129	0.00236889	0.659081	0.510546	0.999993
cg01814565	-0.00254501	0.00386146	-0.659082	0.510549	0.999993
cg25355972	0.00615866	0.0093443	0.659082	0.510552	0.999993
cg18414754	0.00301072	0.00456813	0.659072	0.510552	0.999993
cg07337434	-0.00221824	0.0033657	-0.659071	0.510552	0.999993
cg09858674	0.00315928	0.00479357	0.659066	0.510555	0.999993
cg01363734	-0.00167454	0.00254079	-0.659064	0.510557	0.999993
cg09998861	0.00359652	0.00545705	0.65906	0.510559	0.999993
cg10826053	-0.0035681	0.00541393	-0.659059	0.51056	0.999993
cg08145177	0.00194888	0.00295707	0.659058	0.510561	0.999993
cg22789237	0.00383305	0.00581598	0.659054	0.510563	0.999993
cg23202058	0.00168798	0.00256113	0.659078	0.510565	0.999993
cg07899425	0.00161616	0.00245226	0.659051	0.510565	0.999993
cg01084379	-0.0022834	0.00346472	-0.659044	0.510569	0.999993
cg05270007	0.00377093	0.00572183	0.659042	0.510571	0.999993
cg08891989	0.00265746	0.0040323	0.659042	0.510571	0.999993
cg03144708	0.00186817	0.00283471	0.659034	0.510576	0.999993
cg07231005	0.00230908	0.00350375	0.659032	0.510577	0.999993
cg07011778	-0.00266704	0.00404699	-0.65902	0.510585	0.999993
cg18556280	0.00249831	0.003791	0.659009	0.510592	0.999993
cg06725705	0.00243849	0.00370024	0.659007	0.510593	0.999993
cg06534427	0.00258128	0.00391689	0.659012	0.5106	0.999993
cg21251018	-0.00386671	0.00586757	-0.658996	0.5106	0.999993
cg15840949	-0.00238985	0.00362653	-0.658993	0.510602	0.999993
cg12745387	0.00162025	0.00245871	0.658986	0.510607	0.999993
cg06497903	-0.00272955	0.00414213	-0.658972	0.510615	0.999993
cg14765818	-0.00367102	0.00557087	-0.658968	0.510618	0.999993
cg14834881	0.00246191	0.00373599	0.658971	0.51062	0.999993
cg25297790	0.00274227	0.00416149	0.658964	0.510621	0.999993
cg02173540	0.00358993	0.00544788	0.65896	0.510624	0.999993
cg06536506	-0.00296511	0.00449974	-0.658952	0.510628	0.999993
cg07777349	-0.00229538	0.00348339	-0.65895	0.51063	0.999993
cg19225031	-0.00246376	0.00373892	-0.658948	0.510631	0.999993
cg06483441	-0.00277215	0.00420703	-0.658932	0.510641	0.999993
cg11788945	0.00215521	0.00327076	0.658931	0.510642	0.999993
cg00540769	0.00343066	0.00520637	0.658934	0.510643	0.999993
cg07887224	-0.00296639	0.00450184	-0.658928	0.510644	0.999993
cg12292268	0.00207189	0.00314437	0.658921	0.510648	0.999993
cg04635138	0.00274202	0.0041614	0.658919	0.51065	0.999993
cg01598222	0.00260846	0.00395871	0.658918	0.51065	0.999993
cg01998806	-0.00187398	0.00284404	-0.658914	0.510653	0.999993
cg22746529	-0.00547278	0.00830586	-0.658905	0.510658	0.999993
cg15103701	-0.00248165	0.0037663	-0.658909	0.510659	0.999993
cg03586803	0.00201043	0.00305115	0.658908	0.51066	0.999993
cg04112845	0.00271135	0.00411496	0.658901	0.510661	0.999993
cg01136183	-0.0028668	0.00435086	-0.658905	0.510662	0.999993
cg03416601	-0.00154101	0.00233876	-0.6589	0.510662	0.999993
cg02771260	-0.00290463	0.00440824	-0.658909	0.510663	0.999993
cg23414431	-0.00243544	0.00369623	-0.658898	0.510663	0.999993
cg09939079	-0.0024239	0.00367876	-0.65889	0.510668	0.999993
cg02310645	0.00244823	0.00371569	0.65889	0.510668	0.999993
cg24853313	0.00223008	0.0033846	0.658888	0.510669	0.999993
cg03731056	0.00299486	0.00454533	0.658888	0.510669	0.999993
cg21278723	0.00159376	0.00241887	0.658887	0.51067	0.999993
cg16933813	-0.00240052	0.00364333	-0.658882	0.510673	0.999993
cg11008510	0.00244832	0.00371591	0.658875	0.510678	0.999993
cg12269394	0.00358991	0.00544857	0.658872	0.51068	0.999993
cg18645316	-0.00269972	0.00409747	-0.658875	0.510681	0.999993
cg13521672	0.00239378	0.00363315	0.658872	0.510683	0.999993
cg04771946	0.00495805	0.00752515	0.658864	0.510685	0.999993
cg27502791	0.00304769	0.00462569	0.658862	0.510686	0.999993
cg12478066	0.00204018	0.00309643	0.65888	0.510688	0.999993
cg17148395	0.00435124	0.00660419	0.65886	0.51069	0.999993
cg09581065	-0.00263998	0.00400689	-0.65886	0.510691	0.999993
cg22033530	-0.00549492	0.00834012	-0.658854	0.510692	0.999993
cg06308538	0.00178035	0.00270221	0.658851	0.510693	0.999993
cg25130831	-0.00277323	0.00420923	-0.658846	0.510696	0.999993
cg14330868	0.0023596	0.00358143	0.658845	0.510697	0.999993
cg05182416	-0.00313008	0.00475091	-0.658837	0.510702	0.999993
cg13910439	-0.00232788	0.00353333	-0.658836	0.510703	0.999993
cg24076474	0.00272574	0.00413722	0.658834	0.510704	0.999993
cg02031397	0.00387417	0.00588036	0.658833	0.510705	0.999993
cg25805368	-0.0022391	0.00339862	-0.658827	0.510709	0.999993
cg11193419	0.00159829	0.00242596	0.658826	0.510709	0.999993
cg11192223	0.00249016	0.00377972	0.658821	0.510712	0.999993
cg08623535	0.00294535	0.00447065	0.65882	0.510713	0.999993
cg20644976	-0.00357435	0.00542538	-0.65882	0.510713	0.999993
cg24193383	0.00239877	0.00364104	0.658814	0.510717	0.999993
cg05230816	-0.00269586	0.00409201	-0.658811	0.510719	0.999993
cg22383924	0.00162891	0.00247249	0.658814	0.51072	0.999993
cg26542962	0.00249875	0.00379285	0.658805	0.510723	0.999993
cg03937290	-0.00143718	0.00218149	-0.658804	0.510724	0.999993
cg21668803	-0.00233047	0.00353743	-0.658802	0.510724	0.999993
cg14584244	0.00164207	0.00249251	0.6588	0.510726	0.999993
cg18327049	-0.00353481	0.00536543	-0.658812	0.510728	0.999993
cg21881537	0.00184447	0.00279976	0.658794	0.510729	0.999993
cg07655627	-0.00556767	0.00845134	-0.658791	0.510731	0.999993
cg19735406	0.00426509	0.00647401	0.658802	0.510731	0.999993
cg15150017	0.00222457	0.00337678	0.658784	0.510736	0.999993
cg00187120	0.00282715	0.00429147	0.658782	0.510737	0.999993
cg01574788	-0.0027851	0.00422765	-0.658781	0.510738	0.999993
cg06353720	-0.00265444	0.00402933	-0.658779	0.510739	0.999993
cg22443762	-0.00306875	0.00465825	-0.658778	0.51074	0.999993
cg11095839	-0.00256272	0.00389011	-0.658776	0.510741	0.999993
cg19934686	0.00224691	0.00341072	0.658779	0.510742	0.999993
cg27635422	-0.00148329	0.0022516	-0.658773	0.510743	0.999993
cg19680693	-0.00440035	0.00667962	-0.658772	0.510744	0.999993
cg22276258	0.00314252	0.00477028	0.65877	0.510745	0.999993
cg06965072	-0.00439939	0.00667819	-0.65877	0.510745	0.999993
cg06634961	-0.00312387	0.00474196	-0.658773	0.51075	0.999993
cg09024810	-0.00458941	0.0069668	-0.658754	0.510759	0.999993
cg23171972	0.00447483	0.00679293	0.658748	0.510759	0.999993
cg10123642	-0.00261162	0.00396453	-0.658746	0.51076	0.999993
cg06820905	-0.00335487	0.00509282	-0.658745	0.510761	0.999993
cg26615176	0.0023755	0.00360609	0.658745	0.510764	0.999993
cg22731578	-0.00199962	0.00303555	-0.658736	0.510767	0.999993
cg19918429	-0.00188396	0.00285996	-0.658735	0.510767	0.999993
cg08610862	0.00377676	0.00573336	0.658735	0.510768	0.999993
cg05707211	-0.00220683	0.00335011	-0.658734	0.510768	0.999993
cg06627916	0.0015754	0.00239156	0.658733	0.510769	0.999993
cg03311252	-0.00153043	0.00232329	-0.658731	0.51077	0.999993
cg01513802	-0.00307186	0.00466331	-0.65873	0.510771	0.999993
cg16571786	-0.00292815	0.00444516	-0.658728	0.510772	0.999993
cg02648298	-0.00149264	0.00226597	-0.65872	0.510777	0.999993
cg08099431	-0.00274836	0.00417235	-0.658709	0.510784	0.999993
cg16686761	0.00163656	0.00248451	0.658706	0.510786	0.999993
cg27648238	-0.00195019	0.00296062	-0.658709	0.510788	0.999993
cg01177854	-0.00152513	0.00231536	-0.658704	0.510788	0.999993
cg01397057	-0.00368571	0.00559541	-0.658703	0.510788	0.999993
cg13171904	-0.00186178	0.00282644	-0.658702	0.510789	0.999993
cg18127012	0.00470715	0.00714614	0.658698	0.510791	0.999993
cg26260540	-0.00360994	0.00548039	-0.658701	0.510792	0.999993
cg25047378	0.00143019	0.00217127	0.658689	0.510797	0.999993
cg01261007	0.0026587	0.00403639	0.658684	0.5108	0.999993
cg12465678	-0.00309662	0.00470123	-0.658684	0.5108	0.999993
cg01140102	0.00163687	0.00248508	0.658678	0.510804	0.999993
cg24938752	0.00335577	0.00509471	0.658677	0.510805	0.999993
cg17472120	-0.00323071	0.00490485	-0.658676	0.510806	0.999993
cg27257679	-0.00209506	0.00318072	-0.658673	0.510807	0.999993
cg14425114	-0.00195262	0.0029645	-0.658668	0.51081	0.999993
cg24975821	0.00181099	0.00274949	0.658663	0.510814	0.999993
cg18909631	-0.00251594	0.00381981	-0.658655	0.510819	0.999993
cg21875114	-0.00242061	0.00367508	-0.658655	0.510819	0.999993
cg27005484	0.00294822	0.00447613	0.658653	0.51082	0.999993
cg00318242	-0.00264552	0.00401659	-0.658648	0.510823	0.999993
cg16374319	-0.003299	0.00500873	-0.65865	0.510826	0.999993
cg24941681	0.00191416	0.00290621	0.658643	0.51083	0.999993
cg01020980	-0.00335605	0.00509545	-0.658637	0.51083	0.999993
cg01699425	0.00654909	0.00994337	0.658639	0.510832	0.999993
cg03957909	-0.00220168	0.0033428	-0.658633	0.510833	0.999993
cg04077303	-0.00456209	0.00692664	-0.658631	0.510834	0.999993
cg02167203	0.00248634	0.00377502	0.658629	0.510836	0.999993
cg25834768	-0.00379778	0.00576622	-0.658625	0.510838	0.999993
cg07229767	0.00293322	0.00445356	0.658623	0.510839	0.999993
cg24868305	-0.00179125	0.00271969	-0.658622	0.51084	0.999993
cg09501305	0.00219099	0.00332665	0.658619	0.510842	0.999993
cg23867647	0.00301542	0.0045784	0.658617	0.510843	0.999993
cg00715257	-0.00571139	0.0086716	-0.658632	0.510843	0.999993
cg04347414	0.00320019	0.00485894	0.658618	0.510845	0.999993
cg17076397	-0.00227185	0.00344946	-0.658611	0.510847	0.999993
cg15075357	-0.00227607	0.00345587	-0.65861	0.510851	0.999993
cg27491190	0.00161182	0.00244733	0.658603	0.510852	0.999993
cg17518550	-0.00366195	0.00556024	-0.658596	0.510857	0.999993
cg14514120	-0.00172001	0.00261168	-0.658585	0.510864	0.999993
cg26624628	0.00269457	0.00409147	0.658581	0.510866	0.999993
cg23940014	-0.00361461	0.00548853	-0.658575	0.51087	0.999993
cg23862011	0.00222671	0.00338113	0.65857	0.510873	0.999993
cg13715761	0.00183178	0.00278147	0.658567	0.510875	0.999993
cg10771931	-0.00171657	0.00260655	-0.658563	0.510878	0.999993
cg14451771	-0.00279085	0.00423776	-0.658567	0.510878	0.999993
cg24935810	-0.00156502	0.00237643	-0.65856	0.51088	0.999993
cg19120273	0.00406666	0.00617504	0.658563	0.510881	0.999993
cg17861154	0.003056	0.00464046	0.658556	0.510882	0.999993
cg07177395	0.0032334	0.00490989	0.658549	0.510887	0.999993
cg05404787	0.00189094	0.00287139	0.658546	0.510889	0.999993
cg09397375	-0.00260192	0.00395103	-0.658543	0.510891	0.999993
cg22946670	0.001647	0.00250101	0.658535	0.510895	0.999993
cg18449956	0.00404695	0.00614527	0.658548	0.510904	0.999993
cg09543427	-0.00258779	0.00392971	-0.658519	0.510906	0.999993
cg12940104	0.00247825	0.00376342	0.658511	0.510911	0.999993
cg00145103	-0.00281648	0.00427705	-0.658509	0.510912	0.999993
cg24537942	-0.0025949	0.00394054	-0.658513	0.510913	0.999993
cg26675395	0.0032074	0.00487074	0.658503	0.510916	0.999993
cg14150883	-0.00289248	0.00439252	-0.658502	0.510917	0.999993
cg20704330	0.00210114	0.00319081	0.658497	0.51092	0.999993
cg01027929	0.00279269	0.004241	0.658499	0.510922	0.999993
cg12669088	0.00165677	0.002516	0.658492	0.510924	0.999993
cg27656573	-0.00198096	0.00300833	-0.65849	0.510924	0.999993
cg10600536	0.00158951	0.00241388	0.658489	0.510925	0.999993
cg20396782	0.00315163	0.00478619	0.658485	0.510928	0.999993
cg02334521	-0.00170265	0.00258574	-0.658477	0.510933	0.999993
cg25406755	0.00349768	0.0053118	0.658473	0.510935	0.999993
cg27129320	-0.00257982	0.00391785	-0.658478	0.510936	0.999993
cg08326511	-0.00263523	0.00400205	-0.65847	0.510937	0.999993
cg17638507	0.00225638	0.00342671	0.658469	0.510938	0.999993
cg06792186	0.00414262	0.00629122	0.658476	0.51094	0.999993
cg00052290	0.00199427	0.0030287	0.658458	0.510945	0.999993
cg26960083	-0.00250706	0.00380747	-0.658457	0.510946	0.999993
cg11866331	-0.00211267	0.00320852	-0.658455	0.510947	0.999993
cg22084410	0.00183377	0.00278496	0.658454	0.510948	0.999993
cg24116385	-0.0031937	0.0048503	-0.658453	0.510948	0.999993
cg22933800	0.00360692	0.00547779	0.658463	0.510949	0.999993
cg19053664	-0.00401192	0.00609298	-0.658449	0.510954	0.999993
cg13690543	-0.0035634	0.00541174	-0.658458	0.510955	0.999993
cg03359666	0.00399217	0.00606306	0.658441	0.510956	0.999993
cg17329648	-0.00270826	0.00411312	-0.658444	0.510957	0.999993
cg11102324	0.00252847	0.00384005	0.658447	0.510959	0.999993
cg20857280	0.00198861	0.00302017	0.658442	0.510959	0.999993
cg25345005	0.00151518	0.00230119	0.658433	0.510961	0.999993
cg03657485	0.00256	0.00388804	0.65843	0.510963	0.999993
cg21877744	0.0026103	0.00396447	0.658424	0.510967	0.999993
cg14490286	-0.00226747	0.00344378	-0.658423	0.510967	0.999993
cg17658822	0.00243762	0.00370222	0.658422	0.510968	0.999993
cg02624574	0.0032553	0.0049441	0.658421	0.510972	0.999993
cg13224914	-0.0018613	0.00282692	-0.65842	0.510973	0.999993
cg04855748	-0.00289376	0.00439507	-0.65841	0.510976	0.999993
cg20287029	0.00287035	0.00435951	0.658413	0.510978	0.999993
cg22697364	-0.00236392	0.00359039	-0.658403	0.51098	0.999993
cg02639080	-0.00186588	0.00283398	-0.658396	0.510985	0.999993
cg05492502	0.00190071	0.00288691	0.65839	0.510989	0.999993
cg22695151	0.00221882	0.00337008	0.658389	0.510989	0.999993
cg05623815	-0.00213486	0.00324259	-0.658381	0.510994	0.999993
cg07685221	-0.00203486	0.0030907	-0.658381	0.510995	0.999993
cg04171065	0.00282556	0.00429175	0.65837	0.511002	0.999993
cg18890830	0.00233011	0.00353922	0.658369	0.511002	0.999993
cg14477135	-0.00236898	0.00359811	-0.658395	0.511002	0.999993
cg22671986	0.00177997	0.00270363	0.658362	0.511007	0.999993
cg03954393	-0.00289836	0.0044024	-0.658359	0.511008	0.999993
ch.7.13122495F	-0.00366457	0.00556626	-0.658354	0.511012	0.999993
cg20120208	-0.00523652	0.00795397	-0.658353	0.511012	0.999993
cg18582497	-0.00160857	0.00244333	-0.658353	0.511012	0.999993
cg20813885	0.00311169	0.0047265	0.658349	0.511015	0.999993
cg12693135	-0.00374309	0.00568559	-0.658346	0.511017	0.999993
cg20365419	-0.00221315	0.00336169	-0.658346	0.511017	0.999993
cg15327559	0.00258673	0.00392914	0.658345	0.511018	0.999993
cg12100751	-0.00372616	0.00565981	-0.658354	0.511022	0.999993
cg19769827	0.00193139	0.00293377	0.65833	0.511027	0.999993
cg00358660	-0.00188853	0.00286869	-0.658326	0.51103	0.999993
cg26737223	-0.00253441	0.0038498	-0.658323	0.511032	0.999993
cg26272623	-0.00218613	0.00332077	-0.65832	0.511033	0.999993
cg04383836	-0.0023136	0.00351442	-0.658317	0.511036	0.999993
cg07036524	0.00511196	0.00776515	0.658321	0.511036	0.999993
cg01791648	-0.00261697	0.00397526	-0.658314	0.511037	0.999993
cg23677911	-0.00182971	0.00277941	-0.658309	0.511044	0.999993
cg04319429	0.0031878	0.00484245	0.658303	0.511044	0.999993
cg18564686	0.00213323	0.0032405	0.658303	0.511045	0.999993
cg15542880	-0.00258822	0.00393166	-0.658303	0.511045	0.999993
cg17991206	-0.00197808	0.00300482	-0.658301	0.511046	0.999993
cg10809134	-0.00205319	0.00311896	-0.658294	0.51105	0.999993
cg17929238	0.00387588	0.00588777	0.658292	0.511051	0.999993
cg19438565	0.00721151	0.0109549	0.658291	0.511052	0.999993
cg27026673	0.00345119	0.00524267	0.658288	0.511057	0.999993
cg24318598	-0.00202335	0.00307369	-0.658279	0.51106	0.999993
cg24996709	0.00199742	0.00303435	0.658269	0.511066	0.999993
cg26045524	0.00129933	0.00197385	0.658269	0.511066	0.999993
cg24657347	0.00167883	0.00255038	0.658266	0.511068	0.999993
cg07913999	0.00145002	0.00220277	0.65827	0.511069	0.999993
cg15101980	0.00257908	0.00391801	0.658262	0.511071	0.999993
cg19089701	-0.00209468	0.00318211	-0.658267	0.511071	0.999993
cg08644993	-0.00248755	0.00377898	-0.658261	0.511075	0.999993
cg02775256	-0.0028207	0.00428515	-0.658249	0.511079	0.999993
cg15074329	-0.00194508	0.00295493	-0.658249	0.511079	0.999993
cg17657557	-0.00156114	0.00237168	-0.658245	0.511082	0.999993
cg19122460	0.00218044	0.0033125	0.658245	0.511082	0.999993
cg12162996	-0.00328989	0.00499801	-0.658241	0.511084	0.999993
cg02838589	0.00228659	0.00347383	0.658232	0.51109	0.999993
cg17275551	0.00226907	0.00344722	0.658231	0.51109	0.999993
cg15798837	-0.00325054	0.00493834	-0.658226	0.511094	0.999993
cg14129775	-0.003746	0.00569109	-0.658223	0.511096	0.999993
cg14557390	-0.00356121	0.00541039	-0.658216	0.5111	0.999993
cg12644929	0.00227194	0.00345167	0.658216	0.5111	0.999993
cg10991681	0.00292419	0.0044426	0.658215	0.511101	0.999993
cg08610687	0.00427471	0.00649441	0.658213	0.511102	0.999993
cg25971649	0.00391591	0.00594926	0.658218	0.511102	0.999993
cg24895497	0.0020532	0.00311936	0.658212	0.511103	0.999993
cg24106124	0.00217856	0.00330982	0.658211	0.511104	0.999993
cg13865940	0.00150351	0.00228423	0.65821	0.511104	0.999993
cg19899539	-0.00317335	0.00482122	-0.658204	0.511108	0.999993
cg14040945	-0.00180109	0.00273635	-0.658212	0.51111	0.999993
cg22721007	0.00369521	0.00561418	0.658191	0.511116	0.999993
cg15896157	0.00285906	0.00434383	0.65819	0.511117	0.999993
cg11977100	0.00318999	0.00484662	0.658188	0.511121	0.999993
cg11210092	-0.00288039	0.00437629	-0.658181	0.511123	0.999993
cg21783729	0.00334309	0.00507941	0.658164	0.511134	0.999993
cg22198179	-0.00270758	0.00411384	-0.658162	0.511135	0.999993
cg14633800	-0.00149236	0.00226748	-0.658157	0.511138	0.999993
cg10523996	-0.00412824	0.00627243	-0.658155	0.511139	0.999993
cg07199032	0.00403604	0.0061324	0.65815	0.511143	0.999993
cg24700462	0.00151526	0.00230232	0.658144	0.511146	0.999993
cg26167249	0.00134924	0.00205007	0.658144	0.511147	0.999993
cg04511463	0.00309188	0.0046979	0.658141	0.511148	0.999993
cg00875272	-0.00249711	0.00379419	-0.658139	0.511149	0.999993
cg13682140	-0.00281374	0.00427532	-0.658135	0.511152	0.999993
cg07050011	-0.00164801	0.00250408	-0.658129	0.511156	0.999993
cg10096215	0.00282247	0.00428864	0.658126	0.511158	0.999993
cg13500059	-0.00310458	0.00471741	-0.658112	0.511167	0.999993
cg07390478	0.00200916	0.00305292	0.65811	0.511168	0.999993
cg05237609	0.00348791	0.00529991	0.658108	0.511169	0.999993
cg25362834	-0.00179162	0.0027224	-0.658103	0.511173	0.999993
cg25265234	0.00241907	0.00367578	0.658111	0.511174	0.999993
cg09085216	-0.00147815	0.00224611	-0.658096	0.511177	0.999993
cg22958957	-0.00302147	0.00459123	-0.658096	0.51118	0.999993
cg02784350	-0.00165359	0.00251273	-0.658086	0.511184	0.999993
cg17771050	-0.00239067	0.00363279	-0.658082	0.511186	0.999993
cg13101872	-0.00198255	0.00301263	-0.658081	0.511187	0.999993
cg11387897	-0.00253394	0.00385054	-0.658074	0.511192	0.999993
cg22311879	0.00209996	0.00319108	0.658073	0.511192	0.999993
cg24335138	0.00292793	0.00444936	0.658056	0.511203	0.999993
cg23478547	-0.00290972	0.00442172	-0.658052	0.511205	0.999993
cg22696093	0.00158905	0.00241482	0.65804	0.511213	0.999993
cg05717794	0.00172867	0.00262702	0.658034	0.511217	0.999993
cg08479957	0.00134827	0.00204895	0.658032	0.511218	0.999993
cg09427030	0.00645113	0.00980372	0.658029	0.51122	0.999993
cg16421340	-0.00249906	0.0037978	-0.658029	0.51122	0.999993
cg19016714	0.00318829	0.00484521	0.658028	0.511221	0.999993
cg27568321	-0.00140397	0.00213362	-0.658022	0.511225	0.999993
cg07488259	-0.00177726	0.00270091	-0.658021	0.511226	0.999993
cg20543837	0.00164541	0.00250055	0.65802	0.511226	0.999993
cg12863967	-0.00265975	0.00404212	-0.658009	0.511233	0.999993
cg03109913	0.00274846	0.00417695	0.658007	0.511235	0.999993
cg26361533	-0.00217666	0.00330797	-0.658005	0.511236	0.999993
cg07814707	-0.00336309	0.00511104	-0.658005	0.511236	0.999993
cg13971140	-0.00283299	0.00430542	-0.658006	0.511238	0.999993
cg23238483	0.00266477	0.00404982	0.657997	0.511241	0.999993
cg21176326	-0.00297716	0.0045246	-0.657995	0.511242	0.999993
cg01765416	-0.00298058	0.0045298	-0.657993	0.511243	0.999993
cg05657254	-0.00423565	0.00643724	-0.657991	0.511244	0.999993
cg06186150	-0.00222788	0.00338593	-0.657981	0.511251	0.999993
cg25758201	-0.00258883	0.00393452	-0.657978	0.511253	0.999993
cg19640779	-0.00349404	0.0053103	-0.657974	0.511256	0.999993
cg23328390	0.00318784	0.00484491	0.657978	0.511256	0.999993
cg10798655	0.0024455	0.00371674	0.657969	0.511259	0.999993
cg01109643	-0.00136828	0.00207956	-0.657967	0.51126	0.999993
cg11014109	0.00631573	0.00959881	0.65797	0.511261	0.999993
cg26165269	-0.00200709	0.00305045	-0.657965	0.511261	0.999993
cg09194436	0.00202494	0.00307759	0.657964	0.511262	0.999993
cg26831241	-0.00392831	0.00597042	-0.657962	0.511263	0.999993
cg25414605	-0.00132795	0.00201829	-0.657958	0.511265	0.999993
cg09011891	0.00238436	0.0036239	0.657954	0.511269	0.999993
cg08009345	-0.00257475	0.00391329	-0.657951	0.51127	0.999993
cg19042459	-0.00266101	0.0040444	-0.65795	0.511271	0.999993
cg02746869	0.00174523	0.00265258	0.657937	0.511279	0.999993
cg13392029	0.00188338	0.0028626	0.657925	0.511287	0.999993
cg24265957	0.00270309	0.00410848	0.657928	0.511288	0.999993
cg06428055	-0.00328502	0.00499302	-0.657923	0.511288	0.999993
cg12443452	-0.00262994	0.00399734	-0.657922	0.511289	0.999993
cg15188398	-0.0031618	0.00480576	-0.657919	0.511291	0.999993
cg25576248	0.00321432	0.00488565	0.65791	0.511296	0.999993
cg02305874	0.00158372	0.00240717	0.657918	0.511298	0.999993
cg12850636	-0.00199334	0.00302982	-0.657905	0.5113	0.999993
cg08596544	-0.00228391	0.0034715	-0.657904	0.5113	0.999993
cg08307580	0.00200916	0.00305391	0.657899	0.511304	0.999993
cg02445958	-0.00169521	0.00257673	-0.657893	0.511308	0.999993
cg20696451	0.00224493	0.00341231	0.657892	0.511308	0.999993
cg19760464	0.00421488	0.00640667	0.657889	0.51131	0.999993
cg13419549	0.00312151	0.00474475	0.657889	0.51131	0.999993
cg00717219	0.00274873	0.00417812	0.657887	0.511311	0.999993
cg06051662	0.00445153	0.00676641	0.657886	0.511312	0.999993
cg11570656	0.0017804	0.00270624	0.657887	0.511314	0.999993
cg12076358	0.0014734	0.00223962	0.657881	0.511315	0.999993
cg10646465	-0.00236651	0.00359717	-0.65788	0.511316	0.999993
cg06850526	0.00237581	0.00361131	0.65788	0.511316	0.999993
cg18003189	-0.00173346	0.00263495	-0.657871	0.511325	0.999993
cg01027405	-0.00171466	0.00260641	-0.657862	0.511327	0.999993
cg17560527	0.00291872	0.00443667	0.657862	0.511327	0.999993
cg04321714	-0.00281708	0.00428211	-0.657872	0.511328	0.999993
cg00753739	0.00136976	0.00208214	0.65786	0.511329	0.999993
cg23167178	0.00178038	0.00270631	0.657862	0.511331	0.999993
cg15500478	-0.00283277	0.00430606	-0.657856	0.511331	0.999993
cg00591500	0.0026706	0.00405951	0.657862	0.511334	0.999993
cg11571563	-0.00172363	0.00262012	-0.657844	0.511339	0.999993
cg00060374	-0.00390094	0.00592996	-0.657835	0.511345	0.999993
cg00711496	0.00524829	0.00797813	0.657835	0.511345	0.999993
cg17360832	0.00298645	0.00453988	0.657826	0.511351	0.999993
cg03562531	0.00170978	0.00259914	0.657825	0.511351	0.999993
cg10020787	0.00199486	0.00303252	0.657825	0.511351	0.999993
cg06935967	0.00241659	0.00367362	0.657823	0.511352	0.999993
cg10851774	-0.00269675	0.0040995	-0.657823	0.511355	0.999993
cg19038454	0.0021346	0.00324498	0.657817	0.511356	0.999993
cg17330203	0.00220191	0.00334731	0.657816	0.511357	0.999993
cg22427598	-0.00260613	0.00396179	-0.657814	0.511358	0.999993
cg15768886	-0.00225459	0.00342742	-0.657809	0.511361	0.999993
cg16119372	-0.0023092	0.00351045	-0.657807	0.511363	0.999993
cg21876964	-0.00222407	0.00338105	-0.657803	0.511365	0.999993
cg13862848	0.00164843	0.00250596	0.657803	0.511365	0.999993
cg18384226	0.00156437	0.00237818	0.657801	0.511366	0.999993
cg10033433	-0.00412918	0.00627726	-0.6578	0.511367	0.999993
cg16072382	0.00283701	0.0043129	0.657798	0.511369	0.999993
cg24338331	0.00437251	0.00664723	0.657795	0.511371	0.999993
cg22668249	0.00201798	0.0030678	0.657794	0.511371	0.999993
cg20180059	0.00170369	0.00259001	0.657792	0.511372	0.999993
cg27361227	0.00284965	0.00433217	0.657788	0.511375	0.999993
cg13894822	-0.00297543	0.00452341	-0.657784	0.511377	0.999993
cg02021157	0.00215032	0.00326904	0.657781	0.511379	0.999993
cg12932046	-0.00351416	0.00534247	-0.657779	0.51138	0.999993
cg07217935	-0.00351292	0.0053406	-0.657777	0.511382	0.999993
cg00657674	0.0027162	0.00412938	0.657774	0.511383	0.999993
cg02116283	0.00235271	0.00357678	0.657773	0.511384	0.999993
cg01409685	0.00341784	0.00519604	0.657778	0.511384	0.999993
cg16899486	-0.00360159	0.00547518	-0.657803	0.511385	0.999993
cg03454663	0.0032222	0.00489871	0.657766	0.511389	0.999993
cg16922937	-0.0027404	0.0041661	-0.657784	0.51139	0.999993
cg07153353	-0.00213053	0.00323905	-0.657763	0.511391	0.999993
cg09872737	0.00230896	0.00351037	0.657752	0.511398	0.999993
cg23586992	-0.00286133	0.00435018	-0.657749	0.5114	0.999993
cg02637101	-0.00371228	0.00564397	-0.657744	0.511403	0.999993
cg24783979	-0.00176599	0.00268495	-0.657737	0.511407	0.999993
[truncated: 224,992+ more rows]
