# Supplementary material for: A Genome-Wide Integrative Association Study of DNA Methylation and Gene Expression Data and Later Life Cognitive Functioning in Monozygotic Twins
Source: Front Neurosci. 2020 Apr 9;14:233. doi: 10.3389/fnins.2020.00233 (PMC7160301; doi:10.3389/fnins.2020.00233)
Supplement: Supplementary file 4 [file Data_Sheet_4.xlsx]

## Sheet: Content of Sup. Information
Tab	Content	Supplementary_material file number
Sup. table 1	532-gene overlap (p<0.05)	1
Sup. table 2	25-gene overlap (p<0.01)	1
Sup. table 3	Results of epigenome-wide association study (EWAS)	2+3
Sup. table 4	Results of transcriptome-wide association study (TWAS)	4
Sup. table 5	All KEGG pathway analysis results p<0.05	1
Sup. table 6	All Reactome pathway analysis results p<0.05	1
Sup. table 7	The 11 gene Keypathwayminer output (the 25-gene overlap as input)	1
Sup. table 8	The 236 Keypathwayminer output (the 532-gene overlap as input)	1
Sup. table 9	The 236 Keypathwayminer output (the 532-gene overlap as input) grouped by connection to APP and/or NRF1	1
Sup. table 10	Post-hoc gene set enrichment analysis of the 236 genes identified via Keypathwayminer (the 532-gene overlap as input)	1
Sup. table 11	Post -hoc gene set enrichment analysis of the 57 genes conneted to APP identified via Keypathwayminer (the 532-gene overlap as input)	1
Sup. table 12	Genes found to overlap i permutation analyses	1
Sup. table 13	Gene set enrichment analyses for permutation genes	1
Sup. table 14	Keypathwayminer output (permutation genes as input)	1
Sup. Figure 1	Heatmap of the correlation matrix for the DNA methylation data and co-variates (principle component analysis (PCA))	1
Sup. Figure 2	The proportation of variance explained by the principle components 1-10 (PCA)	1
Sup. Figure 3	Basic script	1

## Sheet: Sup. Table 4
ProbeID	Estimate	Std. Error	t value	p-value	p.adj
A_32_P377032	-0.00986959	0.00248233	-3.97595	9.52275e-05	0.999462
A_24_P188447	0.00891015	0.00224838	3.96292	0.000100208	0.999462
A_19_P00320685	-0.00886301	0.002331	-3.80224	0.000185942	0.999462
A_21_P0011418	0.00919071	0.00244226	3.7632	0.000215428	0.999462
A_23_P403745	-0.00823461	0.00225469	-3.65221	0.000325289	0.999462
A_33_P3397383	0.00851427	0.00233428	3.64749	0.000330972	0.999462
A_19_P00319181	-0.00821245	0.00227732	-3.60619	0.000384824	0.999462
A_21_P0001826	0.0084235	0.00234862	3.58657	0.00041321	0.999462
A_23_P202905	0.00849518	0.00239224	3.55114	0.000469505	0.999462
A_21_P0006151	-0.00933111	0.0026313	-3.5462	0.000477898	0.999462
A_23_P74828	0.00736957	0.00210041	3.50864	0.000546532	0.999462
A_23_P73702	0.0120758	0.00347304	3.47701	0.000611385	0.999462
A_23_P147025	-0.0104857	0.00302158	-3.47026	0.000626138	0.999462
A_24_P354615	0.00961518	0.00277344	3.46687	0.000633654	0.999462
A_21_P0013347	-0.0102558	0.00298168	-3.4396	0.000697403	0.999462
A_21_P0001669	-0.0103926	0.00302457	-3.43604	0.000706143	0.999462
A_33_P3318243	-0.00777744	0.00226368	-3.43574	0.00070687	0.999462
A_23_P135239	0.0150783	0.00439618	3.42986	0.000721573	0.999462
A_32_P86578	-0.00754939	0.00220861	-3.41817	0.000751636	0.999462
A_24_P15898	0.00826993	0.00242716	3.40724	0.000780791	0.999462
A_23_P313278	-0.00893517	0.00263163	-3.39529	0.000813866	0.999462
A_21_P0010897	-0.0071715	0.00211263	-3.39459	0.000815867	0.999462
A_33_P3289227	-0.00827849	0.00243999	-3.39284	0.00082083	0.999462
A_23_P62764	-0.00915864	0.00270557	-3.38511	0.0008431	0.999462
A_33_P3359061	0.00929787	0.00275224	3.37829	0.000863197	0.999462
A_23_P127418	-0.00887516	0.00263086	-3.37348	0.000877676	0.999462
A_21_P0004098	-0.00749346	0.00222307	-3.37078	0.000885886	0.999462
A_33_P3286121	-0.00788534	0.00234462	-3.36316	0.000909447	0.999462
A_23_P38784	0.010838	0.00322935	3.3561	0.000931819	0.999462
A_33_P3314341	0.008397	0.00250262	3.35528	0.000934426	0.999462
A_23_P74059	-0.0108467	0.00324763	-3.33987	0.000985176	0.999462
A_21_P0003976	0.00880968	0.00266022	3.31164	0.00108484	0.999462
A_21_P0001524	-0.00733795	0.00221913	-3.30668	0.00110328	0.999462
A_24_P182696	-0.0083431	0.00253232	-3.29465	0.00114924	0.999462
A_21_P0012171	-0.00780909	0.00237067	-3.29404	0.0011516	0.999462
A_32_P515971	-0.00926226	0.00282922	-3.27379	0.0012332	0.999462
A_33_P3343340	-0.00846996	0.00259578	-3.26297	0.00127896	0.999462
A_23_P336060	-0.00792056	0.00243323	-3.25516	0.00131296	0.999462
A_21_P0014579	-0.0080286	0.00247031	-3.25004	0.00133571	0.999462
A_24_P361427	-0.0102741	0.0031878	-3.22293	0.00146239	0.999462
A_21_P0011690	-0.0081395	0.00253629	-3.20921	0.00153064	0.999462
A_24_P334248	-0.00829475	0.0025859	-3.20769	0.00153843	0.999462
A_21_P0009770	-0.00796261	0.00248245	-3.20756	0.00153905	0.999462
A_21_P0012005	0.00817509	0.00256148	3.19155	0.00162292	0.999462
A_33_P3334743	0.0142591	0.0044679	3.19145	0.00162344	0.999462
A_23_P78980	0.00820007	0.00257015	3.19051	0.0016285	0.999462
A_21_P0013583	0.00838742	0.00263652	3.18125	0.00167905	0.999462
A_33_P3381265	0.00761255	0.00239414	3.17966	0.00168788	0.999462
A_24_P212531	0.00855292	0.00269185	3.17734	0.00170085	0.999462
A_21_P0009732	-0.00832893	0.00263255	-3.16383	0.00177811	0.999462
A_21_P0003441	-0.00833002	0.00263535	-3.16088	0.00179539	0.999462
A_33_P3409934	0.0075569	0.00239238	3.15874	0.00180805	0.999462
A_21_P0010499	-0.00885512	0.00280602	-3.15575	0.00182585	0.999462
A_33_P3391727	0.00677657	0.00214756	3.15547	0.00182757	0.999462
A_33_P3269631	-0.0100687	0.00319643	-3.14997	0.00186076	0.999462
A_21_P0006591	0.0083813	0.0026614	3.14921	0.00186541	0.999462
A_33_P3262083	0.00786623	0.00249909	3.14764	0.00187503	0.999462
A_21_P0006723	-0.00824754	0.00262295	-3.14437	0.00189514	0.999462
A_21_P0009590	-0.00769094	0.00244658	-3.14355	0.00190023	0.999462
A_21_P0008006	0.00706045	0.00224866	3.13985	0.00192337	0.999462
A_33_P3368822	-0.00688638	0.00219388	-3.1389	0.0019293	0.999462
A_33_P3404701	0.0108667	0.00346478	3.13632	0.00194561	0.999462
A_33_P3329984	-0.00918806	0.00293057	-3.13524	0.00195247	0.999462
A_33_P3246413	-0.00813056	0.00260184	-3.12492	0.00201921	0.999462
A_21_P0008567	-0.00807467	0.00258445	-3.12434	0.00202307	0.999462
A_21_P0002913	0.00676812	0.00217178	3.11639	0.00207597	0.999462
A_21_P0002914	0.00752475	0.00241531	3.11544	0.00208238	0.999462
A_21_P0003970	-0.00770974	0.00247482	-3.11527	0.00208352	0.999462
A_33_P3414683	0.00748143	0.00240269	3.11377	0.00209368	0.999462
A_33_P3377703	-0.00864665	0.00278048	-3.10977	0.00212103	0.999462
A_33_P3382291	-0.00952674	0.00306735	-3.10585	0.00214812	0.999462
A_21_P0007227	-0.00752446	0.00242684	-3.10052	0.00218548	0.999462
A_21_P0004749	-0.00713405	0.00230114	-3.10022	0.00218763	0.999462
A_33_P3358277	0.00772103	0.00249305	3.09702	0.00221032	0.999462
A_19_P00322662	0.00671918	0.00219209	3.0652	0.00244863	0.999462
A_33_P3352867	-0.00637663	0.00208241	-3.06215	0.0024727	0.999462
A_21_P0001422	-0.00801933	0.00262426	-3.05584	0.00252306	0.999462
A_21_P0001028	-0.00709356	0.00232689	-3.04851	0.00258282	0.999462
A_24_P246107	-0.00878062	0.00288162	-3.04711	0.00259442	0.999462
A_24_P942017	-0.0076776	0.00251975	-3.04697	0.00259561	0.999462
A_23_P35916	0.00886069	0.00290907	3.04588	0.0026046	0.999462
A_21_P0002146	0.00655881	0.00215714	3.04052	0.00264949	0.999462
A_23_P63289	0.0077175	0.00254724	3.02975	0.00274181	0.999462
A_23_P90612	-0.0111793	0.00369178	-3.02815	0.00275578	0.999462
A_24_P237927	0.00830042	0.00275327	3.01476	0.00287527	0.999462
A_24_P82032	0.00721813	0.00239638	3.0121	0.00289948	0.999462
A_33_P3303212	0.00699426	0.00232246	3.01157	0.00290435	0.999462
A_21_P0012931	-0.00722205	0.00240042	-3.00866	0.00293117	0.999462
A_24_P693321	0.0152035	0.00506203	3.00344	0.00297991	0.999462
A_19_P00322611	-0.00629241	0.00210046	-2.99572	0.00305326	0.999462
A_33_P3832488	0.00751909	0.00251016	2.99546	0.00305576	0.999462
A_19_P00805433	0.0070581	0.00235708	2.99443	0.00306573	0.999462
A_33_P3286273	0.00715106	0.00238844	2.99403	0.0030696	0.999462
A_23_P150549	0.00767208	0.00256255	2.99393	0.00307059	0.999462
A_24_P208436	-0.00753024	0.00251605	-2.99288	0.00308076	0.999462
A_19_P00320846	0.00619082	0.00206895	2.99224	0.00308689	0.999462
A_23_P113283	0.0041943	0.00140216	2.99132	0.00309586	0.999462
A_21_P0013355	0.00764308	0.00255736	2.98866	0.00312184	0.999462
A_21_P0005523	0.00817743	0.0027367	2.98806	0.00312773	0.999462
A_21_P0006207	-0.00802448	0.00269294	-2.97982	0.00320967	0.999462
A_21_P0003969	0.00693197	0.00232707	2.97884	0.00321959	0.999462
A_33_P3302300	0.00805928	0.00270586	2.97846	0.00322344	0.999462
A_33_P3349299	-0.00727029	0.00244269	-2.97635	0.0032448	0.999462
A_21_P0001860	-0.00693503	0.00233318	-2.97234	0.00328574	0.999462
A_33_P3354823	-0.00633616	0.00213399	-2.96916	0.00331865	0.999462
A_21_P0002743	-0.0067745	0.00228251	-2.968	0.0033307	0.999462
A_23_P1981	-0.00859702	0.00290042	-2.96406	0.00337189	0.999462
A_21_P0001620	-0.00668811	0.00226578	-2.95179	0.00350346	0.999462
A_24_P229536	-0.00843484	0.00286044	-2.9488	0.0035362	0.999462
A_21_P0012207	0.00651959	0.00221359	2.94526	0.00357535	0.999462
A_33_P3315519	-0.00763306	0.00259503	-2.94141	0.0036183	0.999462
A_19_P00322435	-0.00956075	0.00325262	-2.9394	0.00364099	0.999462
A_24_P261470	0.00771315	0.00262866	2.93425	0.00369957	0.999462
A_21_P0000469	0.00755854	0.00257746	2.93256	0.00371901	0.999462
A_33_P3290085	0.00742087	0.00253479	2.92761	0.00377637	0.999462
A_21_P0001366	0.00714077	0.00244107	2.92526	0.00380388	0.999462
A_21_P0011722	0.00769901	0.00263243	2.92467	0.00381084	0.999462
A_23_P28538	0.0080382	0.0027494	2.92362	0.00382326	0.999462
A_33_P3666346	0.0107098	0.00366352	2.92335	0.00382649	0.999462
A_23_P168130	-0.00770027	0.00263533	-2.92193	0.00384324	0.999462
A_24_P857624	0.0095667	0.0032749	2.92122	0.00385171	0.999462
A_23_P43810	0.00776475	0.00266016	2.9189	0.0038794	0.999462
A_33_P3245110	-0.0074591	0.00255812	-2.91585	0.00391601	0.999462
A_21_P0013017	-0.00761737	0.00261269	-2.91553	0.00391995	0.999462
A_23_P111228	0.0033333	0.00114361	2.91473	0.00392961	0.999462
A_33_P3285779	0.00735073	0.00252236	2.91423	0.0039357	0.999462
A_33_P3389802	0.00988989	0.00339397	2.91396	0.00393892	0.999462
A_21_P0004439	0.00685679	0.00235695	2.90918	0.00399733	0.999462
A_21_P0005107	0.00692944	0.00238344	2.90732	0.00402029	0.999462
A_24_P315056	0.00710092	0.00244379	2.9057	0.0040404	0.999462
A_24_P136029	0.00668702	0.00230201	2.90487	0.00405074	0.999462
A_33_P3423551	0.00975628	0.0033594	2.90417	0.00405943	0.999462
A_21_P0001753	0.00715489	0.00246719	2.90002	0.00411153	0.999462
A_24_P83544	-0.00813769	0.00280745	-2.8986	0.00412945	0.999462
A_21_P0013046	-0.00692099	0.00238801	-2.89822	0.00413432	0.999462
A_24_P247849	-0.00699471	0.00241587	-2.89531	0.00417132	0.999462
A_21_P0001004	0.00810556	0.00280322	2.89152	0.00422008	0.999462
A_33_P3325543	-0.00841019	0.00291399	-2.88615	0.00429013	0.999462
A_23_P381746	0.00734581	0.002547	2.8841	0.00431709	0.999462
A_21_P0003962	-0.00688609	0.00238781	-2.88385	0.00432043	0.999462
A_19_P00812135	-0.00774989	0.00268943	-2.88161	0.00435002	0.999462
A_33_P3251522	0.00787147	0.00273239	2.8808	0.00436076	0.999462
A_21_P0012517	0.00706581	0.0024544	2.87883	0.0043871	0.999462
A_19_P00802550	-0.00656975	0.00228325	-2.87737	0.00440674	0.999462
A_24_P376129	0.0064622	0.00224718	2.87569	0.00442944	0.999462
A_33_P3222565	0.00809404	0.00281668	2.87361	0.00445753	0.999462
A_24_P52004	-0.0074838	0.0026054	-2.87242	0.00447377	0.999462
A_23_P141706	0.00628547	0.00218917	2.87116	0.00449096	0.999462
A_24_P160680	-0.00648164	0.0022576	-2.87103	0.00449278	0.999462
A_21_P0003134	-0.00975148	0.003399	-2.86893	0.0045216	0.999462
A_33_P3365352	-0.00876032	0.0030556	-2.86697	0.0045486	0.999462
A_33_P3268129	0.00740685	0.00258527	2.86502	0.00457567	0.999462
A_33_P3380493	0.00737601	0.0025758	2.86358	0.00459583	0.999462
A_24_P367211	0.00632349	0.00220983	2.86153	0.00462459	0.999462
A_21_P0008630	0.00641864	0.00224314	2.86146	0.00462558	0.999462
A_23_P9823	0.0121183	0.00423817	2.85932	0.0046557	0.999462
A_23_P120435	-0.00991215	0.00347777	-2.85014	0.00478712	0.999462
A_21_P0008014	-0.00673603	0.0023695	-2.8428	0.00489469	0.999462
A_23_P396626	0.00722793	0.00254304	2.84224	0.00490305	0.999462
A_23_P109964	-0.00268605	0.000945604	-2.84056	0.00492796	0.999462
A_24_P294832	-0.00906056	0.00318981	-2.84047	0.00492929	0.999462
A_23_P376239	0.0110096	0.00387702	2.8397	0.00494081	0.999462
A_24_P194278	-0.00675069	0.00238028	-2.83609	0.00499502	0.999462
A_33_P3345812	-0.00679056	0.00239465	-2.83572	0.00500049	0.999462
A_33_P3210521	-0.00889569	0.00313748	-2.8353	0.00500691	0.999462
A_23_P379020	-0.00867365	0.00306566	-2.82929	0.0050984	0.999462
A_33_P3264960	0.00694501	0.00245528	2.8286	0.00510901	0.999462
A_21_P0006192	-0.00690031	0.00244146	-2.82631	0.00514446	0.999462
A_33_P3317009	0.00761417	0.00269549	2.82478	0.00516814	0.999462
A_33_P3375086	0.0078814	0.0027914	2.82346	0.00518868	0.999462
A_33_P3237260	-0.00672514	0.00238189	-2.82345	0.00518892	0.999462
A_24_P729905	0.0109201	0.0038697	2.82196	0.00521223	0.999462
A_33_P3343290	0.0124457	0.00441163	2.82112	0.00522543	0.999462
A_21_P0012849	-0.00734668	0.00260859	-2.81634	0.005301	0.999462
A_21_P0014600	0.00758737	0.00269727	2.81298	0.00535473	0.999462
A_33_P3233764	0.00924196	0.00328567	2.81281	0.00535742	0.999462
A_21_P0010083	-0.00677291	0.00241413	-2.80553	0.00547552	0.999462
A_33_P3457052	-0.00641708	0.00228826	-2.80435	0.00549494	0.999462
A_33_P3367541	-0.00648395	0.00231953	-2.79537	0.00564434	0.999462
A_23_P402187	0.00704782	0.00252148	2.79512	0.00564867	0.999462
A_21_P0004887	-0.0088223	0.00316014	-2.79174	0.00570587	0.999462
A_33_P3373134	-0.00638502	0.00228875	-2.78974	0.00574006	0.999462
A_33_P3243023	0.00773468	0.00277571	2.78656	0.00579456	0.999462
A_23_P6223	0.00861391	0.0030923	2.7856	0.00581129	0.999462
A_21_P0012137	-0.00846785	0.00304119	-2.78439	0.0058322	0.999462
A_33_P3346533	-0.00841018	0.00302174	-2.78322	0.00585254	0.999462
A_23_P46356	0.00809743	0.00291216	2.78056	0.00589906	0.999462
A_21_P0006157	0.0108157	0.00389675	2.77557	0.00598709	0.999462
A_33_P3315679	-0.0062312	0.00224874	-2.77097	0.00606933	0.999462
A_33_P3556839	-0.00723717	0.0026163	-2.76618	0.00615609	0.999462
A_23_P79978	0.0109173	0.00394909	2.7645	0.00618682	0.999462
A_19_P00319398	-0.00639933	0.00231527	-2.76396	0.00619671	0.999462
A_33_P3234031	-0.00680008	0.0024616	-2.76247	0.00622424	0.999462
A_23_P411806	0.00920459	0.00333358	2.76117	0.00624809	0.999462
A_21_P0004834	0.00710495	0.00257452	2.75972	0.00627503	0.999462
A_21_P0004353	0.00671044	0.00243359	2.75742	0.00631781	0.999462
A_21_P0004747	-0.00810693	0.00294176	-2.75581	0.00634796	0.999462
A_33_P3265945	-0.010643	0.00386211	-2.75574	0.00634917	0.999462
A_24_P367496	-0.00797117	0.00289297	-2.75536	0.00635639	0.999462
A_33_P3329241	-0.00740199	0.00268656	-2.75519	0.0063595	0.999462
A_21_P0002056	0.0064795	0.00235223	2.75461	0.00637036	0.999462
A_33_P3242614	0.0141179	0.00513113	2.75142	0.00643063	0.999462
A_21_P0005349	0.00700481	0.00254627	2.75101	0.00643838	0.999462
A_21_P0011906	0.00674642	0.00245242	2.75092	0.00644015	0.999462
A_21_P0001442	-0.00685522	0.00249324	-2.74953	0.00646667	0.999462
A_33_P3297150	-0.00551307	0.0020051	-2.74952	0.00646676	0.999462
A_21_P0002243	-0.00669479	0.00243549	-2.74885	0.00647961	0.999462
A_19_P00811216	-0.00693929	0.00252508	-2.74815	0.00649295	0.999462
A_23_P252825	0.0103404	0.00376597	2.74575	0.00653898	0.999462
A_21_P0005148	-0.00811256	0.00295713	-2.74339	0.00658452	0.999462
A_23_P23584	0.00970426	0.0035427	2.73923	0.00666569	0.999462
A_21_P0011225	0.00656404	0.0023965	2.73901	0.00666995	0.999462
A_23_P106661	-0.00400276	0.00146139	-2.739	0.0066701	0.999462
A_23_P118815	-0.0123648	0.0045204	-2.73533	0.00674249	0.999462
A_33_P3256500	0.00685397	0.00250629	2.73471	0.00675482	0.999462
A_23_P254944	0.00797237	0.00291558	2.7344	0.00676092	0.999462
A_21_P0001287	-0.00700063	0.00256116	-2.73339	0.00678104	0.999462
A_21_P0004171	-0.00680409	0.00249091	-2.73156	0.00681741	0.999462
A_21_P0014299	0.00756518	0.00276993	2.73118	0.0068251	0.999462
A_23_P502464	-0.00282516	0.00103464	-2.73059	0.00683697	0.999462
A_21_P0005954	0.00714132	0.00261722	2.72859	0.00687717	0.999462
A_33_P3423755	-0.00623922	0.00228823	-2.72665	0.00691621	0.999462
A_33_P3303956	0.00589607	0.00216282	2.72611	0.00692728	0.999462
A_24_P189997	0.00754006	0.00277024	2.72181	0.00701503	0.999462
A_21_P0013454	0.006608	0.00242782	2.72178	0.00701552	0.999462
A_33_P3386870	0.00747211	0.00274646	2.72063	0.0070392	0.999462
A_23_P56140	0.00861103	0.00317192	2.71477	0.00716075	0.999462
A_21_P0010759	-0.00598803	0.00220637	-2.71397	0.00717757	0.999462
A_24_P928901	0.00635894	0.00234314	2.71386	0.0071799	0.999462
A_23_P74320	-0.00954967	0.00352057	-2.71254	0.00720757	0.999462
A_33_P3269359	0.00584955	0.00215851	2.70999	0.00726122	0.999462
A_21_P0010410	0.00652745	0.00240999	2.70849	0.00729314	0.999462
A_21_P0003811	-0.0064487	0.00238224	-2.70699	0.00732513	0.999462
A_33_P3271410	0.0061953	0.00229004	2.70532	0.00736069	0.999462
A_21_P0007532	-0.00786889	0.00290901	-2.705	0.00736757	0.999462
A_33_P3694746	0.00702635	0.00259821	2.7043	0.00738257	0.999462
A_32_P213459	-0.00660244	0.00244363	-2.7019	0.00743446	0.999462
A_21_P0003586	0.00733222	0.00271394	2.70169	0.00743893	0.999462
A_24_P288448	0.00859854	0.00318399	2.70056	0.00746348	0.999462
A_21_P0011423	0.00680266	0.0025194	2.70011	0.00747311	0.999462
A_21_P0003424	-0.00714287	0.00264669	-2.69879	0.00750189	0.999462
A_23_P255076	-0.00721535	0.00267524	-2.69708	0.00753923	0.999462
A_32_P23624	-0.00597443	0.00221839	-2.69313	0.00762622	0.999462
A_23_P151820	0.0113663	0.00422213	2.69207	0.00764982	0.999462
A_33_P3734981	-0.00591093	0.00219697	-2.6905	0.00768474	0.999462
A_24_P67585	-0.00808884	0.0030091	-2.68813	0.0077377	0.999462
A_21_P0000171	0.00845392	0.00314602	2.68718	0.00775897	0.999462
A_33_P3331335	0.00722649	0.00269069	2.68574	0.00779137	0.999462
A_23_P371865	0.00598887	0.00223218	2.68297	0.00785418	0.999462
A_23_P215980	0.00758875	0.00283064	2.68093	0.00790047	0.999462
A_21_P0007609	0.00603922	0.00225272	2.68085	0.00790232	0.999462
A_23_P98057	-0.00726827	0.00271306	-2.679	0.00794484	0.999462
A_21_P0000613	-0.00654842	0.00244744	-2.67562	0.00802261	0.999462
A_24_P329597	0.00662658	0.002478	2.67417	0.00805636	0.999462
A_21_P0004476	0.00610924	0.00228547	2.67308	0.00808177	0.999462
A_33_P3329128	-0.00869801	0.00325566	-2.67166	0.00811486	0.999462
A_33_P3576574	-0.00728378	0.00272742	-2.67058	0.00814024	0.999462
A_21_P0000075	0.0107711	0.00403671	2.66828	0.00819433	0.999462
A_23_P165521	0.00595438	0.00223219	2.6675	0.00821274	0.999462
A_23_P122134	-0.00257623	0.000966029	-2.66682	0.00822881	0.999462
A_21_P0000998	0.00640724	0.00240352	2.66577	0.00825371	0.999462
A_33_P3360122	-0.00696265	0.00261399	-2.66362	0.00830514	0.999462
A_33_P3409294	0.00730516	0.00274799	2.65837	0.00843136	0.999462
A_23_P411188	0.00720122	0.00270967	2.6576	0.00845005	0.999462
A_19_P00801324	0.00725191	0.00273044	2.65595	0.00849006	0.999462
A_21_P0000889	-0.0067122	0.00252942	-2.65366	0.00854624	0.999462
A_19_P00316467	-0.00656221	0.00247344	-2.65307	0.00856071	0.999462
A_24_P921327	0.00633458	0.00238813	2.65253	0.00857397	0.999462
A_33_P3227174	-0.00607953	0.00229463	-2.64946	0.00864959	0.999462
A_23_P331670	0.00951218	0.00359042	2.64932	0.00865304	0.999462
A_33_P3251198	-0.00968643	0.00365902	-2.64727	0.00870401	0.999462
A_21_P0010694	0.0065638	0.00247953	2.6472	0.0087059	0.999462
A_33_P3237744	-0.00664267	0.00250993	-2.64656	0.00872178	0.999462
A_21_P0007627	-0.0075307	0.00284685	-2.64527	0.0087541	0.999462
A_21_P0007058	-0.00643599	0.00243325	-2.64502	0.00876045	0.999462
A_21_P0012257	-0.00698524	0.00264165	-2.64427	0.00877921	0.999462
A_33_P3280040	0.00809683	0.00306215	2.64416	0.00878185	0.999462
A_23_P78014	0.00665246	0.0025179	2.64206	0.00883479	0.999462
A_33_P3236412	-0.00637332	0.00241375	-2.64042	0.00887628	0.999462
A_23_P251881	0.0129877	0.00491938	2.6401	0.00888438	0.999462
A_23_P23155	0.00575289	0.00217969	2.63931	0.00890462	0.999462
A_19_P00808033	0.00682148	0.00258527	2.6386	0.00892267	0.999462
A_23_P24389	0.00920521	0.00349001	2.63759	0.00894847	0.999462
A_24_P143574	0.0103638	0.00392994	2.63713	0.00896008	0.999462
A_21_P0013111	0.00672359	0.00254991	2.6368	0.00896867	0.999462
A_21_P0011506	-0.00621192	0.00235638	-2.63621	0.00898374	0.999462
A_24_P61864	0.00837178	0.00317864	2.63376	0.00904673	0.999462
A_23_P93046	0.00894676	0.00339704	2.63369	0.00904852	0.999462
A_21_P0004610	-0.00654668	0.00248591	-2.63351	0.00905324	0.999462
A_33_P3236213	0.00595439	0.00226144	2.63301	0.00906618	0.999462
A_23_P27606	0.00901366	0.00342418	2.63235	0.00908318	0.999462
A_23_P11025	0.00976936	0.00371409	2.63035	0.00913516	0.999462
A_21_P0006610	-0.00688764	0.00261873	-2.63014	0.00914055	0.999462
A_33_P3413945	-0.00644117	0.00244905	-2.63007	0.0091425	0.999462
A_33_P3227482	-0.00692348	0.00263273	-2.62977	0.00915019	0.999462
A_21_P0007268	0.00675426	0.00256919	2.62895	0.0091718	0.999462
A_21_P0004909	0.0064588	0.0024568	2.62894	0.00917191	0.999462
A_33_P3246985	0.00733021	0.00278945	2.62783	0.00920088	0.999462
A_21_P0005513	-0.00577502	0.00219885	-2.62638	0.00923895	0.999462
A_33_P3389852	0.00766294	0.00291901	2.62519	0.00927049	0.999462
A_23_P90369	0.00588739	0.00224293	2.62486	0.009279	0.999462
A_23_P136405	-0.0112553	0.00428919	-2.6241	0.00929921	0.999462
A_21_P0005335	-0.00643196	0.00245158	-2.6236	0.00931252	0.999462
A_33_P3338449	-0.00670749	0.0025571	-2.62308	0.00932619	0.999462
A_21_P0010414	-0.00642159	0.00245026	-2.62078	0.00938745	0.999462
A_33_P3324949	-0.00813244	0.00310322	-2.62065	0.00939099	0.999462
A_33_P3371954	0.0074905	0.00285859	2.62035	0.00939883	0.999462
A_21_P0013238	0.00748958	0.00285845	2.62015	0.00940415	0.999462
A_33_P3423240	0.00620495	0.00236825	2.62006	0.00940659	0.999462
A_23_P127793	0.00909316	0.00347204	2.61897	0.00943593	0.999462
A_33_P3316790	0.00662419	0.00252933	2.61895	0.0094363	0.999462
A_21_P0002074	-0.00627065	0.00239445	-2.61883	0.00943955	0.999462
A_33_P3298159	0.0182089	0.0069544	2.61833	0.00945293	0.999462
A_24_P641130	0.0101616	0.00388224	2.61745	0.00947657	0.999462
A_24_P51855	-0.00653788	0.00249903	-2.61617	0.00951107	0.999462
A_23_P71415	-0.00630461	0.00241134	-2.61456	0.00955463	0.999462
A_33_P3251984	-0.00724896	0.00277286	-2.61426	0.0095629	0.999462
A_21_P0008096	-0.00664049	0.0025408	-2.61355	0.00958214	0.999462
A_33_P3401342	0.00661698	0.00253221	2.61313	0.00959358	0.999462
A_33_P3266898	-0.00650757	0.00249074	-2.6127	0.00960521	0.999462
A_21_P0008268	0.00658917	0.00252367	2.61095	0.00965303	0.999462
A_33_P3398181	-0.00635359	0.00243403	-2.61031	0.00967045	0.999462
A_33_P3307486	0.00837068	0.0032082	2.60915	0.00970235	0.999462
A_23_P427299	-0.00763698	0.00292855	-2.60777	0.00974027	0.999462
A_23_P371777	-0.00289105	0.00110867	-2.60766	0.00974335	0.999462
A_33_P3284873	0.00650188	0.00249413	2.60687	0.0097651	0.999462
A_33_P3412428	0.00701434	0.0026937	2.60397	0.00984549	0.999462
A_21_P0006962	-0.00613844	0.00235739	-2.60391	0.00984728	0.999462
A_21_P0002172	-0.00610821	0.00234602	-2.60364	0.00985472	0.999462
A_21_P0007414	-0.00562056	0.00215968	-2.6025	0.00988668	0.999462
A_21_P0008324	0.00698462	0.00268416	2.60216	0.00989611	0.999462
A_21_P0006512	-0.00683806	0.00262796	-2.60204	0.00989937	0.999462
A_24_P37519	0.00718815	0.00276519	2.59952	0.00997031	0.999462
A_21_P0012827	0.00655526	0.00252321	2.59799	0.0100135	0.999462
A_19_P00315863	-0.00739147	0.00284622	-2.59694	0.0100432	0.999462
A_23_P49220	0.00747895	0.00288045	2.59645	0.0100571	0.999462
A_23_P67466	0.00730901	0.00281654	2.59503	0.0100973	0.999462
A_33_P3389216	0.00636875	0.00245441	2.59482	0.0101034	0.999462
A_21_P0006108	-0.006304	0.00243107	-2.5931	0.0101526	0.999462
A_21_P0001138	-0.00675997	0.00260804	-2.59197	0.0101849	0.999462
A_24_P73730	-0.0059261	0.00228686	-2.59137	0.0102021	0.999462
A_24_P386746	-0.00597827	0.00230868	-2.58947	0.0102568	0.999462
A_23_P124514	0.00624646	0.00241388	2.58773	0.0103074	0.999462
A_23_P428329	-0.00758966	0.00293322	-2.58749	0.0103144	0.999462
A_21_P0005450	0.00595886	0.00230498	2.58521	0.0103807	0.999462
A_21_P0003275	0.00616617	0.00238575	2.58458	0.0103991	0.999462
A_21_P0012271	-0.00651998	0.00252295	-2.58427	0.0104081	0.999462
A_23_P5258	-0.00748484	0.00289639	-2.5842	0.0104102	0.999462
A_23_P108280	0.00687688	0.00266143	2.58391	0.0104187	0.999462
A_24_P169234	0.0119024	0.004607	2.58355	0.0104291	0.999462
A_23_P82412	0.00771313	0.00298623	2.5829	0.0104483	0.999462
A_23_P128855	-0.00709686	0.00274808	-2.58248	0.0104605	0.999462
A_21_P0007488	-0.00601135	0.00232987	-2.58012	0.0105302	0.999462
A_23_P129433	-0.00642033	0.00248863	-2.57987	0.0105377	0.999462
A_23_P16139	0.00636564	0.00246847	2.57878	0.0105698	0.999462
A_23_P325631	0.0117513	0.00455957	2.57728	0.0106144	0.999462
A_21_P0001444	-0.00653313	0.00253511	-2.57707	0.0106209	0.999462
A_23_P59022	0.0116931	0.00453753	2.57697	0.0106236	0.999462
A_19_P00319854	-0.0064557	0.0025103	-2.57169	0.0107823	0.999462
A_21_P0013951	-0.00689407	0.00268076	-2.57168	0.0107825	0.999462
A_24_P498652	0.00580924	0.00225946	2.57107	0.0108009	0.999462
A_32_P54274	-0.00870543	0.00338736	-2.56997	0.0108341	0.999462
A_21_P0014517	-0.00691396	0.00269079	-2.56949	0.0108489	0.999462
A_21_P0002090	0.00615424	0.00239557	2.56901	0.0108633	0.999462
A_33_P3401673	0.00590328	0.00229836	2.56848	0.0108796	0.999462
A_33_P3376131	-0.00646082	0.00251651	-2.56737	0.0109134	0.999462
A_23_P79247	0.00597578	0.00232861	2.56624	0.0109478	0.999462
A_24_P307626	0.00812121	0.00316565	2.56542	0.0109732	0.999462
A_23_P12884	0.00930054	0.00362537	2.56541	0.0109735	0.999462
A_23_P93431	-0.0093232	0.00363429	-2.56534	0.0109755	0.999462
A_24_P53241	-0.00652142	0.00254286	-2.5646	0.0109981	0.999462
A_23_P58788	0.00599506	0.00233924	2.56282	0.0110531	0.999462
A_33_P3264514	0.00739572	0.00288674	2.56196	0.0110796	0.999462
A_23_P376372	0.00610556	0.0023832	2.56192	0.011081	0.999462
A_23_P217468	0.00649386	0.00253513	2.56155	0.0110924	0.999462
A_33_P3399560	-0.00684152	0.0026716	-2.56084	0.0111145	0.999462
A_33_P3274332	-0.0111938	0.00437234	-2.56013	0.0111363	0.999462
A_33_P3307840	-0.00593889	0.0023201	-2.55976	0.0111479	0.999462
A_21_P0011178	0.00617799	0.00241466	2.55853	0.0111864	0.999462
A_33_P3422025	0.00679699	0.00265728	2.55788	0.0112067	0.999462
A_21_P0001765	-0.00639713	0.00250355	-2.55523	0.0112899	0.999462
A_23_P206059	-0.00713371	0.00279189	-2.55516	0.0112921	0.999462
A_24_P131173	0.00669494	0.00262214	2.55324	0.0113527	0.999462
A_33_P3312039	0.0100086	0.00392055	2.55285	0.0113651	0.999462
A_24_P305038	0.00617832	0.00242069	2.5523	0.0113822	0.999462
A_33_P3391542	-0.00634281	0.00248516	-2.55228	0.0113831	0.999462
A_33_P3369317	0.00682803	0.00267702	2.55061	0.0114362	0.999462
A_23_P215787	0.00961719	0.00377164	2.54987	0.0114596	0.999462
A_33_P3415596	0.00625743	0.00245403	2.54985	0.0114601	0.999462
A_24_P31627	-0.00742083	0.00291041	-2.54976	0.0114633	0.999462
A_33_P3265549	0.00785758	0.00308178	2.54969	0.0114654	0.999462
A_21_P0013350	-0.00673146	0.00264011	-2.54969	0.0114654	0.999462
A_21_P0005713	-0.00842091	0.00330286	-2.54958	0.0114688	0.999462
A_23_P123916	0.0079309	0.00311137	2.549	0.0114873	0.999462
A_23_P94517	0.00682071	0.00267615	2.5487	0.0114969	0.999462
A_23_P93383	0.00896328	0.00351724	2.54839	0.011507	0.999462
A_33_P3223239	0.0065133	0.00255645	2.54779	0.011526	0.999462
A_21_P0007477	0.00578412	0.00227239	2.5454	0.0116031	0.999462
A_24_P285768	0.00801608	0.00315184	2.5433	0.0116708	0.999462
A_33_P3365805	-0.009728	0.00382886	-2.54071	0.0117553	0.999462
A_23_P136325	0.00743296	0.00292561	2.54065	0.011757	0.999462
A_24_P20383	0.00679683	0.0026754	2.54049	0.0117623	0.999462
A_33_P3290577	0.0074378	0.00292782	2.54039	0.0117657	0.999462
A_21_P0014062	-0.00590182	0.00232346	-2.5401	0.0117752	0.999462
A_23_P95453	-0.00662135	0.0026093	-2.5376	0.011857	0.999462
A_21_P0007955	-0.00591656	0.00233183	-2.53731	0.0118667	0.999462
A_23_P168368	-0.0081635	0.00321789	-2.53691	0.0118798	0.999462
A_32_P12202	0.00529056	0.00208564	2.53666	0.0118879	0.999462
A_21_P0009194	0.00759436	0.00299951	2.53187	0.012047	0.999462
A_23_P388855	0.00741677	0.00292939	2.53185	0.0120477	0.999462
A_32_P120638	0.00594799	0.0023504	2.53062	0.0120885	0.999462
A_33_P3325948	-0.00535004	0.00211436	-2.53033	0.0120982	0.999462
A_33_P3279841	0.00782833	0.00309463	2.52964	0.0121213	0.999462
A_24_P195669	0.0080088	0.0031683	2.52779	0.0121837	0.999462
A_19_P00321383	-0.00722409	0.00285834	-2.52737	0.0121977	0.999462
A_21_P0002545	-0.00549177	0.00217383	-2.52631	0.0122337	0.999462
A_21_P0000617	0.00582542	0.00230698	2.52512	0.0122737	0.999462
A_23_P41359	-0.00896956	0.00355353	-2.52413	0.0123076	0.999462
A_33_P3222937	0.00913856	0.00362244	2.52276	0.012354	0.999462
A_23_P164100	0.00798178	0.00316418	2.52255	0.0123614	0.999462
A_21_P0003000	-0.00636414	0.00252588	-2.51957	0.0124633	0.999462
A_21_P0004120	0.0059605	0.002366	2.51923	0.0124753	0.999462
A_24_P383076	0.00699798	0.00277988	2.51737	0.0125392	0.999462
A_21_P0004937	0.00653817	0.00259764	2.51696	0.0125533	0.999462
A_24_P87746	0.011608	0.00461255	2.51662	0.0125653	0.999462
A_23_P128254	-0.00838657	0.0033332	-2.51607	0.0125841	0.999462
A_33_P3274319	-0.00700735	0.00278532	-2.51581	0.0125931	0.999462
A_33_P3220406	-0.00716792	0.00285022	-2.51487	0.0126261	0.999462
A_21_P0011430	0.00636265	0.0025305	2.51438	0.012643	0.999462
A_24_P227091	-0.00650678	0.00258824	-2.51398	0.0126569	0.999462
A_32_P504827	-0.00714175	0.0028427	-2.51232	0.012715	0.999462
A_21_P0014019	-0.00634153	0.00252421	-2.51228	0.0127163	0.999462
A_23_P51085	-0.00720577	0.00286843	-2.51209	0.0127228	0.999462
A_23_P141917	0.00995405	0.00396287	2.51183	0.0127321	0.999462
A_23_P210224	0.00614785	0.00244865	2.51071	0.0127713	0.999462
A_33_P3209209	0.00667339	0.00265817	2.51052	0.0127781	0.999462
A_23_P153461	0.00967753	0.00385535	2.51015	0.0127909	0.999462
A_21_P0001510	0.00607517	0.00242057	2.50981	0.012803	0.999462
A_21_P0009196	0.0101626	0.00405029	2.50909	0.0128283	0.999462
A_33_P3423171	0.00616023	0.00245572	2.50852	0.0128485	0.999462
A_21_P0006965	-0.00632373	0.00252175	-2.50768	0.0128783	0.999462
A_33_P3381671	-0.00844495	0.00336852	-2.50702	0.0129017	0.999462
A_33_P3216433	-0.00598713	0.00238866	-2.50648	0.0129208	0.999462
A_21_P0011804	0.00940165	0.00375183	2.50589	0.0129418	0.999462
A_32_P228414	0.00725284	0.002897	2.50357	0.0130245	0.999462
A_33_P3222761	-0.00858361	0.00342953	-2.50286	0.01305	0.999462
A_33_P3326530	0.00759569	0.00303777	2.50041	0.0131378	0.999462
A_21_P0002848	-0.00617334	0.00246913	-2.50021	0.0131451	0.999462
A_33_P3381796	-0.00600038	0.00239999	-2.50016	0.0131468	0.999462
A_33_P3246970	-0.00597535	0.00239007	-2.50008	0.0131499	0.999462
A_21_P0009793	0.00678296	0.00271461	2.49869	0.0132	0.999462
A_33_P3318439	0.00603343	0.00241494	2.49837	0.0132115	0.999462
A_33_P3373960	-0.00665481	0.00266547	-2.49668	0.013273	0.999462
A_21_P0007344	-0.00566849	0.00227052	-2.49656	0.0132771	0.999462
A_21_P0008312	-0.00675363	0.00270527	-2.49647	0.0132805	0.999462
A_21_P0007523	0.00621497	0.00249282	2.49315	0.013402	0.999462
A_33_P3221040	-0.00734414	0.00294646	-2.49253	0.0134245	0.999462
A_21_P0013954	0.00606592	0.00243449	2.49166	0.0134567	0.999462
A_33_P3400708	0.0057595	0.00231234	2.49077	0.0134894	0.999462
A_33_P3671734	-0.00597885	0.00240101	-2.49014	0.0135126	0.999462
A_24_P51909	-0.00639773	0.00256945	-2.48992	0.0135208	0.999462
A_24_P673063	-0.00654889	0.00263074	-2.48937	0.0135411	0.999462
A_33_P3242438	-0.00576356	0.00231654	-2.488	0.0135919	0.999462
A_21_P0013695	0.00789518	0.00317462	2.48697	0.0136304	0.999462
A_21_P0003032	0.0059813	0.00240534	2.48668	0.0136412	0.999462
A_24_P307572	0.0113381	0.00456346	2.48453	0.0137214	0.999462
A_33_P3274821	-0.00631536	0.0025439	-2.48255	0.0137956	0.999462
A_33_P3249449	0.00615636	0.00248048	2.48192	0.0138194	0.999462
A_33_P3351371	-0.00671832	0.00270697	-2.48186	0.0138216	0.999462
A_33_P3265965	0.00699303	0.00281904	2.48064	0.0138676	0.999462
A_23_P130919	0.0115842	0.00467205	2.47946	0.0139124	0.999462
A_23_P202004	0.00637578	0.00257205	2.47887	0.0139347	0.999462
A_23_P358917	-0.00595862	0.00240393	-2.4787	0.0139414	0.999462
A_33_P3221563	0.00671434	0.00270925	2.47831	0.0139563	0.999462
A_23_P425066	0.00536126	0.00216337	2.4782	0.0139604	0.999462
A_23_P164674	-0.00628546	0.00253682	-2.47769	0.0139797	0.999462
A_24_P50972	-0.0102067	0.00412023	-2.47721	0.0139979	0.999462
A_33_P3362046	-0.00600968	0.00242602	-2.47718	0.0139992	0.999462
A_21_P0008435	0.00623132	0.00251551	2.47716	0.0139999	0.999462
A_32_P150876	0.00690303	0.00278707	2.47681	0.0140133	0.999462
A_33_P3306679	0.00708487	0.0028615	2.47593	0.0140468	0.999462
A_23_P203790	0.00855623	0.00345626	2.47557	0.0140605	0.999462
A_33_P3396877	0.00624634	0.0025243	2.47449	0.0141021	0.999462
A_33_P3381183	-0.00663163	0.00268058	-2.47395	0.0141228	0.999462
A_23_P253446	-0.00534312	0.0021604	-2.47321	0.0141512	0.999462
A_24_P139773	0.00956763	0.0038717	2.47117	0.0142299	0.999462
A_23_P501722	0.00899493	0.00363998	2.47114	0.014231	0.999462
A_21_P0001209	0.00801332	0.00324305	2.47092	0.0142395	0.999462
A_21_P0004264	-0.00687476	0.00278279	-2.47046	0.0142576	0.999462
A_21_P0006128	-0.00706802	0.00286112	-2.47036	0.0142612	0.999462
A_33_P3248163	0.00570762	0.00231096	2.46981	0.0142828	0.999462
A_21_P0000080	-0.0057288	0.00232054	-2.46874	0.0143244	0.999462
A_33_P3269203	-0.00832003	0.00337139	-2.46783	0.0143597	0.999462
A_21_P0004019	-0.00661212	0.00267979	-2.4674	0.0143764	0.999462
A_21_P0008431	-0.00569305	0.00230745	-2.46725	0.0143822	0.999462
A_21_P0014256	-0.0077181	0.00312832	-2.46717	0.0143855	0.999462
A_23_P203445	-0.00653388	0.00264883	-2.4667	0.0144037	0.999462
A_21_P0002907	-0.00600956	0.00243917	-2.46378	0.0145186	0.999462
A_23_P372255	0.00777713	0.00315799	2.46269	0.0145616	0.999462
A_23_P122579	0.00688737	0.00279711	2.46231	0.0145763	0.999462
A_24_P301063	-0.0081475	0.00331023	-2.46131	0.0146159	0.999462
A_23_P55518	0.0092811	0.00377088	2.46125	0.0146182	0.999462
A_33_P3372688	0.00562041	0.00228393	2.46085	0.0146344	0.999462
A_21_P0014271	0.00604051	0.0024547	2.4608	0.0146363	0.999462
A_21_P0003725	0.00551577	0.00224178	2.46045	0.0146502	0.999462
A_33_P3266192	-0.00617463	0.00250989	-2.46012	0.0146631	0.999462
A_23_P385500	0.00720345	0.0029291	2.45927	0.0146971	0.999462
A_33_P3368358	0.00652034	0.0026517	2.45893	0.0147106	0.999462
A_19_P00321406	0.0060165	0.00244801	2.45771	0.0147593	0.999462
A_21_P0009633	-0.00616265	0.00250793	-2.45727	0.014777	0.999462
A_23_P214681	0.00700803	0.00285464	2.45496	0.0148695	0.999462
A_21_P0010711	-0.00540139	0.00220037	-2.45477	0.0148773	0.999462
A_21_P0010917	-0.00571005	0.00232784	-2.45294	0.0149512	0.999462
A_21_P0011572	0.00957745	0.00390532	2.45241	0.0149724	0.999462
A_24_P944756	-0.0054289	0.00221511	-2.45085	0.0150358	0.999462
A_21_P0006069	-0.00555586	0.00226768	-2.45002	0.0150693	0.999462
A_19_P00318537	-0.00633116	0.00258553	-2.44869	0.0151236	0.999462
A_23_P403424	0.00762669	0.00311493	2.44843	0.0151343	0.999462
A_33_P3218554	-0.00878122	0.00358693	-2.44811	0.0151472	0.999462
A_21_P0011299	0.0091921	0.00375542	2.44769	0.0151646	0.999462
A_33_P3224045	0.00658424	0.00269041	2.4473	0.0151806	0.999462
A_21_P0004692	-0.00523555	0.00214106	-2.44531	0.0152623	0.999462
A_33_P3220994	-0.00818284	0.00334841	-2.4438	0.0153245	0.999462
A_23_P88278	0.00837933	0.00343038	2.44268	0.0153707	0.999462
A_23_P130488	0.00631077	0.00258375	2.44249	0.0153789	0.999462
A_24_P833129	0.00533584	0.00218462	2.44245	0.0153802	0.999462
A_21_P0004181	-0.00553563	0.00226672	-2.44213	0.0153938	0.999462
A_21_P0008578	0.00733764	0.00300646	2.44062	0.0154564	0.999462
A_33_P3287203	-0.00908301	0.00372316	-2.43959	0.0154991	0.999462
A_33_P3227329	-0.00540436	0.00221618	-2.43859	0.0155412	0.999462
A_33_P3276435	-0.00705889	0.00289719	-2.43646	0.0156304	0.999462
A_24_P12998	-0.00668285	0.00274347	-2.43591	0.0156535	0.999462
A_23_P24104	0.0139192	0.00571466	2.43569	0.0156627	0.999462
A_33_P3252730	-0.00564706	0.00231857	-2.43558	0.0156675	0.999462
A_23_P304356	-0.00579085	0.00237783	-2.43535	0.015677	0.999462
A_23_P413760	0.00727492	0.00298795	2.43475	0.0157025	0.999462
A_23_P393401	0.00826361	0.00339433	2.43453	0.0157116	0.999462
A_21_P0011361	0.00601613	0.0024714	2.43431	0.0157213	0.999462
A_23_P391637	0.00588735	0.00241918	2.43361	0.0157506	0.999462
A_33_P3796201	0.0062344	0.00256182	2.43358	0.0157519	0.999462
A_33_P3345816	-0.00893007	0.0036702	-2.43313	0.015771	0.999462
A_21_P0001660	-0.00591986	0.00243353	-2.43262	0.0157926	0.999462
A_23_P250948	0.00662904	0.0027255	2.43223	0.0158091	0.999462
A_33_P3314673	0.0063345	0.00260618	2.43057	0.01588	0.999462
A_33_P3326882	-0.00550567	0.0022664	-2.42926	0.0159357	0.999462
A_21_P0006751	0.00661614	0.00272363	2.42917	0.0159397	0.999462
A_21_P0005801	-0.00701784	0.00289013	-2.42821	0.0159806	0.999462
A_24_P104538	0.00700307	0.00288464	2.42771	0.0160021	0.999462
A_21_P0010838	-0.00683086	0.00281504	-2.42656	0.0160518	0.999462
A_21_P0012359	0.00653928	0.00269499	2.42646	0.016056	0.999462
A_21_P0007965	-0.00552054	0.00227603	-2.42551	0.0160969	0.999462
A_21_P0010806	-0.00935951	0.00385975	-2.4249	0.0161233	0.999462
A_23_P401691	-0.00561477	0.00231644	-2.42388	0.0161675	0.999462
A_33_P3217534	0.00972273	0.00401171	2.42359	0.01618	0.999462
A_21_P0006261	-0.00583006	0.0024061	-2.42303	0.0162043	0.999462
A_23_P98995	0.00899436	0.00371273	2.42257	0.0162241	0.999462
A_33_P3569555	-0.00633595	0.00261607	-2.42193	0.016252	0.999462
A_33_P3387524	-0.00559368	0.0023103	-2.42119	0.0162842	0.999462
A_33_P3209802	-0.00642826	0.00265538	-2.42084	0.0162994	0.999462
A_23_P88222	0.00754427	0.00311656	2.4207	0.0163056	0.999462
A_24_P275828	0.00672147	0.00277762	2.41987	0.016342	0.999462
A_23_P254558	0.00537779	0.0022224	2.41981	0.0163446	0.999462
A_33_P3311056	0.00606996	0.00250938	2.41891	0.016384	0.999462
A_33_P3268954	-0.00699419	0.00289241	-2.41812	0.0164188	0.999462
A_33_P3270197	0.00566645	0.00234451	2.4169	0.0164722	0.999462
A_23_P319808	0.00741841	0.00306953	2.41679	0.016477	0.999462
A_24_P414332	0.00681294	0.0028193	2.41654	0.0164883	0.999462
A_33_P3386835	0.00560192	0.00231844	2.41625	0.0165011	0.999462
A_24_P299996	0.00573996	0.00237575	2.41606	0.0165093	0.999462
A_21_P0013969	-0.00663624	0.00274714	-2.41569	0.0165256	0.999462
A_33_P3416644	0.00766556	0.00317457	2.41468	0.0165705	0.999462
A_21_P0010336	-0.00566612	0.00234715	-2.41404	0.0165988	0.999462
A_33_P3374758	0.0072871	0.00301903	2.41373	0.0166126	0.999462
A_23_P210015	0.00812876	0.00336841	2.41324	0.0166344	0.999462
A_21_P0003208	0.00744088	0.00308409	2.41267	0.0166597	0.999462
A_24_P128233	-0.00574007	0.00237946	-2.41234	0.0166741	0.999462
A_23_P73511	0.00832061	0.00344925	2.41229	0.0166763	0.999462
A_21_P0002866	-0.00546479	0.0022665	-2.41112	0.0167289	0.999462
A_33_P3383687	0.00593294	0.00246121	2.41058	0.0167527	0.999462
A_23_P307328	0.00586614	0.00243399	2.41009	0.0167748	0.999462
A_23_P10182	-0.0034812	0.00144526	-2.40871	0.0168367	0.999462
A_23_P47616	0.00598894	0.00248638	2.4087	0.0168372	0.999462
A_21_P0005985	-0.00539061	0.00223802	-2.40865	0.0168391	0.999462
A_23_P103310	-0.00316469	0.00131396	-2.40852	0.016845	0.999462
A_21_P0003174	-0.00640594	0.00266061	-2.40769	0.0168822	0.999462
A_33_P3340014	-0.00535453	0.00222404	-2.40756	0.0168881	0.999462
A_21_P0009680	-0.00561667	0.00233305	-2.40744	0.0168936	0.999462
A_21_P0010301	0.00592871	0.00246407	2.40606	0.0169559	0.999462
A_33_P3352223	-0.00551504	0.002293	-2.40516	0.0169966	0.999462
A_33_P3362567	0.00695104	0.00289208	2.40347	0.0170731	0.999462
A_21_P0000124	-0.00600398	0.00249942	-2.40215	0.0171336	0.999462
A_23_P163235	0.00613051	0.00255345	2.40087	0.0171919	0.999462
A_23_P20704	0.00568604	0.00236855	2.40064	0.0172025	0.999462
A_33_P3264193	0.00595383	0.00248016	2.40059	0.0172048	0.999462
A_33_P3317387	0.00697037	0.00290444	2.3999	0.0172362	0.999462
A_33_P3281606	-0.00717902	0.00299156	-2.39976	0.0172429	0.999462
A_21_P0004868	-0.00632625	0.00263645	-2.39953	0.0172533	0.999462
A_33_P3326151	-0.00627042	0.00261359	-2.39916	0.0172703	0.999462
A_23_P105519	0.00702222	0.00292865	2.39777	0.0173341	0.999462
A_24_P228149	-0.007499	0.00312777	-2.39755	0.0173442	0.999462
A_33_P3269208	0.00607531	0.00253471	2.39685	0.0173766	0.999462
A_19_P00316700	-0.00581779	0.00242761	-2.39651	0.0173923	0.999462
A_23_P168403	0.00646207	0.00269708	2.39595	0.0174184	0.999462
A_21_P0012300	0.00715303	0.00298584	2.39565	0.017432	0.999462
A_19_P00325336	0.00729239	0.00304501	2.39487	0.0174684	0.999462
A_21_P0013481	-0.00550642	0.00229962	-2.39449	0.017486	0.999462
A_33_P3415888	0.00593611	0.00247933	2.39423	0.0174979	0.999462
A_21_P0010481	0.0060159	0.00251303	2.39388	0.0175141	0.999462
A_24_P174503	0.00697813	0.00291661	2.39255	0.0175761	0.999462
A_21_P0001567	0.00676202	0.00282637	2.39248	0.0175796	0.999462
A_21_P0002222	-0.00727571	0.00304183	-2.39188	0.0176074	0.999462
A_21_P0003979	-0.00614547	0.00257	-2.39123	0.0176378	0.999462
A_19_P00321697	-0.0063499	0.00265684	-2.39002	0.0176944	0.999462
A_21_P0009060	-0.00641358	0.00268434	-2.38926	0.0177305	0.999462
A_33_P3292874	0.0059645	0.0024965	2.38914	0.0177357	0.999462
A_19_P00316050	-0.010037	0.00420235	-2.38842	0.0177697	0.999462
A_21_P0004804	0.0054653	0.00228829	2.38838	0.0177717	0.999462
A_24_P942211	0.00862568	0.00361391	2.3868	0.0178461	0.999462
A_32_P430359	0.00726135	0.00304641	2.38358	0.017999	0.999462
A_21_P0000303	-0.00878237	0.0036852	-2.38315	0.0180196	0.999462
A_23_P307536	0.0063113	0.00264888	2.38263	0.0180441	0.999462
A_23_P327698	-0.00540738	0.00226978	-2.38234	0.0180582	0.999462
A_33_P3284212	-0.00552197	0.00231791	-2.3823	0.0180599	0.999462
A_21_P0011021	0.00996307	0.00418366	2.38143	0.0181019	0.999462
A_23_P86855	-0.00628895	0.0026415	-2.38083	0.0181306	0.999462
A_23_P115202	-0.00263945	0.00110875	-2.38055	0.0181437	0.999462
A_23_P112220	-0.00221569	0.000930905	-2.38014	0.0181633	0.999462
A_24_P266728	0.00744747	0.0031294	2.37984	0.0181779	0.999462
A_21_P0003977	-0.00546128	0.00229503	-2.37962	0.0181887	0.999462
A_21_P0004245	0.00607612	0.00255394	2.37911	0.018213	0.999462
A_33_P3212804	0.00552639	0.00232324	2.37875	0.0182306	0.999462
A_21_P0011496	0.0094577	0.00397615	2.37861	0.0182372	0.999462
A_23_P77286	0.00662085	0.00278466	2.37762	0.0182851	0.999462
A_33_P3358681	0.00775449	0.00326257	2.3768	0.0183246	0.999462
A_33_P3412752	0.00704945	0.00296676	2.37615	0.0183562	0.999462
A_23_P117980	0.00649954	0.00273556	2.37595	0.0183659	0.999462
A_23_P502590	0.00854352	0.00359612	2.37576	0.0183749	0.999462
A_33_P3311551	0.00628545	0.00264683	2.37471	0.018426	0.999462
A_23_P166993	0.00557432	0.00234742	2.37466	0.0184285	0.999462
A_33_P3210583	0.00745231	0.0031385	2.37448	0.0184371	0.999462
A_33_P3293207	-0.00599102	0.00252335	-2.37423	0.0184493	0.999462
A_21_P0003106	-0.00604792	0.00254976	-2.37195	0.0185604	0.999462
A_24_P413126	0.00806901	0.00340284	2.37126	0.0185945	0.999462
A_21_P0012838	-0.00585639	0.0024701	-2.37091	0.0186116	0.999462
A_21_P0013630	0.0116442	0.00491179	2.37066	0.0186237	0.999462
A_33_P3400192	0.00574759	0.00242511	2.37003	0.0186548	0.999462
A_19_P00321765	0.00557831	0.00235427	2.36944	0.0186839	0.999462
A_33_P3213082	-0.00631824	0.00266707	-2.36898	0.0187065	0.999462
A_21_P0004497	-0.00532461	0.00224877	-2.36779	0.0187652	0.999462
A_19_P00812215	-0.00679827	0.00287226	-2.36687	0.0188105	0.999462
A_23_P33791	0.00815639	0.00344697	2.36625	0.0188412	0.999462
A_33_P3351811	0.00556608	0.00235313	2.3654	0.0188837	0.999462
A_21_P0014932	0.00928545	0.00392654	2.36479	0.0189138	0.999462
A_33_P3329991	0.00685044	0.00289693	2.36473	0.0189171	0.999462
A_21_P0003713	0.00580942	0.00245706	2.36438	0.0189344	0.999462
A_21_P0011350	0.00649193	0.00274576	2.36435	0.0189358	0.999462
A_33_P3370132	0.00694652	0.0029385	2.36397	0.0189548	0.999462
A_23_P140907	0.00975386	0.00412706	2.36339	0.0189835	0.999462
A_33_P3324428	0.0059398	0.00251345	2.36321	0.0189928	0.999462
A_21_P0009601	-0.005305	0.00224574	-2.36225	0.0190407	0.999462
A_21_P0002654	-0.00672143	0.00284587	-2.36182	0.0190621	0.999462
A_21_P0003065	-0.00689857	0.0029221	-2.36082	0.0191122	0.999462
A_23_P69293	-0.00577971	0.00244866	-2.36036	0.0191355	0.999462
A_24_P141786	0.00692857	0.00293545	2.36031	0.019138	0.999462
A_33_P3305915	0.00629288	0.00266636	2.3601	0.0191484	0.999462
A_21_P0004423	0.0124592	0.00527944	2.35995	0.0191563	0.999462
A_23_P365060	0.00542854	0.00230034	2.35989	0.0191592	0.999462
A_24_P83615	0.00752581	0.00318907	2.35988	0.0191598	0.999462
A_23_P254989	-0.0064086	0.00271917	-2.35683	0.0193138	0.999462
A_23_P351837	-0.00671576	0.00284985	-2.35653	0.0193289	0.999462
A_33_P3312150	-0.00598686	0.0025412	-2.35592	0.0193599	0.999462
A_21_P0008164	0.00564052	0.00239472	2.35539	0.0193866	0.999462
A_19_P00328053	0.00584381	0.00248268	2.35383	0.0194661	0.999462
A_33_P3330786	-0.00573301	0.00243562	-2.35382	0.0194668	0.999462
A_33_P3401813	0.00569769	0.00242163	2.35284	0.019517	0.999462
A_21_P0003572	0.00686207	0.00291786	2.35175	0.0195729	0.999462
A_33_P3330546	0.00648383	0.00275738	2.35144	0.0195883	0.999462
A_33_P3280981	0.00556583	0.00236716	2.35127	0.0195974	0.999462
A_33_P3304678	0.00583518	0.0024822	2.35081	0.0196207	0.999462
A_21_P0013445	-0.00535317	0.00227754	-2.35042	0.0196412	0.999462
A_23_P209055	0.0113091	0.00481309	2.34965	0.0196804	0.999462
A_21_P0011065	0.00834841	0.00355416	2.34891	0.0197188	0.999462
A_33_P3266530	0.00583955	0.00248741	2.34764	0.0197843	0.999462
A_21_P0005790	-0.00637752	0.00271666	-2.34756	0.0197885	0.999462
A_32_P416583	0.00807927	0.00344269	2.34679	0.0198284	0.999462
A_23_P98645	0.0064235	0.00273723	2.34671	0.0198325	0.999462
A_21_P0002975	0.00621071	0.00264887	2.34466	0.019939	0.999462
A_23_P389500	-0.0058999	0.00251659	-2.3444	0.0199525	0.999462
A_33_P3224206	-0.00641286	0.00273578	-2.34407	0.0199701	0.999462
A_33_P3248982	-0.00672138	0.00286744	-2.34403	0.019972	0.999462
A_23_P304897	-0.00568555	0.0024258	-2.34378	0.0199852	0.999462
A_21_P0003907	-0.00619549	0.00264469	-2.34261	0.0200462	0.999462
A_23_P118254	-0.00311953	0.00133182	-2.34231	0.0200622	0.999462
A_32_P489130	0.00785629	0.00335418	2.34224	0.020066	0.999462
A_33_P3405269	0.00580709	0.00247952	2.34202	0.0200771	0.999462
A_21_P0006667	0.00537074	0.00229357	2.34165	0.0200966	0.999462
A_21_P0000462	-0.00549174	0.00234724	-2.33966	0.0202014	0.999462
A_21_P0005687	-0.00554623	0.00237115	-2.33905	0.0202337	0.999462
A_21_P0010298	-0.00526952	0.00225382	-2.33804	0.0202871	0.999462
A_24_P135276	0.00846274	0.00362025	2.33761	0.0203095	0.999462
A_33_P3237734	-0.00570059	0.00243933	-2.33695	0.0203448	0.999462
A_33_P3397910	0.00599903	0.00256745	2.33657	0.0203646	0.999462
A_24_P2648	0.00631522	0.00270318	2.33622	0.0203837	0.999462
A_33_P3292337	0.00691191	0.0029595	2.3355	0.020422	0.999462
A_32_P163739	0.00998396	0.00427574	2.33502	0.0204471	0.999462
A_23_P31896	0.00659051	0.0028238	2.33392	0.0205062	0.999462
A_23_P1072	0.00777447	0.0033313	2.33376	0.0205144	0.999462
A_19_P00317704	0.00825509	0.00353822	2.33312	0.020549	0.999462
A_23_P167389	0.010844	0.00464855	2.33277	0.0205677	0.999462
A_33_P3229789	-0.00594586	0.00255042	-2.33132	0.0206452	0.999462
A_24_P206343	0.00925829	0.00397327	2.33015	0.0207085	0.999462
A_33_P3332885	0.00969417	0.0041616	2.32943	0.0207471	0.999462
A_24_P772488	0.00563681	0.00242046	2.32881	0.0207804	0.999462
A_24_P202840	0.00834084	0.00358194	2.32858	0.020793	0.999462
A_21_P0000395	-0.00643418	0.00276317	-2.32855	0.0207945	0.999462
A_33_P3237266	0.0106365	0.0045707	2.32711	0.0208724	0.999462
A_21_P0003791	0.00644412	0.00276988	2.3265	0.0209059	0.999462
A_33_P3322499	-0.00563718	0.00242326	-2.32628	0.0209178	0.999462
A_21_P0013300	0.0091791	0.00394584	2.32627	0.0209181	0.999462
A_21_P0007659	0.00572142	0.00246012	2.32567	0.0209509	0.999462
A_33_P3407007	0.00749446	0.00322255	2.32563	0.0209531	0.999462
A_21_P0010723	-0.00639218	0.00274907	-2.32521	0.0209757	0.999462
A_23_P352389	0.00623	0.00267936	2.32518	0.0209774	0.999462
A_21_P0007472	-0.00589822	0.00253674	-2.32511	0.0209812	0.999462
A_33_P3387831	-0.0100962	0.00434454	-2.32388	0.0210488	0.999462
A_24_P400604	0.00617788	0.00265908	2.32331	0.0210795	0.999462
A_21_P0001412	0.00516451	0.00222298	2.32323	0.0210839	0.999462
A_23_P256754	-0.00591636	0.00254701	-2.32287	0.0211039	0.999462
A_23_P218486	0.00566234	0.00243776	2.32276	0.02111	0.999462
A_21_P0010081	-0.00620023	0.0026696	-2.32253	0.0211225	0.999462
A_33_P3319006	0.00705563	0.00303801	2.32245	0.0211267	0.999462
A_33_P3335540	-0.0053869	0.00232005	-2.32189	0.0211577	0.999462
A_23_P207632	0.00968687	0.00417281	2.32143	0.021183	0.999462
A_21_P0008749	-0.00562596	0.00242552	-2.31948	0.0212901	0.999462
A_32_P75264	-0.0057948	0.00249909	-2.31876	0.0213299	0.999462
A_24_P186986	0.00795799	0.00343207	2.31872	0.0213325	0.999462
A_33_P3209200	0.00589414	0.00254266	2.3181	0.0213666	0.999462
A_33_P3330712	0.00537269	0.0023179	2.31791	0.021377	0.999462
A_33_P3304369	-0.00714239	0.00308147	-2.31785	0.0213805	0.999462
A_21_P0003399	-0.00526172	0.00227056	-2.31737	0.0214071	0.999462
A_23_P98232	0.00581308	0.00250926	2.31665	0.021447	0.999462
A_21_P0008323	-0.00534781	0.00230875	-2.31633	0.0214649	0.999462
A_24_P43391	-0.0059099	0.00255145	-2.31629	0.0214668	0.999462
A_33_P3237220	-0.00794294	0.00342998	-2.31574	0.0214976	0.999462
A_24_P196851	0.0154782	0.00668548	2.3152	0.0215278	0.999462
A_33_P3348046	-0.0053695	0.00231952	-2.31492	0.0215433	0.999462
A_23_P330616	0.0119876	0.00517856	2.31486	0.021547	0.999462
A_21_P0009368	-0.00672503	0.00290572	-2.31441	0.0215719	0.999462
A_33_P3258946	0.00790134	0.00341452	2.31404	0.0215926	0.999462
A_33_P3360426	0.0081289	0.00351352	2.3136	0.0216169	0.999462
A_23_P17173	-0.00644853	0.0027889	-2.31222	0.0216947	0.999462
A_32_P84373	0.00872727	0.00377482	2.31197	0.0217086	0.999462
A_23_P381449	0.00778449	0.00336707	2.31195	0.0217098	0.999462
A_33_P3329153	0.00825163	0.00356938	2.31178	0.021719	0.999462
A_24_P157087	0.00774378	0.00335042	2.31129	0.0217469	0.999462
A_23_P157416	0.00709324	0.00307066	2.31	0.0218192	0.999462
A_21_P0011226	-0.00553736	0.00239751	-2.30963	0.0218404	0.999462
A_21_P0008896	-0.00542125	0.00234758	-2.30929	0.0218593	0.999462
A_33_P3244882	0.00973927	0.00421757	2.30921	0.0218638	0.999462
A_24_P320410	0.0064893	0.00281062	2.30885	0.0218844	0.999462
A_33_P3344673	0.00558092	0.0024172	2.30884	0.021885	0.999462
A_21_P0006755	0.00519278	0.00224937	2.30855	0.0219013	0.999462
A_21_P0002185	-0.00555902	0.00240856	-2.30803	0.0219309	0.999462
A_24_P68222	0.00549936	0.00238397	2.30681	0.022	0.999462
A_33_P3232960	0.00535784	0.00232388	2.30556	0.0220711	0.999462
A_33_P3273459	-0.00777828	0.00337384	-2.30547	0.0220765	0.999462
A_24_P291588	0.00655789	0.00284568	2.30451	0.0221311	0.999462
A_24_P390668	0.012166	0.00528048	2.30395	0.0221629	0.999462
A_33_P3317103	0.00578217	0.00250992	2.30372	0.0221759	0.999462
A_23_P153480	-0.00692532	0.0030063	-2.3036	0.0221829	0.999462
A_23_P158533	0.00652219	0.00283243	2.30268	0.0222355	0.999462
A_23_P88626	0.0109592	0.00476081	2.30197	0.0222768	0.999462
A_33_P3367701	0.00527545	0.00229253	2.30115	0.0223237	0.999462
A_23_P125278	0.00558906	0.00242967	2.30034	0.0223705	0.999462
A_32_P5568	-0.00579161	0.00251824	-2.29986	0.0223979	0.999462
A_32_P195647	-0.00563747	0.0024514	-2.2997	0.0224075	0.999462
A_21_P0014202	0.00593849	0.00258234	2.29966	0.0224098	0.999462
A_24_P298724	0.00538341	0.0023413	2.29932	0.0224291	0.999462
A_24_P282108	0.00747521	0.00325269	2.29816	0.0224962	0.999462
A_23_P171095	0.00506671	0.00220568	2.29712	0.0225566	0.999462
A_33_P3424112	0.00539785	0.00234985	2.29711	0.0225574	0.999462
A_24_P336113	0.00992426	0.00432038	2.29708	0.0225591	0.999462
A_19_P00322936	-0.00520902	0.00226779	-2.29696	0.0225659	0.999462
A_21_P0013940	0.00531234	0.00231318	2.29655	0.0225896	0.999462
A_21_P0012973	-0.00554445	0.00241512	-2.29573	0.0226378	0.999462
A_21_P0010161	-0.00555773	0.00242092	-2.29571	0.0226387	0.999462
A_21_P0004021	-0.00670257	0.00291972	-2.29562	0.022644	0.999462
A_33_P3243439	0.00918687	0.00400393	2.29446	0.0227116	0.999462
A_23_P67646	-0.00592565	0.0025828	-2.29428	0.0227225	0.999462
A_33_P3210119	-0.00564573	0.00246089	-2.29418	0.0227279	0.999462
A_24_P751074	0.0101294	0.00441611	2.29373	0.0227543	0.999462
A_33_P3241378	-0.00995586	0.00434175	-2.29305	0.022794	0.999462
A_24_P385336	0.0084554	0.00368757	2.29295	0.0228001	0.999462
A_33_P3217147	0.00500243	0.00218179	2.29281	0.0228082	0.999462
A_33_P3359027	-0.00541819	0.00236339	-2.29255	0.0228237	0.999462
A_33_P3241844	-0.0059554	0.00259807	-2.29224	0.0228416	0.999462
A_33_P3358432	-0.00529256	0.00231027	-2.29089	0.0229213	0.999462
A_24_P217365	-0.00716157	0.00312643	-2.29066	0.0229348	0.999462
A_23_P5131	0.00705098	0.00307823	2.29059	0.0229385	0.999462
A_33_P3356607	0.00751248	0.00328043	2.29009	0.0229684	0.999462
A_21_P0004751	-0.00562023	0.00245475	-2.28953	0.0230014	0.999462
A_23_P12767	-0.00568403	0.00248305	-2.28913	0.0230247	0.999462
A_33_P3326545	0.00582384	0.00254457	2.28873	0.0230486	0.999462
A_21_P0001281	-0.00668103	0.0029191	-2.28873	0.0230489	0.999462
A_33_P3361811	0.00809723	0.00353963	2.2876	0.0231159	0.999462
A_33_P3326827	-0.00758811	0.00331857	-2.28656	0.0231774	0.999462
A_19_P00802713	0.00547644	0.0023952	2.28642	0.0231855	0.999462
A_33_P3352652	0.0071804	0.00314085	2.28614	0.0232026	0.999462
A_33_P3362232	-0.00519779	0.0022743	-2.28545	0.0232436	0.999462
A_23_P501985	0.00768619	0.00336328	2.28532	0.023251	0.999462
A_32_P51237	-0.00598604	0.00262065	-2.28418	0.0233195	0.999462
A_23_P155123	0.0068712	0.00300849	2.28393	0.0233341	0.999462
A_21_P0013561	-0.00513382	0.00224806	-2.28367	0.02335	0.999462
A_33_P3420841	0.00587237	0.00257203	2.28317	0.02338	0.999462
A_21_P0001259	-0.00556118	0.00243649	-2.28245	0.0234228	0.999462
A_33_P3289218	0.00812318	0.00355909	2.28237	0.0234275	0.999462
A_24_P42681	0.00815214	0.00357223	2.28209	0.0234448	0.999462
A_21_P0007056	-0.00542814	0.00237928	-2.28142	0.023485	0.999462
A_33_P3331731	-0.00683519	0.00299616	-2.28132	0.0234909	0.999462
A_24_P169386	0.00702138	0.00307796	2.28118	0.0234994	0.999462
A_23_P2083	-0.0065718	0.00288195	-2.28033	0.0235504	0.999462
A_23_P104471	-0.00669025	0.00293413	-2.28014	0.0235617	0.999462
A_21_P0008055	-0.00520152	0.00228158	-2.27979	0.0235833	0.999462
A_19_P00809029	0.00563378	0.00247136	2.27963	0.0235928	0.999462
A_32_P26401	-0.00667129	0.00292883	-2.2778	0.0237036	0.999462
A_33_P3795707	0.00873945	0.00383691	2.27773	0.0237075	0.999462
A_33_P3255544	0.00778365	0.00341739	2.27766	0.0237122	0.999462
A_33_P3249439	0.00652538	0.00286561	2.27713	0.0237439	0.999462
A_24_P131392	-0.00583658	0.00256336	-2.27693	0.0237565	0.999462
A_23_P109877	0.0071598	0.00314462	2.27684	0.0237616	0.999462
A_21_P0005979	0.00937875	0.00411964	2.2766	0.0237767	0.999462
A_21_P0006187	-0.00663597	0.00291607	-2.27565	0.0238341	0.999462
A_23_P88303	-0.00543344	0.00238792	-2.27539	0.0238503	0.999462
A_24_P865226	-0.00620191	0.00272572	-2.27532	0.0238541	0.999462
A_33_P3212839	-0.0059235	0.00260376	-2.27498	0.0238754	0.999462
A_23_P14769	0.00932104	0.00409769	2.27471	0.0238917	0.999462
A_33_P3307957	0.00571918	0.00251432	2.27464	0.0238958	0.999462
A_21_P0005131	-0.00567239	0.00249403	-2.27439	0.0239111	0.999462
A_33_P3409090	-0.00565712	0.00248756	-2.27416	0.023925	0.999462
A_21_P0011207	0.00603894	0.0026555	2.27412	0.0239275	0.999462
A_21_P0014176	0.00626534	0.0027551	2.27409	0.0239294	0.999462
A_21_P0014042	0.00839999	0.00369383	2.27406	0.0239314	0.999462
A_32_P83098	-0.00547263	0.00240664	-2.27397	0.0239366	0.999462
A_33_P3332982	-0.00922378	0.00405765	-2.27318	0.023985	0.999462
A_33_P3423820	0.00797221	0.00350791	2.27264	0.0240182	0.999462
A_33_P3365167	-0.00564892	0.00248581	-2.27247	0.024029	0.999462
A_24_P60441	0.00566927	0.00249479	2.27244	0.0240305	0.999462
A_21_P0000664	0.00700325	0.00308219	2.27217	0.0240471	0.999462
A_23_P99917	0.00600957	0.00264645	2.2708	0.0241313	0.999462
A_33_P3218760	0.00725282	0.00319413	2.27067	0.0241392	0.999462
A_33_P3276217	-0.0054218	0.00238781	-2.27062	0.0241428	0.999462
A_23_P157784	-0.00548547	0.00241628	-2.27021	0.0241677	0.999462
A_23_P9582	0.00502947	0.00221608	2.26954	0.0242094	0.999462
A_33_P3222762	-0.00579745	0.00255498	-2.26907	0.024238	0.999462
A_33_P3238895	0.00601015	0.00264918	2.26868	0.0242621	0.999462
A_23_P141779	0.00702648	0.00309732	2.26857	0.0242693	0.999462
A_21_P0004517	0.00638386	0.00281428	2.26838	0.024281	0.999462
A_24_P211420	-0.00636453	0.00280578	-2.26836	0.0242821	0.999462
A_33_P3326075	0.00509736	0.00224719	2.26833	0.0242843	0.999462
A_33_P3386262	-0.00708599	0.00312419	-2.2681	0.0242982	0.999462
A_21_P0014729	0.00791829	0.0034915	2.26788	0.0243121	0.999462
A_33_P3651911	0.00736856	0.00325007	2.2672	0.0243539	0.999462
A_33_P3247571	-0.00509999	0.00225038	-2.26628	0.0244114	0.999462
A_23_P404059	-0.00547502	0.00241686	-2.26534	0.0244696	0.999462
A_33_P3341787	0.00948336	0.00418646	2.26525	0.0244758	0.999462
A_23_P11353	0.00741783	0.00327513	2.2649	0.0244974	0.999462
A_33_P3291708	0.0054555	0.00240904	2.2646	0.0245161	0.999462
A_21_P0013393	-0.00559531	0.00247098	-2.26441	0.0245279	0.999462
A_32_P234604	0.00981918	0.00433857	2.26323	0.0246017	0.999462
A_23_P24535	-0.00597626	0.00264067	-2.26316	0.024606	0.999462
A_33_P3351346	0.005276	0.00233192	2.26252	0.0246465	0.999462
A_32_P114746	0.00609069	0.00269276	2.26188	0.0246866	0.999462
A_23_P86470	0.00547871	0.00242225	2.26182	0.0246901	0.999462
A_21_P0010483	0.00538366	0.00238058	2.26149	0.0247109	0.999462
A_33_P3398401	-0.00968789	0.00428488	-2.26095	0.0247451	0.999462
A_33_P3294446	0.00601303	0.0026599	2.26062	0.0247655	0.999462
A_33_P3464438	0.00569713	0.00252025	2.26054	0.0247711	0.999462
A_33_P3415678	0.00563313	0.00249196	2.26052	0.024772	0.999462
A_33_P3854217	0.00821588	0.00363562	2.25983	0.0248158	0.999462
A_33_P3294277	0.0110341	0.00488337	2.25952	0.0248353	0.999462
A_24_P50950	0.00792315	0.00350682	2.25936	0.0248456	0.999462
A_32_P119033	-0.00517909	0.00229317	-2.25849	0.0249004	0.999462
A_33_P3410409	0.0098036	0.00434353	2.25706	0.0249911	0.999462
A_24_P151727	0.00567844	0.00251639	2.25658	0.0250214	0.999462
A_33_P3244215	-0.00530172	0.00235002	-2.25604	0.0250561	0.999462
A_21_P0012946	-0.00544329	0.00241302	-2.2558	0.025071	0.999462
A_24_P102895	0.00761232	0.00337462	2.25575	0.0250741	0.999462
A_21_P0003141	-0.00593277	0.00263066	-2.25524	0.0251069	0.999462
A_21_P0011783	-0.00591945	0.00262509	-2.25495	0.0251255	0.999462
A_23_P150935	-0.00743875	0.00329919	-2.25472	0.0251402	0.999462
A_23_P159893	-0.00683304	0.00303137	-2.25411	0.0251792	0.999462
A_23_P53162	0.00813543	0.00360945	2.25393	0.0251908	0.999462
A_33_P3393350	0.00677241	0.00300514	2.2536	0.0252114	0.999462
A_24_P83586	0.00580021	0.00257476	2.25272	0.0252679	0.999462
A_21_P0013648	-0.00697282	0.00309565	-2.25246	0.0252846	0.999462
A_21_P0011432	0.00585939	0.0026015	2.25231	0.0252942	0.999462
A_24_P262201	0.00627073	0.00278472	2.25184	0.0253247	0.999462
A_33_P3394297	0.0058619	0.00260317	2.25183	0.0253254	0.999462
A_19_P00812723	-0.00560857	0.00249082	-2.2517	0.0253336	0.999462
A_33_P3271166	-0.0075384	0.00334801	-2.25161	0.0253394	0.999462
A_21_P0002596	0.0118949	0.00528323	2.25145	0.0253499	0.999462
A_24_P305570	0.00812619	0.00361027	2.25085	0.025388	0.999462
A_33_P3273599	0.00489057	0.00217279	2.25083	0.0253896	0.999462
A_21_P0009245	0.00568174	0.00252465	2.2505	0.0254104	0.999462
A_21_P0003524	-0.00592654	0.00263402	-2.25	0.0254432	0.999462
A_33_P3867534	0.00575954	0.00255998	2.24984	0.0254534	0.999462
A_21_P0004558	0.00549341	0.00244219	2.24937	0.0254834	0.999462
A_23_P113825	0.00902731	0.00401341	2.24929	0.0254891	0.999462
A_33_P3218768	0.00846607	0.00376393	2.24926	0.0254905	0.999462
A_24_P329229	0.00560792	0.0024939	2.24866	0.0255296	0.999462
A_33_P3237393	-0.00546449	0.00243023	-2.24855	0.0255368	0.999462
A_33_P3232527	0.00760558	0.00338551	2.24651	0.0256693	0.999462
A_33_P3219651	0.0051142	0.00227657	2.24645	0.0256732	0.999462
A_33_P3375334	0.00603703	0.00268836	2.24562	0.0257268	0.999462
A_24_P541919	-0.00726113	0.00323369	-2.24546	0.0257372	0.999462
A_24_P158718	0.00625055	0.00278429	2.24494	0.0257712	0.999462
A_24_P350245	0.0123836	0.005517	2.24462	0.025792	0.999462
A_23_P89410	0.00631953	0.00281559	2.24448	0.0258016	0.999462
A_23_P68511	-0.00632675	0.00281917	-2.24419	0.0258202	0.999462
A_33_P3233135	0.00539439	0.00240436	2.24359	0.0258597	0.999462
A_23_P84448	0.00839186	0.00374106	2.24318	0.0258865	0.999462
A_23_P59714	0.00587144	0.00261783	2.24287	0.0259069	0.999462
A_33_P3226675	-0.00536547	0.00239266	-2.24247	0.0259328	0.999462
A_33_P3231277	0.00732986	0.00326934	2.242	0.0259636	0.999462
A_21_P0005108	-0.00538982	0.00240444	-2.24161	0.0259892	0.999462
A_19_P00810899	0.00624192	0.00278493	2.24132	0.0260085	0.999462
A_21_P0005940	0.00623781	0.00278371	2.24082	0.0260412	0.999462
A_23_P127522	0.00529267	0.00236253	2.24025	0.0260787	0.999462
A_21_P0003668	-0.00607769	0.00271316	-2.24007	0.0260904	0.999462
A_23_P34093	0.0111505	0.00497819	2.23987	0.0261036	0.999462
A_32_P84369	0.0119769	0.00534766	2.23966	0.0261179	0.999462
A_23_P399501	0.0114657	0.00511992	2.23942	0.0261335	0.999462
A_32_P846696	-0.00545602	0.00243644	-2.23934	0.0261389	0.999462
A_33_P3384750	0.00566019	0.00252839	2.23865	0.0261843	0.999462
A_23_P125475	-0.00512777	0.00229059	-2.23862	0.0261863	0.999462
A_21_P0003129	-0.0056509	0.00252451	-2.23841	0.0262002	0.999462
A_33_P3257609	0.00771373	0.00344609	2.2384	0.0262011	0.999462
A_21_P0014064	0.00599127	0.00267741	2.23771	0.0262466	0.999462
A_33_P3359590	0.00539217	0.00240988	2.23753	0.0262589	0.999462
A_24_P291973	0.00887423	0.00396663	2.23722	0.026279	0.999462
A_33_P3359743	-0.00635018	0.00283928	-2.23655	0.026324	0.999462
A_24_P53215	0.00733287	0.00327873	2.2365	0.0263272	0.999462
A_24_P270814	0.00653553	0.00292232	2.23642	0.0263325	0.999462
A_33_P3253169	-0.00631984	0.00282613	-2.23622	0.0263458	0.999462
A_19_P00326248	-0.00788412	0.0035257	-2.23618	0.026348	0.999462
A_23_P400716	0.00514112	0.00229909	2.23615	0.0263502	0.999462
A_33_P3423121	-0.00493112	0.00220538	-2.23595	0.0263635	0.999462
A_21_P0007561	-0.0130313	0.00582834	-2.23585	0.0263701	0.999462
A_19_P00318977	-0.00546744	0.00244567	-2.23556	0.0263898	0.999462
A_23_P106617	0.00218371	0.000977314	2.2344	0.026467	0.999462
A_32_P208350	-0.00907836	0.00406303	-2.23438	0.0264681	0.999462
A_33_P3395647	-0.00551629	0.00246889	-2.23432	0.0264721	0.999462
A_33_P3283001	-0.00536466	0.00240131	-2.23406	0.0264898	0.999462
A_21_P0003925	-0.00622583	0.00278684	-2.23401	0.0264927	0.999462
A_23_P210496	0.0084215	0.0037701	2.23376	0.0265096	0.999462
A_21_P0001162	0.00586393	0.00262586	2.23315	0.0265509	0.999462
A_33_P3379751	-0.00561918	0.00251654	-2.2329	0.0265676	0.999462
A_24_P409824	0.0073975	0.00331332	2.23266	0.0265836	0.999462
A_24_P116805	0.0090381	0.00404872	2.23234	0.0266051	0.999462
A_33_P3312544	-0.00547654	0.00245363	-2.23201	0.0266267	0.999462
A_21_P0007931	-0.00548128	0.00245586	-2.23192	0.0266328	0.999462
A_21_P0000141	0.00530357	0.00237632	2.23184	0.0266382	0.999462
A_23_P10172	0.00562612	0.0025213	2.23143	0.0266657	0.999462
A_21_P0012120	0.0057672	0.00258454	2.23142	0.0266667	0.999462
A_23_P400984	0.0104122	0.00466618	2.23141	0.0266671	0.999462
A_21_P0001586	-0.00548386	0.00245774	-2.23126	0.0266773	0.999462
A_23_P129075	-0.00572137	0.00256471	-2.2308	0.0267081	0.999462
A_24_P339664	0.00671651	0.00301138	2.23038	0.0267366	0.999462
A_21_P0010208	-0.00686323	0.00307762	-2.23005	0.0267591	0.999462
A_32_P184464	-0.00537706	0.00241124	-2.23	0.0267625	0.999462
A_23_P356667	-0.00565177	0.00253545	-2.2291	0.026823	0.999462
A_23_P112162	0.00682719	0.00306292	2.22898	0.026831	0.999462
A_23_P36753	0.00865688	0.00388587	2.22778	0.026912	0.999462
A_33_P3821313	-0.005268	0.00236482	-2.22765	0.0269211	0.999462
A_23_P109410	0.00633771	0.0028453	2.22743	0.0269359	0.999462
A_33_P3409159	0.00534443	0.00239956	2.22725	0.0269481	0.999462
A_33_P3244073	-0.00586023	0.00263133	-2.22709	0.0269587	0.999462
A_23_P154457	0.00522663	0.00234701	2.22694	0.0269694	0.999462
A_23_P355824	0.0101046	0.00453834	2.2265	0.0269991	0.999462
A_21_P0009740	-0.00543776	0.00244242	-2.22639	0.0270067	0.999462
A_23_P29365	0.00889943	0.00399734	2.22633	0.0270103	0.999462
A_33_P3418185	0.00656305	0.00294951	2.22513	0.0270922	0.999462
A_19_P00321631	-0.0059724	0.0026841	-2.2251	0.0270941	0.999462
A_23_P53891	0.00620766	0.00279008	2.22491	0.0271075	0.999462
A_21_P0000721	-0.00536582	0.0024132	-2.22353	0.0272013	0.999462
A_21_P0004362	0.00519277	0.00233553	2.22338	0.0272118	0.999462
A_23_P348138	0.00722394	0.00325015	2.22265	0.0272616	0.999462
A_21_P0008928	-0.00531856	0.00239322	-2.22234	0.0272829	0.999462
A_21_P0008503	0.00538081	0.00242139	2.2222	0.0272924	0.999462
A_33_P3312301	0.00575361	0.00258956	2.22185	0.0273166	0.999462
A_33_P3234859	0.00877337	0.00394968	2.22129	0.0273552	0.999462
A_21_P0003999	0.00576697	0.00259693	2.22068	0.0273967	0.999462
A_21_P0009000	0.00720602	0.0032452	2.22051	0.0274085	0.999462
A_24_P282210	0.00863771	0.00389031	2.22031	0.0274224	0.999462
A_23_P132845	0.00694149	0.00312648	2.22022	0.0274284	0.999462
A_23_P50269	0.00539859	0.00243189	2.21992	0.0274493	0.999462
A_23_P38567	0.00915803	0.00412545	2.21988	0.0274518	0.999462
A_23_P158096	-0.00580806	0.00261646	-2.21981	0.0274566	0.999462
A_23_P11968	-0.00462694	0.00208457	-2.21961	0.0274704	0.999462
A_33_P3346936	0.00542329	0.0024435	2.21947	0.0274802	0.999462
A_33_P3409139	-0.00584333	0.00263308	-2.2192	0.0274992	0.999462
A_33_P3324298	0.00630667	0.00284277	2.2185	0.0275476	0.999462
A_23_P3355	0.00581379	0.00262093	2.21822	0.0275668	0.999462
A_21_P0013578	0.0078777	0.00355158	2.21809	0.027576	0.999462
A_33_P3288844	0.0124302	0.00560461	2.21786	0.0275919	0.999462
A_24_P366859	0.00566813	0.00255615	2.21744	0.0276204	0.999462
A_24_P364042	-0.00761567	0.00343525	-2.21692	0.027657	0.999462
A_21_P0002970	-0.00522491	0.00235703	-2.21673	0.0276697	0.999462
A_24_P383901	0.00940329	0.004243	2.21619	0.0277076	0.999462
A_24_P402779	-0.00546441	0.00246593	-2.21596	0.0277232	0.999462
A_33_P3712008	0.00569848	0.00257194	2.21564	0.027746	0.999462
A_33_P3225230	0.00815713	0.00368179	2.21553	0.0277533	0.999462
A_21_P0010121	-0.00612964	0.00276781	-2.21462	0.0278169	0.999462
A_33_P3338968	-0.0072564	0.00327666	-2.21457	0.0278203	0.999462
A_23_P323227	0.00725828	0.00327815	2.21414	0.0278503	0.999462
A_32_P8361	0.00756514	0.00341735	2.21375	0.0278777	0.999462
A_24_P43144	0.00542451	0.00245055	2.21359	0.0278889	0.999462
A_23_P118025	0.0100389	0.00453593	2.21319	0.0279163	0.999462
A_23_P24493	-0.00542185	0.00244985	-2.21313	0.0279205	0.999462
A_23_P29985	0.00689598	0.00311835	2.21142	0.0280408	0.999462
A_23_P149818	0.00729148	0.00329731	2.21134	0.0280462	0.999462
A_23_P357351	0.00578674	0.00261694	2.21126	0.028052	0.999462
A_33_P3295625	0.00534688	0.00241803	2.21126	0.0280522	0.999462
A_21_P0005607	-0.00497688	0.00225142	-2.21055	0.0281016	0.999462
A_24_P410582	0.00738578	0.00334121	2.21051	0.0281045	0.999462
A_33_P3373975	-0.00519455	0.00235108	-2.20943	0.0281805	0.999462
A_33_P3242174	0.00536844	0.00243155	2.20782	0.0282941	0.999462
A_33_P3342663	-0.00691667	0.00313289	-2.20776	0.0282986	0.999462
A_21_P0008908	-0.00528378	0.00239382	-2.20726	0.0283341	0.999462
A_21_P0004071	-0.0053357	0.00241758	-2.20704	0.0283498	0.999462
A_33_P3351027	0.0057214	0.0025924	2.20699	0.0283529	0.999462
A_21_P0008656	-0.00521591	0.00236353	-2.20683	0.0283645	0.999462
A_21_P0011468	0.00789752	0.00357892	2.20668	0.0283754	0.999462
A_33_P3223495	0.00514778	0.00233315	2.20636	0.0283976	0.999462
A_21_P0012574	-0.00648229	0.00293873	-2.20581	0.028437	0.999462
A_24_P175563	0.00564883	0.00256131	2.20545	0.0284629	0.999462
A_24_P135875	-0.00503044	0.00228109	-2.20528	0.0284749	0.999462
A_23_P114585	0.00571864	0.00259362	2.20489	0.0285024	0.999462
A_33_P3358295	0.00991787	0.00449816	2.20487	0.0285037	0.999462
A_24_P145529	-0.00501286	0.00227373	-2.20469	0.0285168	0.999462
A_23_P428219	0.00762837	0.00346243	2.20318	0.0286243	0.999462
A_21_P0007172	0.00567827	0.00257746	2.20305	0.0286338	0.999462
A_21_P0011047	0.00874595	0.00397276	2.20148	0.0287461	0.999462
A_23_P13294	-0.00745732	0.00338941	-2.20018	0.0288395	0.999462
A_21_P0001109	0.00519308	0.00236045	2.20004	0.0288497	0.999462
A_33_P3276678	-0.00781929	0.00355499	-2.19952	0.0288869	0.999462
A_23_P101796	-0.00657104	0.00298758	-2.19945	0.0288919	0.999462
A_33_P3263538	0.0143233	0.00651238	2.19939	0.0288964	0.999462
A_23_P64837	-0.00519081	0.00236045	-2.19908	0.0289188	0.999462
A_21_P0013335	0.00527882	0.00240087	2.19871	0.0289453	0.999462
A_24_P322229	-0.00685468	0.00311768	-2.19864	0.0289502	0.999462
A_33_P3390357	-0.0060505	0.00275246	-2.19822	0.0289812	0.999462
A_21_P0010930	0.00521441	0.0023722	2.19813	0.0289874	0.999462
A_23_P163161	0.00781944	0.00355737	2.19809	0.02899	0.999462
A_21_P0007697	-0.00529959	0.00241156	-2.19758	0.0290272	0.999462
A_24_P318134	0.0048237	0.00219516	2.19742	0.0290385	0.999462
A_21_P0008026	-0.00520831	0.00237024	-2.19738	0.0290416	0.999462
A_24_P39101	0.00581594	0.00264677	2.19737	0.0290424	0.999462
A_23_P160869	-0.00488114	0.00222147	-2.19726	0.0290504	0.999462
A_23_P42257	0.00954005	0.00434318	2.19656	0.0291011	0.999462
A_23_P102508	0.00445035	0.00202606	2.19655	0.0291016	0.999462
A_21_P0009660	-0.00525622	0.00239344	-2.19609	0.0291348	0.999462
A_23_P77593	0.00586072	0.00266913	2.19574	0.0291602	0.999462
A_33_P3328937	0.00743047	0.00338404	2.19574	0.0291603	0.999462
A_33_P3230488	0.00555574	0.00253072	2.19532	0.029191	0.999462
A_33_P3319463	0.0128981	0.00587526	2.19531	0.0291914	0.999462
A_33_P3366833	-0.00632095	0.00287957	-2.1951	0.0292068	0.999462
A_19_P00321201	0.00842604	0.00383892	2.1949	0.0292216	0.999462
A_33_P3398634	0.00659966	0.00300742	2.19446	0.0292536	0.999462
A_33_P3253733	0.00759629	0.0034619	2.19425	0.0292687	0.999462
A_21_P0004401	-0.00647872	0.00295305	-2.19391	0.0292935	0.999462
A_19_P00319108	0.00609263	0.0027772	2.1938	0.0293014	0.999462
A_21_P0005684	0.0049409	0.00225228	2.19373	0.0293066	0.999462
A_24_P263653	0.00735395	0.00335227	2.19372	0.0293074	0.999462
A_23_P428999	0.00607998	0.00277193	2.19341	0.0293302	0.999462
A_19_P00319154	-0.00503346	0.00229481	-2.19341	0.0293303	0.999462
A_24_P58177	0.00749989	0.00341986	2.19304	0.0293573	0.999462
A_33_P3328274	0.00573134	0.0026135	2.19297	0.0293621	0.999462
A_33_P3341985	-0.00510415	0.0023277	-2.19279	0.0293756	0.999462
A_23_P129169	-0.0059295	0.00270417	-2.19272	0.0293805	0.999462
A_21_P0007188	0.0055519	0.00253298	2.19185	0.0294445	0.999462
A_23_P130241	0.00499009	0.00227705	2.19147	0.0294719	0.999462
A_23_P121716	-0.0151465	0.00691346	-2.19087	0.0295162	0.999462
A_33_P3299386	0.00561349	0.00256226	2.19084	0.0295185	0.999462
A_21_P0012405	-0.00650408	0.00296943	-2.19034	0.0295546	0.999462
A_33_P3369781	-0.00566294	0.00258551	-2.19026	0.029561	0.999462
A_33_P3335047	-0.00481046	0.00219658	-2.18998	0.0295816	0.999462
A_21_P0012786	-0.00589271	0.00269165	-2.18926	0.0296348	0.999462
A_23_P38603	-0.00480462	0.00219507	-2.18882	0.0296667	0.999462
A_24_P127192	0.0072565	0.00331547	2.18868	0.0296773	0.999462
A_32_P92783	0.00663397	0.00303109	2.18864	0.0296801	0.999462
A_21_P0010938	0.00556235	0.00254174	2.1884	0.0296977	0.999462
A_21_P0005057	-0.00666207	0.00304519	-2.18774	0.0297468	0.999462
A_23_P15394	0.00890963	0.00407278	2.1876	0.0297566	0.999462
A_23_P148422	0.00553937	0.00253262	2.18721	0.0297859	0.999462
A_24_P40001	-0.00639544	0.00292422	-2.18706	0.0297968	0.999462
A_21_P0014804	0.00516134	0.00236028	2.18675	0.0298199	0.999462
A_23_P400310	-0.0053725	0.00245694	-2.18666	0.0298263	0.999462
A_19_P00321439	-0.00477552	0.00218399	-2.1866	0.0298308	0.999462
A_23_P39790	-0.00518126	0.00236959	-2.18657	0.0298334	0.999462
A_33_P3308706	0.00691043	0.00316092	2.18621	0.0298602	0.999462
A_23_P48307	0.00618696	0.00283064	2.18571	0.0298967	0.999462
A_21_P0010170	-0.00566194	0.00259096	-2.18527	0.0299298	0.999462
A_21_P0013040	-0.00604044	0.0027649	-2.18468	0.0299732	0.999462
A_23_P142969	-0.00554604	0.00253909	-2.18427	0.0300043	0.999462
A_33_P3421794	0.00580938	0.00266017	2.18384	0.0300359	0.999462
A_21_P0010545	-0.00487418	0.00223204	-2.18373	0.0300439	0.999462
A_21_P0013452	-0.00558753	0.00255955	-2.18301	0.0300978	0.999462
A_33_P3276997	-0.00463178	0.00212181	-2.18294	0.0301031	0.999462
A_24_P400130	0.0048413	0.00221815	2.18258	0.0301299	0.999462
A_33_P3290739	0.00495117	0.00226898	2.18211	0.0301648	0.999462
A_21_P0010240	0.00515425	0.00236221	2.18196	0.0301763	0.999462
A_23_P149992	0.00779314	0.00357173	2.18189	0.0301815	0.999462
A_33_P3748714	-0.00515098	0.002361	-2.1817	0.0301962	0.999462
A_19_P00320570	0.0056866	0.0026066	2.18162	0.0302021	0.999462
A_21_P0012277	0.00579776	0.00265766	2.18153	0.0302085	0.999462
A_21_P0001774	-0.00563358	0.00258254	-2.18141	0.0302177	0.999462
A_33_P3250348	-0.00509695	0.00233707	-2.18091	0.0302547	0.999462
A_33_P3294764	-0.00512553	0.0023509	-2.18024	0.030305	0.999462
A_24_P246351	0.00483992	0.00221994	2.1802	0.0303082	0.999462
A_23_P420293	0.00510205	0.00234031	2.18008	0.0303175	0.999462
A_23_P113748	0.00256402	0.00117619	2.17993	0.0303285	0.999462
A_33_P3314643	-0.00733513	0.00336606	-2.17915	0.0303876	0.999462
A_23_P15734	-0.00621761	0.00285335	-2.17905	0.0303945	0.999462
A_21_P0009931	-0.00559115	0.00256593	-2.179	0.0303989	0.999462
A_21_P0008513	-0.00633598	0.00290776	-2.17899	0.0303991	0.999462
A_21_P0008332	0.00521495	0.00239361	2.1787	0.030421	0.999462
A_23_P14975	0.00577214	0.0026497	2.17841	0.0304429	0.999462
A_33_P3217213	0.0104096	0.00477922	2.1781	0.030466	0.999462
A_21_P0006848	-0.00577935	0.00265377	-2.17779	0.0304901	0.999462
A_33_P3317453	-0.00562964	0.00258514	-2.17769	0.0304973	0.999462
A_23_P78608	0.0071625	0.00328928	2.17753	0.0305096	0.999462
A_33_P3416881	0.00533389	0.00244953	2.17751	0.0305106	0.999462
A_33_P3380056	-0.0053951	0.00247826	-2.17697	0.0305516	0.999462
A_21_P0014831	-0.00580464	0.00266754	-2.17603	0.0306231	0.999462
A_33_P3212109	0.00512922	0.00235722	2.17597	0.0306278	0.999462
A_24_P74070	-0.00618498	0.00284254	-2.17587	0.0306353	0.999462
A_21_P0004255	-0.0064648	0.00297226	-2.17505	0.0306975	0.999462
A_33_P3324228	-0.00564628	0.00259661	-2.17448	0.0307408	0.999462
A_24_P166126	-0.00540832	0.00248723	-2.17444	0.0307436	0.999462
A_21_P0013280	0.00884258	0.00406685	2.17431	0.0307536	0.999462
A_21_P0008614	0.00564778	0.00259794	2.17395	0.030781	0.999462
A_33_P3223701	-0.00551637	0.00253752	-2.17392	0.0307828	0.999462
A_19_P00322191	0.00520769	0.00239623	2.17329	0.0308311	0.999462
A_23_P158662	0.00646889	0.00297717	2.17284	0.0308658	0.999462
A_24_P306561	0.00824429	0.003795	2.17241	0.0308982	0.999462
A_21_P0009651	0.00516412	0.00237723	2.17233	0.0309046	0.999462
A_33_P3264269	0.00570826	0.00262785	2.17222	0.030913	0.999462
A_32_P203917	-0.00572756	0.00263697	-2.17202	0.0309278	0.999462
A_23_P152218	0.0103858	0.00478262	2.17156	0.030963	0.999462
A_19_P00321739	-0.00525972	0.00242212	-2.17154	0.0309649	0.999462
A_33_P3286709	-0.00549421	0.00253013	-2.17152	0.0309665	0.999462
A_21_P0013132	-0.00523566	0.00241168	-2.17096	0.0310092	0.999462
A_19_P00800111	0.00489715	0.00225586	2.17085	0.0310173	0.999462
A_23_P2203	0.0057742	0.00266104	2.1699	0.0310901	0.999462
A_33_P3307297	-0.00543529	0.00250503	-2.16975	0.0311021	0.999462
A_33_P3359943	-0.00546268	0.00251802	-2.16944	0.0311261	0.999462
A_21_P0011703	-0.00536471	0.00247312	-2.1692	0.0311439	0.999462
A_33_P3322504	-0.00634445	0.00292485	-2.16916	0.0311476	0.999462
A_33_P3725227	0.00496473	0.00228918	2.16878	0.0311762	0.999462
A_33_P3508160	0.00575248	0.00265241	2.16877	0.031177	0.999462
A_23_P68121	0.00820873	0.003785	2.16876	0.0311785	0.999462
A_21_P0005531	-0.00482909	0.00222689	-2.16854	0.0311953	0.999462
A_21_P0010699	-0.00699484	0.00322568	-2.16848	0.0311995	0.999462
A_23_P405815	0.00571391	0.00263504	2.16844	0.0312031	0.999462
A_21_P0012526	-0.00646877	0.00298399	-2.16783	0.0312499	0.999462
A_21_P0007951	-0.00630937	0.00291085	-2.16754	0.0312725	0.999462
A_23_P255601	0.00623383	0.00287615	2.16742	0.0312812	0.999462
A_24_P5890	0.00797288	0.00367857	2.16738	0.0312842	0.999462
A_33_P3366028	-0.00531117	0.00245125	-2.16672	0.0313352	0.999462
A_23_P88177	-0.00539175	0.00248876	-2.16644	0.0313573	0.999462
A_32_P187571	0.00552036	0.00254839	2.16621	0.0313749	0.999462
A_24_P243741	0.00524305	0.00242042	2.16618	0.0313776	0.999462
A_23_P105545	0.0027172	0.00125445	2.16605	0.031387	0.999462
A_32_P196193	-0.00659007	0.00304321	-2.1655	0.0314299	0.999462
A_33_P3263287	-0.00680199	0.0031413	-2.16534	0.0314422	0.999462
A_33_P3330643	-0.00585148	0.00270241	-2.16529	0.0314465	0.999462
A_21_P0013723	-0.00624932	0.00288622	-2.16523	0.0314512	0.999462
A_23_P39056	-0.00622553	0.00287528	-2.16519	0.0314539	0.999462
A_21_P0014883	-0.00474039	0.00218982	-2.16474	0.0314888	0.999462
A_21_P0003629	-0.00598235	0.00276396	-2.16441	0.0315144	0.999462
A_33_P3412095	-0.00459738	0.00212414	-2.16435	0.0315191	0.999462
A_21_P0010570	0.00498254	0.00230223	2.16423	0.0315287	0.999462
A_23_P92025	0.0057257	0.00264622	2.16372	0.0315679	0.999462
A_23_P21086	-0.00638239	0.00294998	-2.16353	0.0315827	0.999462
A_23_P208937	-0.00748664	0.00346138	-2.16291	0.0316313	0.999462
A_33_P3267003	0.00505174	0.00233573	2.16281	0.0316392	0.999462
A_23_P106602	0.00608811	0.00281522	2.16257	0.031658	0.999462
A_21_P0014328	0.0053914	0.00249345	2.16223	0.0316846	0.999462
A_23_P5339	-0.00625856	0.00289507	-2.1618	0.031718	0.999462
A_23_P129425	-0.00603857	0.00279382	-2.1614	0.0317488	0.999462
A_33_P3371381	0.00595658	0.00275611	2.16123	0.0317625	0.999462
A_21_P0013255	-0.00522061	0.00241597	-2.16087	0.0317901	0.999462
A_23_P258093	0.00686863	0.00318027	2.15976	0.0318772	0.999462
A_33_P3299055	-0.00541491	0.00250724	-2.15971	0.0318816	0.999462
A_33_P3249748	-0.00575364	0.00266463	-2.15927	0.0319163	0.999462
A_33_P3318027	0.00599401	0.00277615	2.15911	0.0319287	0.999462
A_33_P3381827	0.00882042	0.00408544	2.15899	0.0319382	0.999462
A_33_P3350196	-0.00614754	0.00284753	-2.1589	0.0319448	0.999462
A_21_P0012963	0.00475254	0.00220152	2.15875	0.0319566	0.999462
A_21_P0002367	-0.00500778	0.00231983	-2.15868	0.0319619	0.999462
A_23_P387031	-0.00525761	0.0024358	-2.15847	0.0319787	0.999462
A_33_P3262118	0.00502737	0.00232934	2.15828	0.031994	0.999462
A_33_P3368383	0.0102617	0.00475531	2.15794	0.0320208	0.999462
A_23_P106174	0.00855187	0.00396506	2.1568	0.0321101	0.999462
A_23_P215318	0.00814225	0.00377546	2.15662	0.0321244	0.999462
A_23_P426196	0.00961179	0.00445703	2.15655	0.0321303	0.999462
A_21_P0011069	0.00526541	0.00244198	2.15621	0.0321573	0.999462
A_33_P3256620	-0.00598281	0.00277504	-2.15594	0.0321786	0.999462
A_21_P0008030	-0.00598842	0.00277784	-2.15579	0.0321906	0.999462
A_21_P0013228	0.00520243	0.00241414	2.15499	0.032254	0.999462
A_33_P3414799	0.00828796	0.0038468	2.15451	0.032292	0.999462
A_33_P3216150	-0.00667364	0.00309767	-2.1544	0.0323	0.999462
A_21_P0004899	0.00559188	0.00259578	2.15422	0.0323149	0.999462
A_23_P167479	-0.00621105	0.00288325	-2.15419	0.0323174	0.999462
A_33_P3265239	-0.00553811	0.00257093	-2.15413	0.0323219	0.999462
A_33_P3321796	-0.0068569	0.00318326	-2.15405	0.0323282	0.999462
A_21_P0002577	-0.00483869	0.00224644	-2.15393	0.0323374	0.999462
A_19_P00322418	0.00513896	0.00238604	2.15376	0.0323511	0.999462
A_21_P0002436	-0.00517203	0.00240167	-2.15351	0.0323707	0.999462
A_21_P0009008	0.00716646	0.00332796	2.15341	0.0323792	0.999462
A_21_P0004999	-0.00702132	0.00326064	-2.15336	0.0323833	0.999462
A_21_P0005381	-0.0073126	0.00339646	-2.15301	0.0324112	0.999462
A_23_P31224	0.00996423	0.00462844	2.15283	0.0324252	0.999462
A_21_P0000763	0.00674226	0.00313199	2.15271	0.0324349	0.999462
A_19_P00321148	0.008766	0.00407254	2.15246	0.0324544	0.999462
A_19_P00803333	0.00729287	0.00338816	2.15246	0.032455	0.999462
A_24_P290286	0.00635102	0.00295103	2.15214	0.0324804	0.999462
A_33_P3304382	-0.00554284	0.00257573	-2.15195	0.0324953	0.999462
A_21_P0002317	0.00575026	0.00267308	2.15118	0.0325571	0.999462
A_21_P0013799	0.00560422	0.00260525	2.15112	0.0325613	0.999462
A_23_P129332	0.0047829	0.00222346	2.15111	0.0325626	0.999462
A_21_P0004422	0.0114106	0.00530466	2.15104	0.0325676	0.999462
A_21_P0000055	-0.00633154	0.00294373	-2.15085	0.032583	0.999462
A_21_P0008419	-0.00603918	0.00280819	-2.15056	0.0326067	0.999462
A_21_P0007366	0.00458117	0.00213031	2.15047	0.0326134	0.999462
A_21_P0007568	0.0046734	0.00217368	2.15	0.0326513	0.999462
A_21_P0005358	-0.00574233	0.00267128	-2.14965	0.0326789	0.999462
A_23_P414654	0.0074752	0.00347837	2.14905	0.0327271	0.999462
A_33_P3231382	-0.00513769	0.00239086	-2.14889	0.0327404	0.999462
A_33_P3741022	0.00501105	0.00233295	2.14794	0.0328163	0.999462
A_33_P3394809	-0.00551385	0.00256712	-2.14787	0.0328219	0.999462
A_32_P18440	-0.00858314	0.00399698	-2.14741	0.0328595	0.999462
A_23_P142289	0.00724525	0.00337409	2.14732	0.0328666	0.999462
A_24_P117147	0.0119332	0.00555741	2.14725	0.0328718	0.999462
A_21_P0012191	0.00486713	0.00226706	2.14688	0.0329015	0.999462
A_33_P3399028	0.0115093	0.00536096	2.14687	0.0329028	0.999462
A_32_P170925	0.00533212	0.00248374	2.14681	0.0329071	0.999462
A_21_P0012048	-0.00796786	0.00371154	-2.14678	0.0329099	0.999462
A_33_P3274069	-0.00501055	0.00233428	-2.14651	0.0329318	0.999462
A_23_P255523	0.00565721	0.00263623	2.14595	0.0329772	0.999462
A_33_P3286739	0.00488868	0.00227832	2.14574	0.0329942	0.999462
A_21_P0007782	-0.00493572	0.00230076	-2.14526	0.0330331	0.999462
A_21_P0000920	-0.00547143	0.00255094	-2.14487	0.0330646	0.999462
A_24_P10657	0.00865866	0.00403898	2.14378	0.0331529	0.999462
A_33_P3361287	-0.00642945	0.00299914	-2.14377	0.0331537	0.999462
A_33_P3244151	0.004892	0.00228246	2.1433	0.0331918	0.999462
A_21_P0002410	0.00502897	0.00234653	2.14315	0.0332036	0.999462
A_33_P3325558	0.0103393	0.00482438	2.14313	0.0332052	0.999462
A_24_P109111	-0.00576342	0.0026893	-2.14309	0.0332084	0.999462
A_23_P201238	0.0110495	0.00515594	2.14307	0.0332105	0.999462
A_21_P0014822	0.00830128	0.00387365	2.14301	0.0332149	0.999462
A_33_P3303945	0.0051108	0.0023851	2.1428	0.0332319	0.999462
A_21_P0002080	-0.00562427	0.00262498	-2.1426	0.0332488	0.999462
A_23_P73012	-0.00553309	0.0025829	-2.1422	0.0332811	0.999462
A_33_P3351554	-0.00833834	0.0038937	-2.1415	0.0333384	0.999462
A_21_P0007359	-0.00529744	0.00247395	-2.14128	0.0333557	0.999462
A_33_P3365047	0.00566677	0.0026466	2.14115	0.0333666	0.999462
A_21_P0012095	-0.00548955	0.00256385	-2.14113	0.033368	0.999462
A_33_P3288110	0.0057523	0.00268715	2.14067	0.0334062	0.999462
A_24_P286951	-0.00544068	0.00254177	-2.14051	0.0334191	0.999462
A_33_P3253069	0.00486665	0.00227387	2.14025	0.0334399	0.999462
A_23_P66543	0.00691429	0.00323199	2.13933	0.0335155	0.999462
A_24_P245246	0.0069578	0.00325262	2.13914	0.0335314	0.999462
A_33_P3376095	-0.00608006	0.00284266	-2.13886	0.0335539	0.999462
A_21_P0010064	-0.00623547	0.00291618	-2.13823	0.0336054	0.999462
A_23_P63232	-0.00564561	0.00264062	-2.13799	0.0336254	0.999462
A_33_P3298930	-0.00485455	0.00227064	-2.13797	0.033627	0.999462
A_24_P336510	-0.00477555	0.00223474	-2.13696	0.03371	0.999462
A_23_P34676	0.00996035	0.00466202	2.13649	0.0337488	0.999462
A_23_P119377	0.00572799	0.00268135	2.13624	0.0337696	0.999462
A_33_P3264577	0.00818189	0.00383152	2.13542	0.0338372	0.999462
A_32_P5276	-0.00567932	0.00265977	-2.13527	0.0338495	0.999462
A_21_P0003715	-0.00554886	0.00259903	-2.13497	0.0338741	0.999462
A_21_P0011410	0.00668919	0.00313337	2.13482	0.0338864	0.999462
A_33_P3283550	-0.0051377	0.00240664	-2.1348	0.0338883	0.999462
A_23_P368711	0.00824624	0.00386312	2.13461	0.0339044	0.999462
A_21_P0012565	0.00593739	0.00278433	2.13243	0.0340848	0.999462
A_21_P0005725	0.00547401	0.00256744	2.13209	0.034113	0.999462
A_21_P0000118	-0.00542188	0.00254319	-2.13192	0.034127	0.999462
A_21_P0008719	-0.0053484	0.00250876	-2.13189	0.0341296	0.999462
A_21_P0011993	0.005618	0.00263571	2.13149	0.0341629	0.999462
A_33_P3277970	-0.0064115	0.0030082	-2.13134	0.0341754	0.999462
A_33_P3317664	0.00860768	0.00403894	2.13117	0.0341895	0.999462
A_33_P3252146	-0.0087344	0.0040985	-2.13112	0.0341939	0.999462
A_33_P3348973	0.00658925	0.00309197	2.13108	0.034197	0.999462
A_33_P3355004	-0.00570915	0.00267957	-2.13062	0.0342353	0.999462
A_21_P0006810	-0.00502957	0.00236107	-2.13021	0.0342701	0.999462
A_23_P104641	0.00697011	0.00327221	2.13009	0.0342797	0.999462
A_23_P54900	0.0112976	0.00530386	2.13008	0.0342809	0.999462
A_21_P0003229	-0.00491464	0.00230753	-2.12982	0.034302	0.999462
A_23_P130158	-0.00996779	0.00468098	-2.12942	0.0343354	0.999462
A_23_P120103	-0.002212	0.00103886	-2.12926	0.034349	0.999462
A_21_P0008251	0.00558313	0.00262237	2.12904	0.0343675	0.999462
A_21_P0000450	-0.00497604	0.00233754	-2.12875	0.0343918	0.999462
A_21_P0002638	-0.00536309	0.00251949	-2.12864	0.0344014	0.999462
A_23_P119778	0.00384862	0.00180849	2.12808	0.0344477	0.999462
A_33_P3366376	0.00550031	0.00258495	2.12782	0.0344698	0.999462
A_21_P0004969	-0.00642369	0.00301934	-2.12751	0.0344955	0.999462
A_33_P3305835	0.00544365	0.0025589	2.12734	0.0345097	0.999462
A_21_P0012443	-0.00523201	0.00245966	-2.12712	0.0345282	0.999462
A_21_P0009221	0.00531089	0.00249687	2.12702	0.0345372	0.999462
A_23_P71379	-0.00550979	0.00259089	-2.1266	0.0345724	0.999462
A_33_P3402086	0.00521968	0.00245461	2.12648	0.0345826	0.999462
A_33_P3407626	-0.00598752	0.0028158	-2.1264	0.0345892	0.999462
A_19_P00315773	-0.00686618	0.0032292	-2.12628	0.0345991	0.999462
A_33_P3356341	0.0117519	0.00552786	2.12593	0.0346283	0.999462
A_32_P504673	-0.00512927	0.00241273	-2.12592	0.0346292	0.999462
A_21_P0011649	-0.00491356	0.00231126	-2.12592	0.0346296	0.999462
A_33_P3296858	0.00538416	0.00253276	2.12581	0.0346391	0.999462
A_23_P9280	0.00843642	0.00396875	2.12571	0.0346471	0.999462
A_21_P0012759	-0.00499839	0.00235173	-2.12541	0.0346727	0.999462
A_23_P101480	-0.00662418	0.00311745	-2.12487	0.0347179	0.999462
A_21_P0005420	-0.00535459	0.00252064	-2.1243	0.0347662	0.999462
A_33_P3234060	-0.00439679	0.00206981	-2.12424	0.034771	0.999462
A_33_P3372788	0.012017	0.00565751	2.12409	0.0347843	0.999462
A_24_P257511	0.00522597	0.00246102	2.1235	0.034834	0.999462
A_21_P0012480	-0.00625302	0.00294571	-2.12276	0.034897	0.999462
A_21_P0012139	0.00479165	0.00225772	2.12234	0.0349323	0.999462
A_19_P00316682	-0.00641526	0.00302345	-2.12183	0.0349755	0.999462
A_24_P118011	-0.00648884	0.00305816	-2.12181	0.0349771	0.999462
A_23_P105465	0.00637065	0.00300248	2.1218	0.0349786	0.999462
A_21_P0012675	-0.00541268	0.00255166	-2.12124	0.0350257	0.999462
A_21_P0013137	-0.00515058	0.00242844	-2.12094	0.0350513	0.999462
A_33_P3323887	-0.0054448	0.00256763	-2.12055	0.0350843	0.999462
A_19_P00317277	0.00995895	0.00469672	2.12041	0.0350969	0.999462
A_21_P0014686	0.0082371	0.0038855	2.11996	0.0351351	0.999462
A_33_P3300267	-0.00674498	0.0031819	-2.1198	0.0351488	0.999462
A_21_P0011123	0.00587833	0.00277313	2.11975	0.0351528	0.999462
A_24_P135255	-0.00510528	0.00240858	-2.11962	0.0351635	0.999462
A_33_P3314031	0.00768208	0.00362468	2.11938	0.0351843	0.999462
A_33_P3354564	0.00610579	0.0028813	2.11911	0.0352073	0.999462
A_21_P0009361	0.00576595	0.00272151	2.11866	0.0352459	0.999462
A_21_P0013847	0.00614647	0.0029014	2.11845	0.035264	0.999462
A_23_P108221	0.00534441	0.00252388	2.11754	0.0353418	0.999462
A_24_P79054	0.010835	0.00511782	2.11711	0.0353788	0.999462
A_21_P0000566	0.0058773	0.00277644	2.11685	0.0354014	0.999462
A_21_P0013643	0.0057743	0.00272786	2.11679	0.0354066	0.999462
A_33_P3277752	0.00490595	0.00231781	2.11663	0.03542	0.999462
A_23_P346093	0.0071119	0.00336029	2.11645	0.0354351	0.999462
A_21_P0013265	0.00648091	0.00306299	2.11588	0.0354844	0.999462
A_21_P0003143	0.00534953	0.00252828	2.11588	0.0354847	0.999462
A_33_P3298092	-0.00513374	0.00242711	-2.11516	0.0355461	0.999462
A_23_P99405	-0.00794373	0.00375577	-2.11507	0.035554	0.999462
A_33_P3326802	-0.0062879	0.00297353	-2.11463	0.0355923	0.999462
A_23_P374695	0.00585577	0.00276934	2.1145	0.0356033	0.999462
A_33_P3357813	-0.00523698	0.00247718	-2.11409	0.0356385	0.999462
A_21_P0010749	0.00865275	0.00409294	2.11407	0.0356407	0.999462
A_23_P163143	-0.00793778	0.00375506	-2.11389	0.035656	0.999462
A_33_P3372954	-0.00710022	0.00335906	-2.11375	0.0356678	0.999462
A_21_P0004777	-0.00627955	0.00297101	-2.1136	0.0356806	0.999462
A_21_P0014337	-0.00538627	0.00254873	-2.11332	0.0357056	0.999462
A_24_P830690	0.00667456	0.00315868	2.11309	0.0357255	0.999462
A_33_P3884179	-0.00785332	0.00371667	-2.113	0.035733	0.999462
A_33_P3353846	-0.0074527	0.00352711	-2.11297	0.0357353	0.999462
A_33_P3264875	0.00749626	0.00354778	2.11295	0.0357377	0.999462
A_23_P325122	-0.00540736	0.00255963	-2.11255	0.0357716	0.999462
A_33_P3346771	-0.004654	0.00220321	-2.11237	0.0357877	0.999462
A_33_P3210866	0.0073032	0.00345748	2.11229	0.0357945	0.999462
A_33_P3368785	-0.0053073	0.00251348	-2.11153	0.0358601	0.999462
A_23_P72627	0.00600563	0.00284421	2.11153	0.0358605	0.999462
A_21_P0004220	-0.0052836	0.00250309	-2.11083	0.0359213	0.999462
A_33_P3251480	0.0049529	0.00234736	2.10999	0.0359941	0.999462
A_33_P3396646	0.00565404	0.00267978	2.10989	0.0360031	0.999462
A_21_P0004095	-0.00527385	0.00249998	-2.10956	0.0360319	0.999462
A_23_P46606	0.0117136	0.0055537	2.10916	0.0360667	0.999462
A_21_P0003063	0.00505771	0.00239803	2.10911	0.0360713	0.999462
A_32_P505730	-0.00524517	0.00248726	-2.10882	0.0360965	0.999462
A_24_P398432	0.00962142	0.00456386	2.10818	0.0361524	0.999462
A_33_P3337182	0.00771279	0.00365871	2.10806	0.0361625	0.999462
A_33_P3347413	0.00729058	0.00345913	2.10763	0.0362001	0.999462
A_23_P23646	0.00512879	0.00243365	2.10744	0.0362167	0.999462
A_21_P0000568	-0.00538327	0.0025546	-2.10728	0.036231	0.999462
A_21_P0004421	0.0106446	0.00505179	2.1071	0.0362468	0.999462
A_32_P132317	-0.00780321	0.00370416	-2.1066	0.0362903	0.999462
A_24_P106542	-0.00628587	0.00298444	-2.10621	0.0363246	0.999462
A_21_P0006715	0.00502607	0.00238685	2.10574	0.0363664	0.999462
A_33_P3386532	0.00544818	0.00258755	2.10554	0.0363838	0.999462
A_33_P3369158	0.00521043	0.0024752	2.10505	0.0364269	0.999462
A_33_P3361027	0.0067707	0.00321654	2.10496	0.0364345	0.999462
A_33_P3266639	0.00487129	0.00231439	2.10478	0.0364504	0.999462
A_21_P0002634	-0.0046312	0.00220036	-2.10474	0.0364536	0.999462
A_23_P148821	-0.00719046	0.00341661	-2.10456	0.0364701	0.999462
A_23_P12113	0.00399704	0.00189959	2.10416	0.0365051	0.999462
A_33_P3373343	-0.00460639	0.00218939	-2.10396	0.036523	0.999462
A_33_P3355493	0.00485685	0.00230929	2.10318	0.0365918	0.999462
A_33_P3257486	-0.0063378	0.00301352	-2.10312	0.0365968	0.999462
A_33_P3369079	0.0057398	0.00272963	2.10278	0.0366272	0.999462
A_21_P0013629	0.0133045	0.00632722	2.10274	0.0366303	0.999462
A_24_P941051	-0.0068225	0.00324476	-2.10262	0.0366415	0.999462
A_21_P0012597	-0.00541662	0.0025765	-2.10231	0.0366682	0.999462
A_23_P100501	0.00603032	0.00286888	2.10197	0.0366984	0.999462
A_33_P3408514	-0.00498434	0.00237175	-2.10155	0.036736	0.999462
A_33_P3419785	-0.00690473	0.00328558	-2.10152	0.0367384	0.999462
A_33_P3323448	0.00533846	0.0025405	2.10134	0.0367546	0.999462
A_33_P3242833	0.0107	0.00509209	2.1013	0.0367579	0.999462
A_33_P3343196	-0.00596776	0.00284047	-2.10098	0.0367867	0.999462
A_21_P0007492	-0.0053484	0.00254585	-2.10083	0.0367997	0.999462
A_24_P943370	-0.00510365	0.00242986	-2.10039	0.0368389	0.999462
A_21_P0009583	-0.0050965	0.00242668	-2.1002	0.036856	0.999462
A_33_P3319765	0.00528333	0.00251583	2.10003	0.0368705	0.999462
A_33_P3281730	-0.00569909	0.00271402	-2.09987	0.0368852	0.999462
A_23_P203900	0.00848138	0.00404	2.09935	0.0369314	0.999462
A_21_P0014934	-0.00625568	0.00298035	-2.09897	0.0369651	0.999462
A_24_P299355	0.00576659	0.00274738	2.09894	0.036968	0.999462
A_21_P0002368	-0.00820712	0.0039102	-2.0989	0.0369714	0.999462
A_33_P3358208	0.004538	0.00216213	2.09885	0.0369757	0.999462
A_32_P105083	0.00499402	0.00237953	2.09874	0.0369854	0.999462
A_21_P0006524	-0.00526243	0.00250753	-2.09866	0.0369932	0.999462
A_24_P207479	0.00656243	0.00312781	2.09809	0.0370436	0.999462
A_33_P3396537	0.00484849	0.00231108	2.09793	0.037058	0.999462
A_24_P17453	0.00528882	0.00252138	2.09759	0.0370879	0.999462
A_33_P3405369	-0.00494504	0.00235783	-2.09728	0.0371159	0.999462
A_21_P0005722	-0.0053779	0.00256437	-2.09716	0.0371268	0.999462
A_23_P21057	0.00853892	0.00407197	2.097	0.0371412	0.999462
A_33_P3348927	-0.0062001	0.00295699	-2.09676	0.0371623	0.999462
A_32_P57702	0.00511779	0.00244088	2.0967	0.0371679	0.999462
A_21_P0012317	-0.00546758	0.00260792	-2.09653	0.0371833	0.999462
A_23_P69020	-0.00634042	0.00302482	-2.09613	0.0372186	0.999462
A_33_P3821660	0.0061382	0.00292874	2.09585	0.0372443	0.999462
A_33_P3400147	0.00590467	0.00281758	2.09565	0.0372617	0.999462
A_33_P3412975	-0.00615353	0.0029368	-2.09532	0.0372918	0.999462
A_24_P309645	0.00706514	0.0033724	2.09499	0.0373213	0.999462
A_33_P3308347	0.00475725	0.00227112	2.09467	0.0373504	0.999462
A_24_P250765	0.0054456	0.0026	2.09446	0.037369	0.999462
A_33_P3395651	0.00524508	0.00250434	2.0944	0.0373748	0.999462
A_21_P0012400	-0.00587037	0.00280296	-2.09435	0.0373788	0.999462
A_33_P3347020	0.00504561	0.00240938	2.09415	0.0373967	0.999462
A_21_P0008881	-0.00524688	0.00250588	-2.09382	0.0374262	0.999462
A_23_P47304	-0.00755579	0.00360894	-2.09363	0.0374438	0.999462
A_33_P3382303	0.0114827	0.00548504	2.09345	0.0374598	0.999462
A_24_P147461	0.00656684	0.00313696	2.09338	0.0374666	0.999462
A_21_P0006259	-0.00546018	0.00260838	-2.09332	0.0374713	0.999462
A_23_P419714	0.00662601	0.00316543	2.09324	0.0374788	0.999462
A_33_P3402116	0.00573426	0.00273945	2.09321	0.0374813	0.999462
A_21_P0009154	-0.00506737	0.00242098	-2.09311	0.0374906	0.999462
A_33_P3304081	-0.00610502	0.0029169	-2.09298	0.0375022	0.999462
A_33_P3233170	0.00722843	0.00345434	2.09257	0.0375397	0.999462
A_23_P101655	0.0103884	0.00496512	2.09227	0.0375668	0.999462
A_24_P354715	0.005787	0.00276652	2.09179	0.0376094	0.999462
A_33_P3284646	0.00449144	0.00214724	2.09173	0.0376153	0.999462
A_33_P3460460	-0.00654985	0.00313156	-2.09156	0.0376303	0.999462
A_21_P0007610	-0.00689972	0.00329928	-2.09128	0.0376557	0.999462
A_23_P168490	0.00746059	0.00356928	2.09022	0.0377519	0.999462
A_23_P126658	-0.00506617	0.0024238	-2.09018	0.0377555	0.999462
A_33_P3327687	-0.00650659	0.00311309	-2.09008	0.0377652	0.999462
A_33_P3214027	0.00475194	0.00227402	2.08967	0.0378023	0.999462
A_21_P0001912	0.00514512	0.00246257	2.08933	0.0378326	0.999462
A_23_P202939	0.00828226	0.00396453	2.08909	0.0378548	0.999462
A_23_P204448	0.00516878	0.00247433	2.08896	0.0378666	0.999462
A_33_P3329686	0.00648635	0.00310513	2.08892	0.0378704	0.999462
A_23_P8640	-0.0110405	0.00528647	-2.08844	0.037914	0.999462
A_21_P0012239	0.0104657	0.00501185	2.08819	0.0379364	0.999462
A_23_P425880	0.00848848	0.00406505	2.08816	0.037939	0.999462
A_21_P0001634	-0.00531583	0.00254582	-2.08807	0.0379479	0.999462
A_24_P263703	0.00544699	0.00260863	2.08806	0.0379483	0.999462
A_33_P3264364	0.0121825	0.00583451	2.08801	0.0379533	0.999462
A_23_P58443	0.00575153	0.00275486	2.08778	0.0379743	0.999462
A_33_P3406998	0.00752975	0.00360687	2.08761	0.0379894	0.999462
A_24_P48318	0.00569321	0.00272868	2.08644	0.0380964	0.999462
A_21_P0000392	-0.00533623	0.00255975	-2.08467	0.0382585	0.999462
A_21_P0004214	0.00557114	0.00267263	2.08452	0.0382727	0.999462
A_33_P3381186	-0.00518302	0.00248666	-2.08433	0.03829	0.999462
A_21_P0004568	0.0106378	0.00510446	2.08402	0.0383178	0.999462
A_21_P0005694	0.00502206	0.00240984	2.08398	0.0383217	0.999462
A_23_P128073	0.0069838	0.00335157	2.08374	0.0383438	0.999462
A_33_P3327058	0.0068511	0.00328831	2.08347	0.0383683	0.999462
A_23_P502750	0.00301623	0.00144782	2.0833	0.0383845	0.999462
A_21_P0008801	-0.00624172	0.00299632	-2.08313	0.0383999	0.999462
A_21_P0008020	-0.00644824	0.00309568	-2.08298	0.0384141	0.999462
A_24_P221858	-0.00531572	0.00255218	-2.08281	0.0384291	0.999462
A_23_P28466	-0.0058698	0.00281823	-2.08279	0.038431	0.999462
A_33_P3351120	0.00676738	0.00324935	2.08269	0.038441	0.999462
A_21_P0008397	0.00554215	0.00266166	2.08221	0.0384844	0.999462
A_23_P258221	0.00975138	0.00468423	2.08174	0.0385278	0.999462
A_32_P111996	-0.00988607	0.00474953	-2.08148	0.038552	0.999462
A_21_P0002680	0.00502179	0.00241263	2.08146	0.0385539	0.999462
A_24_P349560	0.00544971	0.00261839	2.08132	0.0385669	0.999462
A_21_P0003284	0.0044988	0.00216186	2.08098	0.0385983	0.999462
A_33_P3417620	0.00545284	0.00262039	2.08093	0.0386032	0.999462
A_24_P245322	0.00746974	0.00358989	2.08077	0.038618	0.999462
A_32_P429687	0.00502726	0.00241647	2.08041	0.0386511	0.999462
A_23_P403443	0.00518366	0.00249226	2.0799	0.0386981	0.999462
A_33_P3289845	-0.00488573	0.00234908	-2.07985	0.038703	0.999462
A_21_P0012923	0.00514347	0.00247323	2.07966	0.0387207	0.999462
A_32_P95067	0.00533122	0.00256474	2.07866	0.0388134	0.999462
A_23_P115922	0.00455648	0.00219219	2.0785	0.0388282	0.999462
A_33_P3398143	0.014485	0.00697004	2.07818	0.0388577	0.999462
A_33_P3294302	-0.00614385	0.00295638	-2.07816	0.0388597	0.999462
A_33_P3241269	0.0126298	0.00607742	2.07815	0.0388611	0.999462
A_21_P0006930	-0.00539934	0.0025983	-2.07803	0.0388723	0.999462
A_19_P00318580	-0.00488802	0.00235228	-2.07799	0.0388757	0.999462
A_23_P132027	-0.00519604	0.00250056	-2.07795	0.0388797	0.999462
A_21_P0001044	0.00500769	0.00240998	2.07789	0.0388848	0.999462
A_19_P00319308	-0.00520687	0.00250587	-2.07786	0.0388875	0.999462
A_33_P3385477	0.00748533	0.00360397	2.07697	0.038971	0.999462
A_21_P0009785	-0.00480509	0.0023136	-2.07689	0.0389786	0.999462
A_33_P3841368	-0.00631104	0.00303874	-2.07686	0.0389811	0.999462
A_23_P102462	-0.00511656	0.00246406	-2.07648	0.0390164	0.999462
A_33_P3322307	0.00572603	0.00275771	2.07637	0.0390264	0.999462
A_23_P350678	-0.00473911	0.00228294	-2.07588	0.0390724	0.999462
A_33_P3361636	-0.00656844	0.00316433	-2.07577	0.0390823	0.999462
A_21_P0004498	-0.00640239	0.00308453	-2.07565	0.0390943	0.999462
A_21_P0009031	-0.005699	0.00274599	-2.07539	0.0391183	0.999462
A_33_P3372910	-0.00971491	0.00468256	-2.0747	0.0391826	0.999462
A_21_P0008292	-0.0051349	0.00247504	-2.07467	0.0391852	0.999462
A_23_P135995	-0.00756251	0.0036454	-2.07453	0.0391986	0.999462
A_24_P97931	0.00549014	0.00264659	2.07442	0.0392095	0.999462
A_21_P0001129	0.00475642	0.00229298	2.07434	0.0392166	0.999462
A_33_P3368985	-0.00541743	0.0026117	-2.07429	0.0392209	0.999462
A_19_P00317949	-0.00599462	0.00289027	-2.07407	0.0392418	0.999462
A_21_P0000779	-0.0063057	0.00304046	-2.07393	0.039255	0.999462
A_33_P3213169	0.00774843	0.00373613	2.07392	0.0392564	0.999462
A_19_P00319069	0.00501747	0.00241934	2.0739	0.0392581	0.999462
A_21_P0006256	-0.00653715	0.00315332	-2.0731	0.0393329	0.999462
A_23_P422212	0.00475221	0.00229307	2.07242	0.0393965	0.999462
A_21_P0007336	0.00468443	0.00226077	2.07205	0.0394315	0.999462
A_23_P218793	-0.00497124	0.00239932	-2.07193	0.0394429	0.999462
A_21_P0014682	0.00491185	0.00237202	2.07074	0.039555	0.999462
A_23_P131060	0.00958709	0.00463036	2.07049	0.0395793	0.999462
A_23_P405295	0.00515283	0.00248891	2.07031	0.0395956	0.999462
A_21_P0003412	-0.00485385	0.00234472	-2.07013	0.0396134	0.999462
A_21_P0006229	-0.004821	0.00232957	-2.06949	0.0396739	0.999462
A_21_P0007284	-0.00538352	0.00260175	-2.0692	0.0397014	0.999462
A_33_P3370692	0.0050166	0.00242446	2.06916	0.0397043	0.999462
A_33_P3338275	0.00508965	0.00246015	2.06884	0.0397355	0.999462
A_23_P40515	0.0049449	0.00239044	2.06861	0.0397565	0.999462
A_24_P359441	-0.00578428	0.00279647	-2.06843	0.0397744	0.999462
A_24_P291401	0.00719469	0.0034787	2.06821	0.0397946	0.999462
A_23_P335957	-0.00524265	0.00253534	-2.06782	0.0398316	0.999462
A_21_P0014000	0.0080804	0.00390827	2.06751	0.0398614	0.999462
A_33_P3292840	0.0050533	0.00244506	2.06674	0.0399348	0.999462
A_33_P3275412	0.00805913	0.00390002	2.06644	0.0399636	0.999462
A_33_P3302275	-0.00701372	0.00339422	-2.06637	0.0399695	0.999462
A_21_P0004859	-0.00528523	0.00255799	-2.06617	0.039989	0.999462
A_33_P3338440	0.0068342	0.00330803	2.06594	0.0400108	0.999462
A_23_P13359	0.00641802	0.00310732	2.06545	0.0400578	0.999462
A_33_P3247237	0.00607772	0.002943	2.06515	0.0400866	0.999462
A_23_P316511	0.0057269	0.00277323	2.06506	0.0400946	0.999462
A_23_P161098	0.00966091	0.00467828	2.06506	0.0400953	0.999462
A_21_P0013081	-0.00562656	0.00272495	-2.06484	0.0401163	0.999462
A_23_P64792	-0.00636504	0.00308311	-2.06448	0.0401499	0.999462
A_33_P3319982	-0.00510149	0.00247144	-2.06418	0.0401789	0.999462
A_21_P0006455	-0.00533074	0.00258283	-2.06391	0.0402044	0.999462
A_21_P0005330	-0.00559463	0.00271166	-2.06318	0.0402752	0.999462
A_33_P3369520	-0.00537448	0.00260518	-2.063	0.0402921	0.999462
A_21_P0006916	0.00479752	0.00232643	2.06218	0.0403705	0.999462
A_23_P210379	0.00542982	0.00263314	2.06211	0.0403772	0.999462
A_19_P00804859	0.00464491	0.00225262	2.06201	0.0403875	0.999462
A_21_P0002245	-0.00533146	0.00258566	-2.06193	0.0403949	0.999462
A_23_P206901	0.00839852	0.00407328	2.06186	0.0404019	0.999462
A_32_P890614	0.00542391	0.00263063	2.06183	0.0404042	0.999462
A_23_P431853	0.0143704	0.00697037	2.06165	0.040422	0.999462
A_23_P65674	0.0110096	0.0053403	2.06161	0.0404255	0.999462
A_24_P16378	0.00476774	0.00231309	2.0612	0.0404654	0.999462
A_23_P312300	-0.00550704	0.00267183	-2.06115	0.0404698	0.999462
A_21_P0011803	-0.00637656	0.00309379	-2.06109	0.040476	0.999462
A_23_P115407	0.0041005	0.00198963	2.06094	0.0404902	0.999462
A_23_P105436	0.00624469	0.00303044	2.06065	0.0405179	0.999462
A_21_P0001143	0.00467664	0.00226982	2.06035	0.0405465	0.999462
A_33_P3308534	0.00526092	0.00255352	2.06026	0.0405555	0.999462
A_23_P97250	0.00709243	0.00344291	2.06001	0.0405795	0.999462
A_21_P0013987	0.00563761	0.00273738	2.05949	0.0406296	0.999462
A_23_P253958	-0.00511094	0.00248221	-2.05903	0.0406744	0.999462
A_24_P361167	0.00946681	0.00459787	2.05896	0.0406815	0.999462
A_33_P3227260	-0.00465055	0.00225901	-2.05867	0.0407093	0.999462
A_23_P250228	-0.00466203	0.00226471	-2.05855	0.0407205	0.999462
A_21_P0007986	-0.00564812	0.00274439	-2.05806	0.0407684	0.999462
A_33_P3214456	-0.00535601	0.00260252	-2.05801	0.0407732	0.999462
A_21_P0014161	0.00495423	0.00240771	2.05765	0.040808	0.999462
A_21_P0007029	0.00473818	0.0023028	2.05757	0.0408154	0.999462
A_21_P0014030	0.00534442	0.0025977	2.05737	0.0408355	0.999462
A_21_P0007729	0.00488326	0.00237384	2.05711	0.0408601	0.999462
A_33_P3419557	-0.00480378	0.00233606	-2.05636	0.040933	0.999462
A_21_P0008943	-0.0051385	0.00249914	-2.0561	0.0409584	0.999462
A_24_P92952	0.00947336	0.00460977	2.05506	0.0410596	0.999462
A_21_P0007354	-0.00520373	0.00253224	-2.05499	0.0410669	0.999462
A_21_P0013453	0.00774336	0.00376814	2.05496	0.04107	0.999462
A_33_P3211569	-0.00457274	0.00222531	-2.05488	0.0410773	0.999462
A_24_P271149	-0.00609706	0.00296751	-2.0546	0.0411044	0.999462
A_23_P159125	0.00845154	0.00411398	2.05435	0.0411293	0.999462
A_21_P0008290	0.00490835	0.00238985	2.05383	0.0411796	0.999462
A_24_P250535	0.0090431	0.00440328	2.05372	0.0411909	0.999462
A_24_P925737	-0.00539756	0.00262826	-2.05366	0.0411962	0.999462
A_23_P52298	-0.00671564	0.00327035	-2.05349	0.0412129	0.999462
A_33_P3247190	0.00547103	0.00266473	2.05313	0.0412485	0.999462
A_23_P129005	0.0057651	0.00280804	2.05307	0.0412541	0.999462
A_33_P3771899	-0.0049608	0.00241656	-2.05283	0.0412777	0.999462
A_23_P315836	0.00569025	0.00277199	2.05276	0.0412842	0.999462
A_21_P0012540	-0.00785866	0.00382834	-2.05276	0.0412847	0.999462
A_21_P0014208	-0.00548325	0.00267143	-2.05255	0.0413052	0.999462
A_21_P0009373	-0.00546523	0.00266332	-2.05204	0.0413553	0.999462
A_33_P3332744	0.00741244	0.00361261	2.05183	0.0413763	0.999462
A_23_P250413	0.00746892	0.00364014	2.05182	0.0413766	0.999462
A_23_P125435	-0.00504418	0.00245852	-2.05171	0.0413874	0.999462
A_33_P3294103	-0.00488566	0.0023813	-2.05168	0.0413905	0.999462
A_23_P115190	-0.00796507	0.00388267	-2.05144	0.0414141	0.999462
A_21_P0001445	-0.00508346	0.00247812	-2.05134	0.0414244	0.999462
A_23_P215331	-0.00806833	0.00393331	-2.05128	0.0414295	0.999462
A_24_P161293	0.011288	0.00550364	2.051	0.0414576	0.999462
A_23_P59528	-0.00820886	0.00400302	-2.05067	0.0414899	0.999462
A_33_P3347872	0.0052538	0.00256243	2.05032	0.0415238	0.999462
A_33_P3356366	-0.00540262	0.00263538	-2.05003	0.0415524	0.999462
A_33_P3842886	0.00667625	0.00325713	2.04973	0.0415822	0.999462
A_21_P0005796	-0.00536088	0.00261591	-2.04934	0.041621	0.999462
A_23_P156310	0.00518021	0.0025279	2.04921	0.0416335	0.999462
A_24_P26792	0.00532186	0.00259716	2.04911	0.0416434	0.999462
A_23_P318938	0.0054416	0.00265569	2.04904	0.0416508	0.999462
A_19_P00805705	0.00992987	0.00484675	2.04877	0.041677	0.999462
A_21_P0006781	-0.00499883	0.0024401	-2.04862	0.0416922	0.999462
A_21_P0013334	0.00735533	0.0035908	2.04838	0.0417152	0.999462
A_32_P11096	-0.00581655	0.00283975	-2.04826	0.0417273	0.999462
A_33_P3590259	-0.00574952	0.0028074	-2.04799	0.0417544	0.999462
A_33_P3386297	-0.00666921	0.0032578	-2.04715	0.0418372	0.999462
A_33_P3843358	0.00512911	0.00250576	2.04693	0.0418591	0.999462
A_32_P83465	0.0118724	0.00580036	2.04684	0.041868	0.999462
A_21_P0001249	-0.00595042	0.00290714	-2.04683	0.0418688	0.999462
A_23_P101960	0.00919282	0.00449161	2.04666	0.0418854	0.999462
A_33_P3270636	0.00473404	0.00231318	2.04655	0.0418967	0.999462
A_33_P3280502	0.0135368	0.00661451	2.04654	0.041898	0.999462
A_21_P0001374	0.00642778	0.00314142	2.04614	0.0419377	0.999462
A_23_P253597	0.00487915	0.00238518	2.04561	0.0419897	0.999462
A_32_P526255	0.00548942	0.0026836	2.04554	0.0419968	0.999462
A_33_P3367642	0.00425831	0.00208234	2.04496	0.0420542	0.999462
A_21_P0005884	-0.00474233	0.00231971	-2.04436	0.0421142	0.999462
A_21_P0010374	-0.00552066	0.00270063	-2.04421	0.0421293	0.999462
A_19_P00808473	0.00478053	0.00233917	2.04368	0.042182	0.999462
A_33_P3389649	0.00777115	0.00380286	2.0435	0.0422	0.999462
A_24_P307724	-0.00491763	0.00240683	-2.0432	0.0422304	0.999462
A_24_P508103	-0.00471378	0.00230716	-2.04311	0.0422388	0.999462
A_23_P80027	-0.00509684	0.00249466	-2.0431	0.0422405	0.999462
A_21_P0011828	0.00483644	0.00236739	2.04294	0.0422557	0.999462
A_23_P121586	0.00496833	0.00243215	2.04278	0.0422725	0.999462
A_23_P201596	0.0094772	0.00463969	2.04264	0.0422863	0.999462
A_33_P3365057	0.00557005	0.00272737	2.04228	0.0423222	0.999462
A_33_P3319585	0.0050276	0.00246215	2.04196	0.0423544	0.999462
A_23_P208416	0.0056569	0.00277039	2.04191	0.0423588	0.999462
A_33_P3299791	-0.00708764	0.00347195	-2.0414	0.0424102	0.999462
A_33_P3424832	-0.00501935	0.00245909	-2.04114	0.0424359	0.999462
A_21_P0000897	-0.0052175	0.00255619	-2.04113	0.0424375	0.999462
A_33_P3213992	-0.00519696	0.00254648	-2.04085	0.0424657	0.999462
A_24_P295590	0.00811369	0.00397576	2.04079	0.0424712	0.999462
A_23_P66110	0.00660763	0.00323925	2.03986	0.0425642	0.999462
A_21_P0008142	0.00550149	0.00269715	2.03974	0.0425767	0.999462
A_33_P3287685	0.00741538	0.00363575	2.03957	0.0425938	0.999462
A_33_P3223243	-0.00537715	0.00263698	-2.03913	0.0426381	0.999462
A_23_P56228	0.00640355	0.00314035	2.03912	0.0426388	0.999462
A_33_P3314192	0.00688365	0.00337665	2.0386	0.0426915	0.999462
A_33_P3249595	0.00593274	0.00291131	2.03782	0.0427697	0.999462
A_23_P207600	0.00562718	0.00276163	2.03763	0.0427898	0.999462
A_21_P0005239	-0.00501007	0.00245891	-2.03752	0.0428007	0.999462
A_33_P3367615	0.00608262	0.0029858	2.03718	0.0428344	0.999462
A_23_P345220	0.00541453	0.00265788	2.03716	0.0428364	0.999462
A_23_P357365	0.00444574	0.00218305	2.03648	0.0429058	0.999462
A_33_P3255304	0.00752078	0.00369311	2.03644	0.0429101	0.999462
A_21_P0010796	0.00527463	0.0025906	2.03606	0.042948	0.999462
A_21_P0000695	-0.00886423	0.00435384	-2.03596	0.0429586	0.999462
A_23_P76350	0.00495458	0.00243356	2.03594	0.04296	0.999462
A_21_P0005718	-0.00688734	0.00338469	-2.03485	0.043071	0.999462
A_21_P0005543	-0.00538727	0.00264797	-2.03449	0.0431078	0.999462
A_23_P307392	-0.00544508	0.00267667	-2.03427	0.0431298	0.999462
A_33_P3264974	-0.0049164	0.00241702	-2.03407	0.0431498	0.999462
A_33_P3350343	0.00537025	0.00264037	2.0339	0.0431673	0.999462
A_33_P3403270	-0.00532173	0.00261652	-2.03389	0.0431682	0.999462
A_23_P65217	-0.00618342	0.00304031	-2.03382	0.0431761	0.999462
A_19_P00322523	-0.00553501	0.00272157	-2.03375	0.0431822	0.999462
A_24_P246173	0.00662154	0.00325679	2.03315	0.0432438	0.999462
A_23_P59388	-0.00636507	0.00313103	-2.0329	0.0432693	0.999462
A_21_P0013597	0.00456562	0.00224592	2.03285	0.0432745	0.999462
A_23_P166421	0.00539966	0.00265652	2.03261	0.043299	0.999462
A_24_P143171	-0.00507885	0.00249883	-2.0325	0.0433104	0.999462
A_21_P0002126	-0.00454268	0.00223509	-2.03243	0.0433167	0.999462
A_33_P3339187	-0.00512896	0.00252396	-2.03211	0.04335	0.999462
A_33_P3316173	0.0052412	0.00257946	2.0319	0.0433713	0.999462
A_33_P3412013	0.00487674	0.00240026	2.03175	0.0433862	0.999462
A_33_P3325671	0.00482086	0.00237283	2.03169	0.0433923	0.999462
A_23_P164528	-0.00792459	0.0039005	-2.03168	0.0433934	0.999462
A_33_P3272558	0.00551822	0.00271627	2.03154	0.0434078	0.999462
A_24_P222599	0.0082289	0.00405062	2.03152	0.0434106	0.999462
A_21_P0004963	0.00499016	0.00245678	2.03118	0.0434452	0.999462
A_24_P313096	0.00723246	0.00356107	2.03098	0.0434656	0.999462
A_21_P0006123	-0.00487309	0.00239943	-2.03093	0.0434703	0.999462
A_21_P0014502	-0.0100853	0.00496607	-2.03084	0.0434794	0.999462
A_23_P321949	-0.00523442	0.0025775	-2.03081	0.0434826	0.999462
A_21_P0013230	0.00514904	0.00253576	2.03057	0.0435069	0.999462
A_33_P3362367	0.00537624	0.00264782	2.03044	0.0435208	0.999462
A_21_P0011192	-0.00496516	0.00244538	-2.03042	0.0435227	0.999462
A_33_P3265855	-0.00577662	0.00284535	-2.03019	0.0435458	0.999462
A_21_P0014068	-0.00516807	0.00254566	-2.03015	0.0435504	0.999462
A_21_P0008280	0.00611958	0.0030147	2.02991	0.0435746	0.999462
A_23_P99930	-0.00556544	0.00274214	-2.0296	0.0436068	0.999462
A_33_P3316318	0.00490272	0.00241567	2.02955	0.0436123	0.999462
A_33_P3421733	0.00753482	0.00371262	2.02952	0.0436153	0.999462
A_23_P314789	-0.00510792	0.00251693	-2.02943	0.0436246	0.999462
A_23_P57379	-0.00764519	0.00376807	-2.02894	0.0436743	0.999462
A_33_P3322211	-0.00610063	0.00300803	-2.02811	0.0437595	0.999462
A_33_P3223980	0.00741627	0.00365718	2.02786	0.0437853	0.999462
A_21_P0009442	-0.00523342	0.00258127	-2.02746	0.0438273	0.999462
A_33_P3379136	-0.00489449	0.00241423	-2.02735	0.0438384	0.999462
A_23_P55601	-0.00521845	0.00257415	-2.02726	0.0438479	0.999462
A_24_P169343	0.0061001	0.00300994	2.02665	0.04391	0.999462
A_33_P3262742	-0.00479069	0.00236399	-2.02652	0.0439236	0.999462
A_33_P3275943	0.00453518	0.00223817	2.02629	0.0439479	0.999462
A_33_P3293266	0.00509839	0.00251622	2.02621	0.0439554	0.999462
A_32_P411592	0.00687421	0.0033932	2.02588	0.0439902	0.999462
A_21_P0005958	-0.00488591	0.0024118	-2.02583	0.0439948	0.999462
A_33_P3397603	-0.00541511	0.0026737	-2.02533	0.0440472	0.999462
A_24_P409250	-0.00500695	0.00247228	-2.02524	0.0440567	0.999462
A_23_P60537	0.00473092	0.00233606	2.02517	0.0440632	0.999462
A_32_P185317	-0.00563144	0.00278075	-2.02515	0.0440657	0.999462
A_23_P134419	0.00510352	0.00252067	2.02467	0.0441156	0.999462
A_33_P3219100	0.00466633	0.00230498	2.02445	0.0441377	0.999462
A_33_P3229037	0.00584409	0.00288772	2.02377	0.0442081	0.999462
A_23_P47019	-0.00479697	0.00237094	-2.02323	0.0442642	0.999462
A_21_P0013760	0.00576675	0.00285027	2.02323	0.0442647	0.999462
A_21_P0007897	-0.00542438	0.00268107	-2.02322	0.044266	0.999462
A_33_P3340629	-0.00681552	0.00336879	-2.02313	0.0442746	0.999462
A_21_P0004782	-0.00688546	0.00340341	-2.02311	0.0442775	0.999462
A_23_P328600	0.00574955	0.00284215	2.02296	0.0442929	0.999462
A_33_P3337480	-0.00495636	0.00245034	-2.02272	0.0443175	0.999462
A_33_P3356070	-0.00460762	0.00227902	-2.02175	0.0444186	0.999462
A_33_P3383079	0.00462382	0.00228771	2.02115	0.0444808	0.999462
A_33_P3315239	0.00500925	0.00247874	2.02089	0.0445089	0.999462
A_23_P143446	-0.0066567	0.00329413	-2.02077	0.0445205	0.999462
A_23_P62377	0.00492522	0.0024374	2.02068	0.0445299	0.999462
A_21_P0001107	-0.00484242	0.00239658	-2.02056	0.0445431	0.999462
A_21_P0007626	-0.00540675	0.00267693	-2.01976	0.0446267	0.999462
A_33_P3339701	-0.00546359	0.00270564	-2.01933	0.0446711	0.999462
A_21_P0001029	-0.00490245	0.00242874	-2.01852	0.0447568	0.999462
A_21_P0010847	0.00513359	0.00254346	2.01835	0.0447744	0.999462
A_33_P3284394	0.00451945	0.00223929	2.01825	0.0447844	0.999462
A_21_P0013281	-0.0048335	0.00239519	-2.018	0.0448105	0.999462
A_19_P00813076	-0.00426167	0.00211187	-2.01796	0.0448152	0.999462
A_33_P3408221	0.00801214	0.00397127	2.01753	0.0448608	0.999462
A_23_P207507	0.00945029	0.00468482	2.01722	0.0448934	0.999462
A_21_P0012059	-0.00498028	0.00246917	-2.01699	0.0449174	0.999462
A_33_P3213493	0.00857087	0.00424949	2.01692	0.0449247	0.999462
A_23_P93690	0.00605612	0.00300275	2.01685	0.0449314	0.999462
A_21_P0006026	0.00460171	0.00228217	2.01638	0.0449815	0.999462
A_33_P3374559	0.00615574	0.00305317	2.01618	0.0450028	0.999462
A_21_P0013172	-0.00474903	0.00235569	-2.01598	0.0450236	0.999462
A_33_P3279475	0.00951051	0.00471833	2.01565	0.045058	0.999462
A_23_P370544	-0.00597276	0.00296359	-2.01538	0.045087	0.999462
A_24_P55496	-0.00582699	0.00289126	-2.01538	0.0450871	0.999462
A_21_P0009734	-0.00609749	0.00302567	-2.01525	0.0451006	0.999462
A_23_P125639	0.00539796	0.00267876	2.0151	0.0451169	0.999462
A_21_P0012127	0.00428472	0.00212634	2.01507	0.0451194	0.999462
A_23_P337550	0.00608633	0.00302098	2.01469	0.0451601	0.999462
A_21_P0012835	-0.00522968	0.00259581	-2.01466	0.0451631	0.999462
A_24_P564030	0.00521928	0.00259067	2.01465	0.0451646	0.999462
A_19_P00321291	-0.00533271	0.0026471	-2.01455	0.0451749	0.999462
A_23_P48835	-0.00600873	0.00298276	-2.01449	0.045181	0.999462
A_21_P0012972	0.00485814	0.00241171	2.01439	0.045191	0.999462
A_33_P3374623	0.00737565	0.00366162	2.01432	0.0451992	0.999462
A_23_P49759	0.00579321	0.00287603	2.01431	0.0451999	0.999462
A_24_P350649	0.00609698	0.00302717	2.01408	0.0452241	0.999462
A_21_P0013389	0.00556308	0.00276232	2.01391	0.0452419	0.999462
A_21_P0012413	-0.00572156	0.00284149	-2.01358	0.0452771	0.999462
A_23_P154972	0.00498616	0.0024763	2.01356	0.0452799	0.999462
A_33_P3373403	0.00598782	0.00297424	2.01323	0.0453147	0.999462
A_23_P55251	-0.0052386	0.0026023	-2.01307	0.0453317	0.999462
A_23_P150092	-0.00468308	0.00232647	-2.01295	0.0453435	0.999462
A_23_P112397	0.00559448	0.00277957	2.01272	0.045369	0.999462
A_33_P3390960	0.00484776	0.0024086	2.01268	0.0453723	0.999462
A_23_P22926	0.00730689	0.00363044	2.01267	0.0453737	0.999462
A_23_P68851	-0.0122846	0.00610375	-2.01263	0.0453775	0.999462
A_21_P0014390	-0.00513941	0.00255357	-2.01263	0.0453775	0.999462
A_33_P3266396	0.00612071	0.00304124	2.01257	0.0453843	0.999462
A_33_P3261308	-0.00570659	0.0028355	-2.01255	0.0453864	0.999462
A_21_P0011316	-0.00783221	0.00389196	-2.0124	0.0454019	0.999462
A_23_P160582	-0.005285	0.00262629	-2.01234	0.0454087	0.999462
A_33_P3317797	-0.00506077	0.00251561	-2.01175	0.0454718	0.999462
A_33_P3368188	0.0100655	0.00500432	2.01137	0.0455122	0.999462
A_21_P0014647	0.0049687	0.00247042	2.01128	0.0455212	0.999462
A_33_P3257628	0.00616045	0.00306331	2.01104	0.0455468	0.999462
A_24_P6911	0.00566866	0.00281918	2.01075	0.0455783	0.999462
A_23_P214587	0.00644534	0.00320555	2.01068	0.0455856	0.999462
A_21_P0006875	-0.00449468	0.00223544	-2.01065	0.045589	0.999462
A_32_P76137	-0.00758926	0.00377626	-2.00973	0.0456866	0.999462
A_24_P649282	0.00584901	0.00291049	2.00963	0.0456973	0.999462
A_23_P33664	0.00457789	0.00227817	2.00946	0.0457152	0.999462
A_21_P0012312	-0.00460804	0.00229328	-2.00937	0.045725	0.999462
A_33_P3209960	0.00599383	0.00298379	2.0088	0.045786	0.999462
A_33_P3312217	0.00580668	0.00289081	2.00867	0.0458001	0.999462
A_33_P3345225	-0.00452355	0.00225255	-2.00819	0.0458509	0.999462
A_23_P23292	0.00516859	0.00257386	2.00811	0.0458602	0.999462
A_21_P0006804	0.00474877	0.00236496	2.00797	0.0458746	0.999462
A_24_P48587	0.00611183	0.00304403	2.00781	0.045892	0.999462
A_23_P163467	0.00827892	0.00412484	2.00709	0.0459695	0.999462
A_23_P31389	0.0051385	0.00256058	2.00677	0.0460033	0.999462
A_33_P3292635	-0.00452873	0.00225712	-2.00642	0.046041	0.999462
A_21_P0002408	0.00446401	0.00222501	2.00629	0.0460551	0.999462
A_32_P139738	0.00544612	0.0027147	2.00616	0.046069	0.999462
A_23_P331598	0.00571516	0.00284922	2.00587	0.0461007	0.999462
A_33_P3232478	-0.00472982	0.002358	-2.00586	0.0461012	0.999462
A_24_P303454	0.00915439	0.00456408	2.00575	0.0461135	0.999462
A_33_P3255051	0.0045775	0.00228251	2.00546	0.0461442	0.999462
A_33_P3217437	-0.00604394	0.00301484	-2.00473	0.0462234	0.999462
A_21_P0008348	0.00553663	0.00276248	2.00423	0.0462774	0.999462
A_21_P0001999	0.00439447	0.00219272	2.00411	0.0462895	0.999462
A_23_P41075	0.00557511	0.00278295	2.00331	0.0463766	0.999462
A_32_P27706	-0.00645686	0.00322421	-2.00262	0.0464511	0.999462
A_33_P3288904	0.00497655	0.00248542	2.00229	0.0464864	0.999462
A_33_P3354678	-0.00484432	0.00241947	-2.00222	0.0464947	0.999462
A_33_P3250555	-0.00644275	0.00321782	-2.00221	0.0464957	0.999462
A_23_P353717	-0.00652839	0.00326067	-2.00216	0.0465005	0.999462
A_21_P0012374	0.00495868	0.00247681	2.00204	0.0465135	0.999462
A_33_P3839820	-0.00489543	0.00244576	-2.0016	0.0465621	0.999462
A_23_P319626	-0.00478336	0.00239003	-2.00138	0.046586	0.999462
A_21_P0007576	0.00499335	0.00249503	2.00132	0.0465923	0.999462
A_33_P3261084	0.00576295	0.00287959	2.00131	0.0465934	0.999462
A_33_P3263603	0.00519008	0.00259341	2.00126	0.0465987	0.999462
A_23_P89187	0.00803851	0.00401689	2.00118	0.0466076	0.999462
A_23_P209394	0.00864615	0.00432074	2.00108	0.046618	0.999462
A_21_P0011640	-0.00608311	0.00304063	-2.00061	0.0466694	0.999462
A_21_P0011090	0.00677951	0.00338962	2.00008	0.0467265	0.999462
A_21_P0001484	0.00435322	0.00217674	1.99988	0.0467482	0.999462
A_33_P3331588	0.0064419	0.00322144	1.9997	0.0467685	0.999462
A_21_P0001842	0.00484166	0.00242127	1.99964	0.0467753	0.999462
A_33_P3309506	0.00418888	0.00209518	1.99929	0.0468124	0.999462
A_23_P368126	0.00589295	0.00294753	1.99928	0.0468135	0.999462
A_24_P336718	0.005432	0.00271703	1.99925	0.0468176	0.999462
A_21_P0013411	-0.00461149	0.00230698	-1.99893	0.0468523	0.999462
A_32_P226149	0.00511523	0.00255905	1.99888	0.0468578	0.999462
A_33_P3412349	-0.00520582	0.00260452	-1.99876	0.0468704	0.999462
A_23_P413641	0.0099748	0.00499072	1.99867	0.0468803	0.999462
A_21_P0005050	-0.00610258	0.00305332	-1.99867	0.0468804	0.999462
A_23_P144807	-0.0056403	0.00282216	-1.99858	0.0468904	0.999462
A_33_P3231319	0.00508912	0.00254664	1.99837	0.0469136	0.999462
A_21_P0012856	-0.00494397	0.00247411	-1.99828	0.0469226	0.999462
A_33_P3386558	-0.00483183	0.00241823	-1.99809	0.0469441	0.999462
A_21_P0004469	-0.00430729	0.00215578	-1.99802	0.0469515	0.999462
A_33_P3388771	-0.011544	0.00577836	-1.99779	0.0469762	0.999462
A_33_P3423365	0.00893854	0.00447564	1.99716	0.0470461	0.999462
A_33_P3346791	0.00505948	0.00253423	1.99646	0.0471223	0.999462
A_32_P453321	0.00660729	0.00330992	1.99621	0.0471497	0.999462
A_21_P0007731	0.00473546	0.00237359	1.99506	0.0472759	0.999462
A_32_P35969	-0.00566291	0.00283913	-1.99459	0.0473275	0.999462
A_21_P0002241	-0.00529725	0.00265609	-1.99438	0.0473505	0.999462
A_23_P310022	0.00479607	0.00240522	1.99402	0.0473899	0.999462
A_33_P3212102	0.00430682	0.00215987	1.99401	0.0473908	0.999462
A_21_P0005660	-0.00522421	0.00262013	-1.99387	0.0474066	0.999462
A_21_P0010586	0.0045536	0.00228416	1.99356	0.0474414	0.999462
A_21_P0007728	-0.00491174	0.00246419	-1.99325	0.0474752	0.999462
A_23_P136310	-0.00431654	0.00216646	-1.99244	0.0475643	0.999462
A_33_P3209254	0.00958158	0.00480944	1.99224	0.0475862	0.999462
A_21_P0006158	0.00571394	0.00286878	1.99177	0.0476384	0.999462
A_33_P3261743	0.00502439	0.00252298	1.99145	0.0476742	0.999462
A_21_P0003615	0.00499832	0.00250996	1.99139	0.0476801	0.999462
A_23_P386442	-0.00509298	0.00255824	-1.99082	0.0477442	0.999462
A_23_P349416	-0.00970074	0.00487347	-1.99052	0.0477769	0.999462
A_33_P3269528	-0.00615944	0.00309464	-1.99036	0.0477951	0.999462
A_23_P11103	-0.00444271	0.00223226	-1.99023	0.0478089	0.999462
A_24_P185604	0.00489106	0.00245808	1.98979	0.0478584	0.999462
A_21_P0011563	-0.00494208	0.00248402	-1.98955	0.0478848	0.999462
A_23_P259863	-0.0119542	0.00600924	-1.9893	0.0479127	0.999462
A_24_P226332	-0.00506789	0.00254779	-1.98913	0.0479309	0.999462
A_21_P0008536	-0.00468228	0.00235403	-1.98905	0.0479402	0.999462
A_24_P138022	0.00708447	0.0035624	1.98868	0.0479813	0.999462
A_24_P74981	0.00497138	0.00250049	1.98817	0.0480385	0.999462
A_23_P476	0.00985016	0.00495482	1.988	0.0480575	0.999462
A_33_P3273629	-0.00513338	0.0025824	-1.98783	0.0480759	0.999462
A_33_P3224803	0.0106855	0.0053756	1.98777	0.0480823	0.999462
A_21_P0003111	-0.00457121	0.00230049	-1.98706	0.0481621	0.999462
A_33_P3403107	-0.00497818	0.0025059	-1.98658	0.0482152	0.999462
A_23_P350808	0.00467483	0.00235332	1.98649	0.0482261	0.999462
A_33_P3269453	0.00534779	0.00269219	1.98641	0.0482343	0.999462
A_24_P399500	0.00651722	0.00328108	1.9863	0.0482466	0.999462
A_23_P141447	0.00570374	0.002872	1.98598	0.0482823	0.999462
A_33_P3398862	0.00975019	0.0049097	1.9859	0.0482912	0.999462
A_21_P0006637	-0.00469356	0.00236348	-1.98587	0.0482954	0.999462
A_33_P3220302	-0.00477196	0.00240303	-1.98581	0.0483013	0.999462
A_33_P3335183	0.0093541	0.00471241	1.98499	0.0483934	0.999462
A_21_P0001208	-0.00503989	0.00253944	-1.98465	0.048432	0.999462
A_24_P272967	0.00589142	0.00296861	1.98457	0.0484403	0.999462
A_33_P3307223	0.00551059	0.0027768	1.98451	0.048447	0.999462
A_33_P3329712	-0.00441614	0.0022257	-1.98416	0.0484871	0.999462
A_24_P202319	0.00532866	0.00268574	1.98406	0.0484981	0.999462
A_21_P0010664	-0.00519506	0.0026185	-1.98398	0.0485067	0.999462
A_21_P0013122	-0.0058038	0.00292586	-1.98362	0.0485472	0.999462
A_24_P330822	-0.00489112	0.00246615	-1.9833	0.0485827	0.999462
A_21_P0011395	0.00655376	0.00330472	1.98315	0.0486002	0.999462
A_23_P32454	-0.00545595	0.00275123	-1.9831	0.0486061	0.999462
A_21_P0007059	-0.0049456	0.00249392	-1.98306	0.0486099	0.999462
A_21_P0000621	0.00492438	0.00248345	1.98288	0.0486304	0.999462
A_32_P54475	-0.00531648	0.00268124	-1.98284	0.0486348	0.999462
A_33_P3299421	-0.00498152	0.00251273	-1.98251	0.0486721	0.999462
A_33_P3360301	0.00638208	0.00322003	1.982	0.0487302	0.999462
A_24_P42557	-0.00496115	0.00250322	-1.98191	0.04874	0.999462
A_21_P0013180	-0.00585108	0.00295311	-1.98132	0.0488059	0.999462
A_21_P0001732	-0.00483547	0.00244066	-1.98121	0.0488187	0.999462
A_33_P3264272	-0.00473239	0.00238874	-1.98112	0.0488287	0.999462
A_33_P3549091	-0.00542518	0.00273856	-1.98103	0.0488391	0.999462
A_24_P417460	0.00547317	0.00276311	1.9808	0.0488655	0.999462
A_19_P00321264	0.00461456	0.00233	1.98049	0.0488996	0.999462
A_21_P0010228	-0.0049488	0.00249905	-1.98027	0.0489245	0.999462
A_24_P323815	0.00839973	0.0042423	1.97999	0.0489564	0.999462
A_23_P13425	0.00732355	0.00369921	1.97976	0.0489831	0.999462
A_24_P237443	0.00589705	0.00297871	1.97973	0.0489859	0.999462
A_24_P401870	0.00634685	0.00320601	1.97968	0.0489922	0.999462
A_21_P0012498	-0.00503246	0.00254225	-1.97953	0.0490088	0.999462
A_33_P3296372	-0.00581668	0.00293858	-1.97942	0.0490214	0.999462
A_21_P0011668	-0.00512108	0.00258764	-1.97905	0.049063	0.999462
A_24_P346587	-0.00485355	0.00245262	-1.97892	0.0490775	0.999462
A_23_P301925	0.012645	0.0063902	1.97882	0.0490897	0.999462
A_21_P0010951	0.00604804	0.00305648	1.97876	0.0490965	0.999462
A_32_P42537	-0.00506642	0.00256043	-1.97874	0.0490984	0.999462
A_21_P0014481	-0.00523356	0.00264539	-1.97837	0.0491406	0.999462
A_24_P302038	0.00571179	0.00288713	1.97837	0.0491409	0.999462
A_33_P3369133	0.00469494	0.0023734	1.97815	0.0491657	0.999462
A_24_P943922	-0.00633008	0.00320026	-1.97799	0.049184	0.999462
A_33_P3316485	-0.00507952	0.00256832	-1.97776	0.0492095	0.999462
A_21_P0005556	-0.00570517	0.00288486	-1.97762	0.0492255	0.999462
A_33_P3226680	-0.00555575	0.0028094	-1.97756	0.0492324	0.999462
A_21_P0005960	0.00545772	0.00275992	1.97749	0.04924	0.999462
A_33_P3886938	0.00490017	0.00247804	1.97744	0.0492466	0.999462
A_21_P0009656	-0.00502579	0.00254163	-1.97739	0.0492521	0.999462
A_23_P362637	0.00730589	0.00369476	1.97737	0.0492543	0.999462
A_21_P0002235	-0.00594836	0.00300826	-1.97735	0.0492568	0.999462
A_21_P0000733	-0.00484489	0.0024502	-1.97734	0.0492573	0.999462
A_21_P0009203	-0.00462666	0.00233988	-1.97731	0.0492612	0.999462
A_33_P3395472	0.00497386	0.00251579	1.97706	0.0492898	0.999462
A_21_P0008836	0.00457304	0.00231309	1.97703	0.049293	0.999462
A_24_P156748	-0.00528658	0.00267411	-1.97695	0.0493019	0.999462
A_21_P0013871	-0.00496334	0.00251093	-1.97669	0.0493311	0.999462
A_33_P3388958	-0.00556245	0.00281503	-1.97598	0.0494124	0.999462
A_33_P3351092	0.00444487	0.00224966	1.97579	0.0494338	0.999462
A_19_P00318715	0.00940038	0.00475854	1.97548	0.0494699	0.999462
A_24_P226108	0.00798164	0.0040404	1.97546	0.0494721	0.999462
A_33_P3317937	-0.00694655	0.00351708	-1.97509	0.0495141	0.999462
A_33_P3344297	0.00523633	0.0026512	1.97508	0.0495157	0.999462
A_23_P390722	0.00619564	0.003137	1.97502	0.0495218	0.999462
A_23_P74391	0.0057736	0.00292335	1.975	0.0495248	0.999462
A_33_P3358641	0.00740543	0.00374981	1.97488	0.0495378	0.999462
A_33_P3226407	0.00506635	0.00256594	1.97447	0.0495855	0.999462
A_21_P0008591	-0.00431698	0.00218653	-1.97435	0.0495983	0.999462
A_21_P0009912	-0.00480086	0.00243199	-1.97404	0.0496338	0.999462
A_24_P178093	0.00482703	0.00244547	1.97386	0.0496543	0.999462
A_23_P308839	-0.00521503	0.00264232	-1.97365	0.0496783	0.999462
A_33_P3230578	-0.00474783	0.00240574	-1.97354	0.0496915	0.999462
A_24_P333326	0.00687179	0.00348219	1.97341	0.049706	0.999462
A_23_P71328	-0.00551818	0.00279668	-1.97312	0.0497399	0.999462
A_33_P3362791	-0.00788715	0.00399739	-1.97308	0.0497447	0.999462
A_21_P0008489	-0.00503726	0.00255316	-1.97295	0.0497589	0.999462
A_24_P411561	0.00510943	0.00258979	1.97292	0.0497629	0.999462
A_21_P0004940	-0.00477321	0.0024195	-1.97281	0.0497749	0.999462
A_21_P0004199	-0.00470943	0.00238722	-1.97277	0.0497802	0.999462
A_23_P142421	0.00687152	0.00348323	1.97274	0.0497832	0.999462
A_33_P3280044	0.00727342	0.0036872	1.97261	0.0497976	0.999462
A_19_P00809728	-0.00700318	0.00355043	-1.97249	0.049812	0.999462
A_33_P3414107	0.00801018	0.00406133	1.9723	0.0498334	0.999462
A_24_P330518	0.00477994	0.00242377	1.97211	0.0498552	0.999462
A_23_P144896	0.0108132	0.00548377	1.97185	0.0498854	0.999462
A_23_P215253	0.00636112	0.00322599	1.97184	0.0498869	0.999462
A_23_P66432	0.0055945	0.00283732	1.97175	0.0498966	0.999462
A_21_P0006793	0.00547036	0.00277441	1.97172	0.0499004	0.999462
A_21_P0006942	-0.00568628	0.00288436	-1.97142	0.0499348	0.999462
A_23_P124122	-0.00497694	0.00252488	-1.97116	0.0499654	0.999462
A_21_P0001527	0.00487891	0.00247544	1.97093	0.0499918	0.999462
A_21_P0011082	-0.00469183	0.0023806	-1.97086	0.0499993	0.999462
A_21_P0011537	0.00517454	0.00262594	1.97055	0.0500355	0.999462
A_33_P3278877	0.00479319	0.00243264	1.97036	0.0500569	0.999462
A_33_P3365437	-0.00465361	0.0023619	-1.97029	0.0500656	0.999462
A_33_P3313456	-0.00476637	0.00241928	-1.97016	0.0500806	0.999462
A_23_P380371	0.00692833	0.0035169	1.97001	0.0500973	0.999462
A_24_P413437	-0.00482845	0.00245099	-1.97	0.0500986	0.999462
A_24_P295601	0.00660824	0.00335465	1.96988	0.0501128	0.999462
A_33_P3328990	-0.00542533	0.00275423	-1.96982	0.0501194	0.999462
A_23_P127288	-0.0052693	0.0026751	-1.96976	0.0501267	0.999462
A_33_P3358601	-0.00439549	0.00223181	-1.96948	0.050159	0.999462
A_24_P272352	0.00799987	0.00406243	1.96923	0.0501875	0.999462
A_21_P0008375	-0.00577152	0.00293094	-1.96917	0.050195	0.999462
A_33_P3236426	0.00547025	0.00277852	1.96877	0.0502411	0.999462
A_19_P00317210	0.00422254	0.00214487	1.96867	0.0502528	0.999462
A_21_P0000710	-0.00598124	0.00303824	-1.96865	0.0502542	0.999462
A_21_P0011958	0.00503598	0.00255814	1.96861	0.0502598	0.999462
A_23_P17456	0.00969879	0.00492867	1.96783	0.0503493	0.999462
A_33_P3244578	0.00568194	0.00288751	1.96776	0.0503576	0.999462
A_24_P139943	0.00660408	0.00335646	1.96757	0.0503796	0.999462
A_23_P376060	0.00828137	0.00421009	1.96703	0.0504425	0.999462
A_24_P179489	0.00527095	0.00267984	1.96689	0.0504588	0.999462
A_23_P21560	0.00760815	0.00386877	1.96656	0.0504974	0.999462
A_32_P141488	-0.00534339	0.00271733	-1.96641	0.0505142	0.999462
A_23_P7250	-0.00711499	0.00361905	-1.96598	0.0505641	0.999462
A_21_P0008645	-0.00450287	0.00229048	-1.9659	0.0505733	0.999462
A_33_P3292565	-0.00485098	0.0024677	-1.96579	0.0505866	0.999462
A_23_P366453	0.00476083	0.00242218	1.96551	0.0506187	0.999462
A_24_P240187	-0.00522951	0.00266092	-1.9653	0.050643	0.999462
A_24_P298495	0.00591186	0.00300825	1.96521	0.0506538	0.999462
[truncated: 48,600 more rows]
